# Supplementary material for: Bacterial growth stage determines the yields, protein composition, and periodontal pathogenicity of Porphyromonas gingivalis outer membrane vesicles
Source: Front Cell Infect Microbiol. 2023 Oct 11;13:1193198. doi: 10.3389/fcimb.2023.1193198 (PMC10602934; doi:10.3389/fcimb.2023.1193198)
Supplement: Supplementary file 3 [file Table_3.xls]

## Sheet: report
PSMs Workflow ID	PSMs Peptide ID	Confidence	Annotated Sequence	Modifications	# Proteins	Master Protein Accessions	Protein Accessions	# Missed Cleavages	Charge	m/z [Da]	MH+ [Da]	Theo. MH+ [Da]	DeltaM [ppm]	Deltam/z [Da]	Average Reporter S/N	Ion Inject Time [ms]	RT [min]	First Scan	Abundance: 113	Abundance: 114	Abundance: 117	Abundance: 118	Abundance: 119	Abundance: 121	Quan Info	XCorr	# Protein Groups	Percolator q-Value	Percolator PEP
-484	118639	High	[K].sDQVYGQIVGNDHYNEVFIGR.[F]	N-Term(iTRAQ8plex)	2	Q7MTE2; P95493	Q7MTE2; P95493	0	3	905.455	2714.35	2714.35	0.81	0.00073	26.8	100	64.5183	29710	29.2	34.4	38	18.6	23.4	17.3		5.29	2	8.70095e-05	2.92666e-16
-484	700586	High	[R].tFAGYLLSQTVTVTSQDIEHVEk.[I]	N-Term(iTRAQ8plex); K23(iTRAQ8plex)	1	Q7MX59	Q7MX59	0	5	635.746	3174.7	3174.71	-4.83	-0.00307	62.6	100	63.6853	28350	3.4	4.3	6.5	85.4	111.6	164.4		4.16	1	8.701e-05	1.558e-11
-484	849948	High	[R].vGLVEQETPR.[D]	N-Term(iTRAQ8plex)	1	Q7MXT8	Q7MXT8	0	2	716.406	1431.81	1431.81	-3.88	-0.00278	112.4	100	41.4768	16844	66.6	52.7	53.5	128.3	91.7	281.8		2.81	1	8.701e-05	1.112e-05
-484	850039	High	[R].DcHTLHLmVFDESGEk.[T]	C2(Carbamidomethyl); M8(Oxidation); K16(iTRAQ8plex)	1	Q7MXJ6	Q7MXJ6	0	4	560.267	2238.04	2238.05	-1.29	-0.00072	101.8	100	41.5127	16861	100.9	60.8	168.7	83.6	82	114.8		4.25	1	8.701e-05	2.118e-05
-484	850041	High	[R].DcHTLHLmVFDESGEk.[T]	C2(Carbamidomethyl); M8(Oxidation); K16(iTRAQ8plex)	1	Q7MXJ6	Q7MXJ6	0	3	746.686	2238.04	2238.05	-1.94	-0.00145	110.4	100	41.5149	16862	95.1	59	135.9	119.3	122.4	131		3.8	1	8.701e-05	3.628e-05
-484	850157	High	[R].eQLDMTNLPk.[A]	N-Term(iTRAQ8plex); K10(iTRAQ8plex)	1	Q7MXA1	Q7MXA1	0	3	599.67	1797	1797	-3.71	-0.00222	118.3	100	41.5698	16888	56	44	55.4	162.7	193.1	198.3		1.87	1	8.701e-05	0.000113
-484	850517	High	[K].aDGDGFGTYIk.[E]	N-Term(iTRAQ8plex); K11(iTRAQ8plex)	1	Q7MTH2	Q7MTH2	0	2	876.471	1751.93	1751.94	-4.61	-0.00404	153.6	100	41.7342	16966	76.1	51.7	64.6	105.8	137.1	486.1		3.45	1	8.701e-05	1.272e-07
-484	850539	High	[R].gEGLPDYIk.[N]	N-Term(iTRAQ8plex); K9(iTRAQ8plex)	1	Q7MUS2	Q7MUS2	0	3	533.975	1599.91	1599.92	-6.79	-0.00362	172	100	41.7429	16970	50	55.6	50.8	115.7	114.7	645.5		2.71	1	8.701e-05	4.81e-05
-484	850555	High	[R].lDALSDmmGVER.[K]	N-Term(iTRAQ8plex); M7(Oxidation); M8(Oxidation)	1	Q7MXT8	Q7MXT8	0	3	558.276	1672.81	1672.82	-3.7	-0.00206	69.7	100	41.7494	16973	50.1	34	40.2	65.2	54.3	174.4		2.84	1	8.701e-05	2.635e-05
-484	850569	High	[K].iNQADSmIFQTEk.[Q]	N-Term(iTRAQ8plex); M7(Oxidation); K13(iTRAQ8plex)	1	P0C937	P0C937	0	3	717.047	2149.13	2149.14	-7.64	-0.00547	146.5	100	41.7559	16976	48.4	42.2	43.4	240.7	234.4	269.6		2.24	1	8.701e-05	4.748e-05
-484	850640	High	[R].lSTNTADcLQTGESLPR.[V]	N-Term(iTRAQ8plex); C8(Carbamidomethyl)	1	Q7MWY8	Q7MWY8	0	3	723.036	2167.09	2167.1	-1.48	-0.00107	64.1	100	41.7826	16989	59.1	48.6	76.6	58.7	65.4	76		4.76	1	8.701e-05	1.228e-07
-484	850905	High	[R].sDANNPEIIFR.[G]	N-Term(iTRAQ8plex)	1	F5H948	F5H948	0	2	790.421	1579.83	1579.84	-2.78	-0.0022	176.9	100	41.8884	17039	186.5	115.1	398.4	89.9	115.9	155.9		3.81	1	8.701e-05	1.349e-07
-484	850968	High	[K].lGTDENQAISASLR.[Y]	N-Term(iTRAQ8plex)	1	Q7MXX1	Q7MXX1	0	2	889.979	1778.95	1778.95	-2.09	-0.00186	186.1	100	41.9115	17050	212.8	195.3	282.2	97.8	181.5	147.2		4.54	1	8.701e-05	1.179e-09
-484	851039	High	[K].lGTDENQAISASLR.[Y]	N-Term(iTRAQ8plex)	1	Q7MXX1	Q7MXX1	0	3	593.654	1778.95	1778.95	-4.39	-0.0026	138.6	100	41.9409	17064	145.9	150.6	173.4	106.8	131.2	123.7		4.8	1	8.701e-05	1.909e-07
-484	851252	High	[K].gmAQVPTYTEGVNLSEk.[G]	N-Term(iTRAQ8plex); M2(Oxidation); K17(iTRAQ8plex)	1	Q7MTE2	Q7MTE2	0	3	816.768	2448.29	2448.29	-0.57	-0.00047	68.8	100	42.0211	17102	50.5	40.8	76.7	75.6	61.4	107.7		3.17	1	8.701e-05	2.031e-07
-484	851298	High	[R].vVEGGGEILPTEk.[G]	N-Term(iTRAQ8plex); K13(iTRAQ8plex)	1	Q7MT22	Q7MT22	0	3	646.041	1936.11	1936.12	-6.52	-0.00421	116.6	100	42.0441	17113	42.6	33.1	34.5	163	132.3	294.3		3.15	1	8.701e-05	1.554e-06
-484	851426	High	[K].lNIESSTLTSDEk.[H]	N-Term(iTRAQ8plex); K13(iTRAQ8plex)	1	Q7MTH3	Q7MTH3	0	2	1023.06	2045.11	2045.12	-4.62	-0.00472	71.6	100	42.1033	17141	24.3	17.9	18	76	104.1	189.1		3.33	1	8.701e-05	1.383e-08
-484	851670	High	[R].dAEGNTLQGSVLEVR.[D]	N-Term(iTRAQ8plex)	1	Q7MV03	Q7MV03	0	2	946.51	1892.01	1892	4.92	0.00465	95.8	100	42.2104	17192	46.4	24.1	39.3	152.7	93.7	218.6		4	1	8.701e-05	9.998e-10
-484	851776	High	[K].vPLScIDEEk.[V]	N-Term(iTRAQ8plex); C5(Carbamidomethyl); K10(iTRAQ8plex)	1	Q7MUZ8	Q7MUZ8	0	3	599.996	1797.97	1797.99	-7.18	-0.0043	173.4	84.201	42.2621	17217	24.8	21.6	31.9	141.8	217.3	603.2		2.48	1	8.701e-05	0.0001029
-484	851784	High	[K].vPLScIDEEk.[V]	N-Term(iTRAQ8plex); C5(Carbamidomethyl); K10(iTRAQ8plex)	1	Q7MUZ8	Q7MUZ8	0	2	899.492	1797.98	1797.99	-6.12	-0.0055	122.9	100	42.2643	17218	55.5	50	56.9	98.9	139.6	336.4		1.71	1	8.701e-05	0.000216
-484	851852	High	[K].NIDGVTTVVDVPGR.[A]		1	Q7MXH0	Q7MXH0	0	2	721.386	1441.77	1441.76	0.77	0.00055	67.7	100	42.2904	17230	62.4	49.6	80.1	66.9	68.4	78.8	NoQuanLabels	2.75	1	8.701e-05	6.764e-05
-484	851967	High	[K].vQFTDYQDAELkk.[G]	N-Term(iTRAQ8plex); K12(iTRAQ8plex); K13(iTRAQ8plex)	1	F5HFY5	F5HFY5	1	3	833.139	2497.4	2497.41	-1.34	-0.00112	106.5	100	42.345	17256	135.1	81.9	181.9	81.7	76.2	82.5		2.86	1	8.701e-05	6.793e-05
-484	852117	High	[K].tYSSSYGEPIEIk.[W]	N-Term(iTRAQ8plex); K13(iTRAQ8plex)	1	Q7MXX2	Q7MXX2	0	3	694.708	2082.11	2082.12	-5.32	-0.00369	101.3	100	42.4048	17285	59.5	42.9	84.1	86.3	84.5	250.6		3.64	1	8.701e-05	7.97e-05
-484	852559	High	[K].lGTDENQAISASLR.[Y]	N-Term(iTRAQ8plex)	1	Q7MXX1	Q7MXX1	0	2	889.98	1778.95	1778.95	-0.71	-0.00063	184.9	100	42.6009	17380	200.9	194.6	276.2	92.9	187.9	156.7		3.96	1	8.701e-05	2.531e-10
-484	851094	High	[K].lDDVTVYR.[S]	N-Term(iTRAQ8plex)	1	F5HGU5	F5HGU5	0	2	642.857	1284.71	1284.71	-3.31	-0.00213	417.5	57.709	41.9632	17075	266.4	221.5	309.9	360.2	607.9	739		2.65	1	8.701e-05	5.626e-05
-484	849899	High	[K].iQELTDk.[I]	N-Term(iTRAQ8plex); K7(iTRAQ8plex)	1	Q7MTX9	Q7MTX9	0	2	727.933	1454.86	1454.87	-6.38	-0.00464	92.6	100	41.4559	16833	63.9	53.4	55.2	109.3	87.6	186.4		1.56	1	8.701e-05	0.0003399
-484	849807	High	[K].lGDmLITEGR.[F]	N-Term(iTRAQ8plex); M4(Oxidation)	1	Q7MWJ6	Q7MWJ6	0	3	475.595	1424.77	1424.77	-0.45	-0.00021	51.8	100	41.4152	16814	64.9	54.2	67.6	40.4	38	45.9		3.05	1	8.701e-05	4.217e-05
-484	849669	High	[K].vDQMcAGDIGATVk.[L]	N-Term(iTRAQ8plex); C5(Carbamidomethyl); K14(iTRAQ8plex)	1	Q7MVV0	Q7MVV0	0	3	691.698	2073.08	2073.09	-6.36	-0.0044	110.4	100	41.3542	16785	52.3	36.1	47.3	135.8	153.4	237.3		2.82	1	8.701e-05	6.889e-05
-484	847673	High	[R].tDSmVAFDTPIR.[C]	N-Term(iTRAQ8plex); M4(Oxidation)	1	Q7MTD2	Q7MTD2	0	3	558.287	1672.85	1672.85	-2.86	-0.00159	73.9	100	40.4498	16349	33.3	65.5	33.4	96.9	114.1	100.4		3.74	1	8.701e-05	8.671e-05
-484	847763	High	[R].YETEVLAASIR.[H]		1	Q7MXG0	Q7MXG0	0	2	626.329	1251.65	1251.66	-5.5	-0.00344	68	100	40.4915	16370	57.2	38.2	70.5	93.5	72.7	75.9	NoQuanLabels	2.9	1	8.701e-05	4.046e-05
-484	847771	High	[K].iTTAQEMYDk.[K]	N-Term(iTRAQ8plex); K10(iTRAQ8plex)	1	Q7MT79	Q7MT79	0	3	603.325	1807.96	1807.97	-6.02	-0.00363	113.6	100	40.4937	16371	50.4	36.2	62.7	89.2	103	339.9		2.36	1	8.701e-05	0.0003217
-484	848138	High	[K].aEAmGVDFSIR.[V]	N-Term(iTRAQ8plex); M4(Oxidation)	1	Q7MXX2	Q7MXX2	0	2	758.391	1515.78	1515.78	-1.74	-0.00132	154.4	100	40.6665	16454	190.3	196.5	178	69.1	95.1	197.4		2.39	1	8.701e-05	1.842e-06
-484	848161	High	[K].vSNVQGVEcVPDVk.[D]	N-Term(iTRAQ8plex); C9(Carbamidomethyl); K14(iTRAQ8plex)	1	Q7MUZ2	Q7MUZ2	0	3	713.391	2138.16	2138.17	-7	-0.00499	101.2	100	40.6731	16457	49.9	47.8	66.5	121	121.2	201		3.33	1	8.701e-05	1.059e-05
-484	848211	High	[K].ekDSLLENIR.[N]	N-Term(iTRAQ8plex); K2(iTRAQ8plex)	1	Q7MXJ1	Q7MXJ1	1	3	609.026	1825.06	1825.06	0.08	5e-05	138.9	100	40.6975	16469	234	191.6	193.7	64.3	73.6	76.1		2.67	1	8.701e-05	2.6e-05
-484	848405	High	[R].fGPDPLSDGR.[E]	N-Term(iTRAQ8plex)	1	Q7MXI7	Q7MXI7	0	2	682.855	1364.7	1364.71	-6.01	-0.0041	397.7	47.393	40.7955	16517	20.7	17	20	740.9	739.4	848		2.5	1	8.701e-05	1.893e-06
-484	848561	High	[K].sEPFEPVIR.[D]	N-Term(iTRAQ8plex)	1	Q7MWN9	Q7MWN9	0	2	689.386	1377.76	1377.77	-2.16	-0.00149	157.4	100	40.8637	16550	56.2	39.2	53.4	189	202.6	403.9		2.17	1	8.701e-05	5.79e-06
-484	848648	High	[R].lDGISNISDESNR.[K]	N-Term(iTRAQ8plex)	1	Q7MUU5	Q7MUU5	0	2	862.443	1723.88	1723.88	1.75	0.00151	197.8	100	40.9038	16570	80.1	56	121.4	142.4	170.3	616.4		3.62	1	8.701e-05	2.939e-08
-484	848759	High	[R].aDAAVGFSTGDYk.[V]	N-Term(iTRAQ8plex); K13(iTRAQ8plex)	1	Q7MT75	Q7MT75	0	3	637.342	1910.01	1910.01	-0.57	-0.00036	102.6	100	40.9486	16591	111.6	77.6	165.8	77.6	86.5	96.3		3.71	1	8.701e-05	9.156e-06
-484	848800	High	[K].gELSQYVDPR.[I]	N-Term(iTRAQ8plex)	1	Q7MTM8	Q7MTM8	0	2	734.387	1467.77	1467.77	-5.63	-0.00413	267.3	92.063	40.9673	16600	59.1	43.7	52.5	443.7	451	554.1		1.44	1	8.701e-05	3.698e-06
-484	852662	High	[K].lGTDENQAISASLR.[Y]	N-Term(iTRAQ8plex)	1	Q7MXX1	Q7MXX1	0	3	593.656	1778.95	1778.95	-0.17	-0.0001	73.8	100	42.6364	17397	68.6	63.2	86	65.8	77.3	81.8		4.36	1	8.701e-05	2.056e-08
-484	848820	High	[K].iHEADWHPDFGPADR.[H]	N-Term(iTRAQ8plex)	1	Q7MX81	Q7MX81	0	4	517.503	2066.99	2067	-4.48	-0.00231	121.8	100	40.976	16604	31.3	31.5	34.2	134.9	88	410.7		3.59	1	8.701e-05	9.212e-06
-484	849073	High	[K].dLAVSITEk.[H]	N-Term(iTRAQ8plex); K9(iTRAQ8plex)	1	Q7MTQ2	Q7MTQ2	0	3	528.65	1583.94	1583.95	-6.48	-0.00342	67.5	100	41.0859	16657	45.8	38.4	72.4	95.4	68.1	84.8		2.19	1	8.701e-05	0.0003152
-484	849124	High	[K].vESIGDLTGk.[S]	N-Term(iTRAQ8plex); K10(iTRAQ8plex)	1	Q7MT75	Q7MT75	0	2	813.98	1626.95	1626.95	0.91	0.00074	101.8	100	41.1112	16669	82.9	71.6	154	90.4	91.1	121.1		1.95	1	8.701e-05	1.558e-05
-484	849142	High	[K].iHEADWHPDFGPADR.[H]	N-Term(iTRAQ8plex)	1	Q7MX81	Q7MX81	0	2	1034	2066.99	2067	-6.06	-0.00626	46.3	100	41.1177	16672	22.5	17.6	16.3	46.1	36.7	138.5		2.33	1	8.701e-05	5.502e-09
-484	849196	High	[R].aDAAVGFSTGDYk.[V]	N-Term(iTRAQ8plex); K13(iTRAQ8plex)	1	Q7MT75	Q7MT75	0	2	955.513	1910.02	1910.01	3.47	0.00331	176.9	100	41.1435	16685	236	142.9	460.1	66.2	73.4	82.7		4.11	1	8.701e-05	9.433e-10
-484	849344	High	[R].tkEPGATGEPLYLDVR.[D]	N-Term(iTRAQ8plex); K2(iTRAQ8plex)	1	Q7MWP8	Q7MWP8	1	3	785.438	2354.3	2354.32	-7.41	-0.00582	209.7	100	41.2092	16716	35.4	28	35.6	238.6	233.1	687.5		4.96	1	8.701e-05	6.801e-10
-484	849415	High	[K].iHEADWHPDFGPADR.[H]	N-Term(iTRAQ8plex)	1	Q7MX81	Q7MX81	0	3	689.667	2066.99	2067	-6.12	-0.00422	162.2	100	41.2426	16732	34.4	24.5	31.7	178.7	172.7	531		3.69	1	8.701e-05	6.096e-06
-484	849468	High	[K].lGDmLITEGR.[F]	N-Term(iTRAQ8plex); M4(Oxidation)	1	Q7MWJ6	Q7MWJ6	0	2	712.886	1424.76	1424.77	-5.68	-0.00405	126.3	100	41.2692	16745	158.1	141.5	181.8	89.3	89.7	97.1		1.85	1	8.701e-05	7.133e-05
-484	849489	High	[K].aPGVLLcDEPSEk.[Q]	N-Term(iTRAQ8plex); C7(Carbamidomethyl); K13(iTRAQ8plex)	1	Q7MWN2	Q7MWN2	0	2	1012.05	2023.09	2023.1	-5.18	-0.00524	66.9	100	41.28	16750	29.7	22.4	32.7	63.8	74.9	178.1		1.45	1	8.701e-05	9.513e-06
-484	849520	High	[R].tkEPGATGEPLYLDVR.[D]	N-Term(iTRAQ8plex); K2(iTRAQ8plex)	1	Q7MWP8	Q7MWP8	1	2	1177.66	2354.3	2354.32	-5.69	-0.0067	47.4	100	41.2944	16757	7.8	5	6.2	51.8	55.2	158.4		1.97	1	8.701e-05	1.249e-05
-484	849604	High	[R].tkEPGATGEPLYLDVR.[D]	N-Term(iTRAQ8plex); K2(iTRAQ8plex)	1	Q7MWP8	Q7MWP8	1	4	589.331	2354.3	2354.32	-6.9	-0.00406	188.6	79.806	41.3281	16773	20.9	16.5	24.6	219.9	218.1	631.8		3.6	1	8.701e-05	5.538e-08
-484	849614	High	[K].dGNYIDYVk.[G]	N-Term(iTRAQ8plex); K9(iTRAQ8plex)	1	P0C934	P0C934	0	3	565.641	1694.91	1694.92	-7.93	-0.00448	129.6	100	41.3324	16775	44.9	25.1	41	68.9	62.1	535.8		2.08	1	8.701e-05	5.812e-05
-484	848986	High	[K].vESIGDLTGk.[S]	N-Term(iTRAQ8plex); K10(iTRAQ8plex)	1	Q7MT75	Q7MT75	0	3	542.988	1626.95	1626.95	-1.73	-0.00094	92.7	100	41.0519	16641	61	53.7	163.4	73.9	81.5	122.9		3.06	1	8.701e-05	0.0003975
-484	852900	High	[K].lDNNTNFNASIVSDDNR.[A]	N-Term(iTRAQ8plex)	1	F5HHM2	F5HHM2	0	2	1107.04	2213.07	2213.07	-1.22	-0.00135	87.7	100	42.7241	17439	59.3	60.8	58.4	139	120.3	88.2		3.83	1	8.701e-05	7.365e-10
-484	852912	High	[R].vEVITDPGVk.[Y]	N-Term(iTRAQ8plex); K10(iTRAQ8plex)	1	Q7MVP2	Q7MVP2	0	2	832.999	1664.99	1665	-8.02	-0.00668	101.4	100	42.7307	17442	82.1	64.2	80.7	146.7	98	136.9		2.09	1	8.701e-05	3.824e-05
-484	853019	High	[K].eYQFAGmMVER.[F]	N-Term(iTRAQ8plex); M7(Oxidation)	1	Q7MWD1	Q7MWD1	0	3	560.938	1680.8	1680.8	-2.49	-0.0014	92.5	100	42.7802	17465	63.2	46.2	58.5	88.9	120.1	178.1		2.63	1	8.701e-05	0.000362
-484	854880	High	[K].vGAPLFDTDEDmR.[E]	N-Term(iTRAQ8plex); M12(Oxidation)	1	Q7MWF2	Q7MWF2	0	2	893.428	1785.85	1785.86	-7.55	-0.00674	71.8	100	43.5846	17852	73.6	74.2	95.3	52.3	70.3	65.2		2.01	1	8.701e-05	0.0003946
-484	854926	High	[R].qEDAVLELPk.[D]	N-Term(iTRAQ8plex); K10(iTRAQ8plex)	1	Q7MV03	Q7MV03	0	3	584.007	1750.01	1750.02	-7.49	-0.00437	105.9	100	43.6075	17863	18.7	13	28.1	188.5	187.5	199.6		2.33	1	8.701e-05	9.919e-07
-484	855150	High	[K].tEmDQATTVPTDGYTVDVLGR.[I]	N-Term(iTRAQ8plex); M3(Oxidation)	1	F5HFY5	F5HFY5	0	2	1295.14	2589.28	2589.27	6.06	0.00785	45.3	100	43.7451	17930	21	8.2	124.5	69.3	41.8	7		2.58	1	8.701e-05	9.157e-06
-484	855169	High	[K].iVQQSETmIIER.[L]	N-Term(iTRAQ8plex); M8(Oxidation)	1	Q7MUY8	Q7MUY8	0	3	589.656	1766.95	1766.96	-5.28	-0.00311	54	100	43.7574	17936	22.4	16.7	25.6	79.1	72.4	107.7		2.81	1	8.701e-05	4.584e-06
-484	855256	High	[K].iNQADSmIFQTEk.[Q]	N-Term(iTRAQ8plex); M7(Oxidation); K13(iTRAQ8plex)	1	P0C937	P0C937	0	3	717.048	2149.13	2149.14	-6.28	-0.0045	107.4	100	43.8121	17959	20.4	18	19.3	62.9	62.9	460.7		3.41	1	8.701e-05	1.253e-06
-484	855289	High	[R].fVEDINSTADk.[V]	N-Term(iTRAQ8plex); K11(iTRAQ8plex)	1	Q7MTC0	Q7MTC0	0	3	616.333	1846.99	1847	-8.34	-0.00513	161.9	100	43.8279	17966	15.3	16.3	21.9	101.9	177.3	638.5		3.1	1	8.701e-05	3.223e-05
-484	855419	High	[R].nIGPDTDIPAGDIGVGGR.[E]	N-Term(iTRAQ8plex)	1	P0C934	P0C934	0	3	676.691	2028.06	2028.07	-4.42	-0.00299	113	89.698	43.8906	17995		13.8	21.1	92.5	139.2	411.4		3.47	1	8.701e-05	4.09e-08
-484	855427	High	[R].fVEDINSTADk.[V]	N-Term(iTRAQ8plex); K11(iTRAQ8plex)	1	Q7MTC0	Q7MTC0	0	2	923.999	1846.99	1847	-5.49	-0.00507	88	100	43.8928	17996	19.1	19.7	23.2	59.1	89.8	317		3.6	1	8.701e-05	2.156e-08
-484	855439	High	[R].nIGPDTDIPAGDIGVGGR.[E]	N-Term(iTRAQ8plex)	1	P0C934	P0C934	0	2	1014.53	2028.06	2028.07	-3.03	-0.00307	176.3	100	43.9006	18000	29.3	20.2	23.2	130.4	212.4	642.6		4.24	1	8.701e-05	3.198e-11
-484	855559	High	[K].iVQQSETmIIER.[L]	N-Term(iTRAQ8plex); M8(Oxidation)	1	Q7MUY8	Q7MUY8	0	2	883.982	1766.96	1766.96	-3.31	-0.00292	114.6	100	43.9633	18028	34.4	28	39.9	180.4	177.2	227.6		2.3	1	8.701e-05	0.00019
-484	855616	High	[K].qVVNAFDNNPYEER.[F]	N-Term(iTRAQ8plex)	1	Q7MXA3	Q7MXA3	0	3	666.996	1998.97	1998.98	-4.4	-0.00293	60.4	97.242	43.9971	18043	15.3	13	13.8	61.8	68.9	189.7		4.56	1	8.701e-05	1.042e-07
-484	855637	High	[K].qVVNAFDNNPYEER.[F]	N-Term(iTRAQ8plex)	1	Q7MXA3	Q7MXA3	0	2	999.993	1998.98	1998.98	-1.43	-0.00143	76.5	100	44.014	18051	20	21	18.7	74.4	83.5	241.6		3.38	1	8.701e-05	1.252e-09
-484	855680	High	[K].nLIEALPENEk.[S]	N-Term(iTRAQ8plex); K11(iTRAQ8plex)	1	Q7MX92	Q7MX92	0	3	626.693	1878.06	1878.08	-8.16	-0.00511	43.9	100	44.0396	18064	20.5	19.6	24.3	44.2	42.1	112.5		2.82	1	8.701e-05	7.736e-05
-484	856153	High	[K].vGAPLFDTDEDmR.[E]	N-Term(iTRAQ8plex); M12(Oxidation)	1	Q7MWF2	Q7MWF2	0	2	893.434	1785.86	1785.86	-1.19	-0.00106	171.2	100	44.2795	18181	212.4	172.6	322.2	81	104	135.1		2.04	1	8.701e-05	1.19e-06
-484	856279	High	[K].lDIDDLR.[E]	N-Term(iTRAQ8plex)	1	P25806	P25806	0	2	582.33	1163.65	1163.66	-4.49	-0.00261	343.1	51.519	44.3359	18209	16	15.1	26.4	86.4	38.3	1876.7		2.22	1	8.701e-05	0.0003159
-484	856558	High	[R].dFSNIDLEk.[S]	N-Term(iTRAQ8plex); K9(iTRAQ8plex)	1	Q7MV31	Q7MV31	0	3	563.645	1688.92	1688.93	-6.4	-0.0036	102.1	100	44.4745	18276	38.6	28.2	61.5	60.3	74.4	349.9		2.61	1	8.701e-05	0.0002209
-484	856698	High	[K].gmDITHFIEER.[I]	N-Term(iTRAQ8plex); M2(Oxidation)	1	Q7MWR6	Q7MWR6	0	3	556.614	1667.83	1667.84	-4.7	-0.00261	93.7	100	44.5489	18310	29.6	13.8	25.4	102.3	90.3	300.6		2.49	1	8.701e-05	7.744e-06
-484	856759	High	[R].sFGAAVQEQTAEIk.[A]	N-Term(iTRAQ8plex); K14(iTRAQ8plex)	1	Q7MT37	Q7MT37	0	3	696.386	2087.14	2087.16	-7.15	-0.00498	95.7	100	44.5791	18324	37.6	31.5	35.7	159.3	97.3	212.6		2.99	1	8.701e-05	3.088e-07
-484	856928	High	[K].iVQQSETmIIER.[L]	N-Term(iTRAQ8plex); M8(Oxidation)	1	Q7MUY8	Q7MUY8	0	2	883.98	1766.95	1766.96	-5.38	-0.00475	110	100	44.6732	18367	48.1	44.2	104.6	150.1	143.7	169.3		2.18	1	8.701e-05	8.207e-06
-484	856936	High	[R].IDImTQQNPSAELIETGR.[M]	M4(Oxidation)	1	Q7MWG3	Q7MWG3	0	2	1016.5	2032	2032	-1.13	-0.00114	27.8	100	44.6754	18368	20	14.7	19.4	32.8	34.1	46	NoQuanLabels	4.08	1	8.701e-05	5.471e-07
-484	857320	High	[R].IDImTQQNPSAELIETGR.[M]	M4(Oxidation)	1	Q7MWG3	Q7MWG3	0	3	678.005	2032	2032	-1.04	-0.00071	25.7	100	44.8552	18457	20.4	16.7	23.5	23.8	30.3	39.7	NoQuanLabels	3.4	1	8.701e-05	5.891e-08
-484	857422	High	[K].vGAPLFDTDEDmR.[E]	N-Term(iTRAQ8plex); M12(Oxidation)	1	Q7MWF2	Q7MWF2	0	3	595.959	1785.86	1785.86	-0.51	-0.0003	56.2	10.853	44.9125	18485	73.5	62	113.4	24.6	37.6	25.9		3.31	1	8.701e-05	2.223e-06
-484	857501	High	[K].vGAPLFDTDEDmR.[E]	N-Term(iTRAQ8plex); M12(Oxidation)	1	Q7MWF2	Q7MWF2	0	2	893.434	1785.86	1785.86	-1.12	-0.001	386	19.801	44.9493	18503	515.3	453.9	782.7	158.9	227	178.5		2.95	1	8.701e-05	6.882e-10
-484	854623	High	[K].dGLVSGWDDPR.[M]	N-Term(iTRAQ8plex)	1	Q7MTK0	Q7MTK0	0	2	760.883	1520.76	1520.76	-3.97	-0.00302	271.8	100	43.4735	17798	58.1	32.9	66.6	349.3	421.7	702.2		3.19	1	8.701e-05	8.731e-07
-484	847595	High	[R].eLNEVLR.[M]	N-Term(iTRAQ8plex)	1	Q7MT08	Q7MT08	0	2	588.848	1176.69	1176.69	0.1	6e-05	142.8	100	40.4203	16335	202.1	175.9	137.8	106.2	107.6	127.5		1.75	1	8.701e-05	0.0002537
-484	854617	High	[R].aEGTVLLVEk.[I]	N-Term(iTRAQ8plex); K10(iTRAQ8plex)	1	Q7MXT9	Q7MXT9	0	3	556.341	1667.01	1667.02	-7.42	-0.00412	195.8	56.77	43.4713	17797	13.9	21.7	17.5	262.8	369.4	489.5		2.85	1	8.701e-05	3.509e-06
-484	854327	High	[K].qVVNAFDNNPYEER.[F]	N-Term(iTRAQ8plex)	1	Q7MXA3	Q7MXA3	0	2	999.991	1998.98	1998.98	-3.26	-0.00326	79.5	100	43.342	17735	28.6	23.3	26.1	77.4	91.1	230.7		3.34	1	8.701e-05	2.147e-05
-484	853037	High	[K].eYQFAGmMVER.[F]	N-Term(iTRAQ8plex); M7(Oxidation)	1	Q7MWD1	Q7MWD1	0	2	840.903	1680.8	1680.8	-2.56	-0.00215	235.6	100	42.789	17469	67.2	49.6	54.6	256.1	358.4	628		2.09	1	8.701e-05	0.0002111
-484	853124	High	[K].vGAPLFDTDEDmR.[E]	N-Term(iTRAQ8plex); M12(Oxidation)	1	Q7MWF2	Q7MWF2	0	2	893.439	1785.87	1785.86	4.49	0.004	122.4	100	42.833	17490	235.1	148	104.3	93.7	94.3	58.8		2.08	1	8.701e-05	4.264e-05
-484	853158	High	[K].vGAPLFDTDEDmR.[E]	N-Term(iTRAQ8plex); M12(Oxidation)	1	Q7MWF2	Q7MWF2	0	3	595.959	1785.86	1785.86	-0.41	-0.00024	82.6	100	42.846	17497	94.4	70.9	68.7	83.3	72.7	105.3		2.71	1	8.701e-05	3.789e-05
-484	853174	High	[K].lDNNTNFNASIVSDDNR.[A]	N-Term(iTRAQ8plex)	1	F5HHM2	F5HHM2	0	3	738.362	2213.07	2213.07	-0.84	-0.00062	102.6	50.483	42.8496	17499	62.2	67.1	69.4	167.8	137.3	111.6		4.97	1	8.701e-05	2.598e-09
-484	853270	High	[K].VTVTDIVVDk.[L]	K10(iTRAQ8plex)	1	F5H8T8	F5H8T8	0	2	696.918	1392.83	1392.83	2.72	0.00189	89.5	100	42.8915	17520	115.7	61.8	102.4	86.4	77	93.8		2.13	1	8.701e-05	0.0003367
-484	853420	High	[K].aLYSEIPEk.[L]	N-Term(iTRAQ8plex); K9(iTRAQ8plex)	1	Q7MXK8	Q7MXK8	0	2	829.481	1657.96	1657.96	-4.25	-0.00352	510.7	100	42.9723	17558	64.3	55.3	40.6	809.2	847.4	1247.1		1.97	1	8.701e-05	6.083e-07
-484	853512	High	[R].aAGYLELER.[A]	N-Term(iTRAQ8plex)	1	Q7MT65	Q7MT65	0	2	663.371	1325.73	1325.74	-1.9	-0.00126	144.2	100	43.0134	17578	54.4	40.6	50.8	164	218.3	337.3		2.49	1	8.701e-05	2.747e-05
-484	853563	High	[R].gEYPSLEENFR.[H]	N-Term(iTRAQ8plex)	1	Q7MSZ1	Q7MSZ1	0	2	822.912	1644.82	1644.82	-0.14	-0.00011	104.4	100	43.0353	17588	67.8	56.3	72	138	139.8	152.7		1.99	1	8.701e-05	1.666e-05
-484	853713	High	[K].sTAEFGLDVk.[A]	N-Term(iTRAQ8plex); K10(iTRAQ8plex)	1	Q7MWZ9	Q7MWZ9	0	3	558.985	1674.94	1674.95	-7.5	-0.00419	221.1	100	43.0963	17617	33.9	33.3	41.7	292.7	248	676.9		2.22	1	8.701e-05	6.598e-05
-484	853775	High	[R].lFTDENPSDIkDk.[T]	N-Term(iTRAQ8plex); K11(iTRAQ8plex); K13(iTRAQ8plex)	1	Q7MTK0	Q7MTK0	1	4	609.342	2434.35	2434.36	-5.05	-0.00308	175.7	100	43.1206	17629	28.9	25.8	31.8	251.9	222.3	493.4		3.23	1	8.701e-05	1.771e-05
-484	853791	High	[K].sTAEFGLDVk.[A]	N-Term(iTRAQ8plex); K10(iTRAQ8plex)	1	Q7MWZ9	Q7MWZ9	0	2	837.975	1674.94	1674.95	-6.07	-0.00508	196	100	43.125	17631	44.1	41.8	40.9	240.1	191.7	617.2		2.73	1	8.701e-05	5.076e-08
-484	853820	High	[K].iNQADSmIFQTEk.[Q]	N-Term(iTRAQ8plex); M7(Oxidation); K13(iTRAQ8plex)	1	P0C937	P0C937	0	3	717.047	2149.13	2149.14	-6.53	-0.00468	250.7	62.471	43.1349	17636	24.1	23	21.6	139.1	119.4	1177.2		3.43	1	8.701e-05	9.791e-07
-484	853839	High	[K].iNQADSmIFQTEk.[Q]	N-Term(iTRAQ8plex); M7(Oxidation); K13(iTRAQ8plex)	1	P0C937	P0C937	0	2	1075.07	2149.13	2149.14	-5.53	-0.00594	122.5	100	43.1427	17640	18	13.7	13.9	69.6	64.1	556		2.26	1	8.701e-05	1.026e-05
-484	853860	High	[R].fVEDINSTADk.[V]	N-Term(iTRAQ8plex); K11(iTRAQ8plex)	1	Q7MTC0	Q7MTC0	0	3	616.337	1847	1847	-2.09	-0.00129	158.8	100	43.1514	17644	37.6	69.5	42.8	138.6	226.6	437.7		2.93	1	8.701e-05	0.0001266
-484	853864	High	[K].dDTPMFVcGVNTDk.[Y]	N-Term(iTRAQ8plex); C8(Carbamidomethyl); K14(iTRAQ8plex)	1	Q7MT61	Q7MT61	0	3	736.364	2207.08	2207.09	-6.93	-0.0051	141.3	100	43.1536	17645	42.9	47	88.9	99.7	89.5	479.5		3.26	1	8.701e-05	1.195e-06
-484	853908	High	[K].iNQADSmIFQTEk.[Q]	N-Term(iTRAQ8plex); M7(Oxidation); K13(iTRAQ8plex)	1	P0C937	P0C937	0	4	538.039	2149.13	2149.14	-4.35	-0.00234	153.3	100	43.1701	17653	20.8	19.1	20.1	106.8	120.9	632.2		3.29	1	8.701e-05	3.453e-06
-484	853926	High	[K].aTSAQNLFAEQQDDQ.[-]	N-Term(iTRAQ8plex)	1	Q7MTE9	Q7MTE9	0	2	985.472	1969.94	1969.94	-1.47	-0.00145	82	100	43.1758	17656	20.2	17.9	16	75.4	99.6	262.9		3.34	1	8.701e-05	6.365e-06
-484	854009	High	[R].nIGPDTDIPAGDIGVGGR.[E]	N-Term(iTRAQ8plex)	1	P0C934	P0C934	0	3	676.692	2028.06	2028.07	-2.34	-0.00158	158.7	100	43.2089	17671	33.9	29.7	45.9	180.7	216.3	445.9		3.56	1	8.701e-05	1.415e-06
-484	854036	High	[R].fVEDINSTADk.[V]	N-Term(iTRAQ8plex); K11(iTRAQ8plex)	1	Q7MTC0	Q7MTC0	0	2	924.001	1846.99	1847	-3.44	-0.00318	291.2	100	43.221	17677	29.1	26	30.3	204.3	355.1	1102.7		3.78	1	8.701e-05	1.814e-08
-484	854041	High	[R].nIGPDTDIPAGDIGVGGR.[E]	N-Term(iTRAQ8plex)	1	P0C934	P0C934	0	2	1014.54	2028.06	2028.07	-0.8	-0.00081	173.1	100	43.2232	17678	27	18.1	34.8	140.2	210.8	607.7		4.29	1	8.701e-05	1.072e-12
-484	854060	High	[K].dDTPMFVcGVNTDk.[Y]	N-Term(iTRAQ8plex); C8(Carbamidomethyl); K14(iTRAQ8plex)	1	Q7MT61	Q7MT61	0	2	1104.05	2207.09	2207.09	-2.61	-0.00288	148.9	100	43.2298	17681	19.6	15.2	18.5	79.3	75.6	685.3		3.55	1	8.701e-05	3.27e-10
-484	854263	High	[K].aQLELSEAVGk.[L]	N-Term(iTRAQ8plex); K11(iTRAQ8plex)	1	Q7MW79	Q7MW79	0	3	585.011	1753.02	1753.03	-7.53	-0.0044	133.8	100	43.3122	17721	23.1	16.6	23.9	134.8	98.4	506.1		2.9	1	8.701e-05	1.13e-06
-484	854292	High	[K].qVVNAFDNNPYEER.[F]	N-Term(iTRAQ8plex)	1	Q7MXA3	Q7MXA3	0	3	666.994	1998.97	1998.98	-6.87	-0.00458	68.7	100	43.3276	17728	29.7	21	29	77.7	71.3	183.3		4.29	1	8.701e-05	2.341e-08
-484	854594	High	[K].dNIAVTSVADQIk.[M]	N-Term(iTRAQ8plex); K13(iTRAQ8plex)	1	Q7MVH6	Q7MVH6	0	2	991.567	1982.13	1982.14	-5.58	-0.00553	58.3	100	43.4598	17791	19.9	20.8	19.8	79.4	85.4	124.7		3.51	1	8.701e-05	1.328e-09
-484	847574	High	[K].gELSQYVDPR.[I]	N-Term(iTRAQ8plex)	1	Q7MTM8	Q7MTM8	0	3	489.927	1467.77	1467.77	-4.6	-0.00225	113.6	25.757	40.4094	16330	22.5	14.2	25.5	187.9	195.5	236		1.89	1	8.701e-05	1.306e-05
-484	847460	High	[R].fScESkEDLkTQIDR.[T]	N-Term(iTRAQ8plex); C3(Carbamidomethyl); K6(iTRAQ8plex); K10(iTRAQ8plex)	2	Q7MTE2; P95493	Q7MTE2; P95493	2	4	692.881	2768.5	2768.5	-0.22	-0.00016	428.9	63.106	40.3655	16308	874.2	686	608.7	111.7	201.9	90.8		3.23	2	8.701e-05	3.826e-06
-484	847442	High	[R].vELQDINPPR.[D]	N-Term(iTRAQ8plex)	1	Q7MUY8	Q7MUY8	0	3	495.616	1484.83	1484.84	-2.63	-0.0013	120.3	100	40.3596	16305	74	43.4	57.8	92.7	113.6	340.2		3.26	1	8.701e-05	0.0001113
-484	838197	High	[K].aLIATEDVR.[F]	N-Term(iTRAQ8plex)	1	Q7MW51	Q7MW51	0	2	646.376	1291.75	1291.75	-5.44	-0.00352	115.7	100	36.2456	14316	40.1	39.6	42.3	108.3	98.8	364.9		1.56	1	8.701e-05	0.0002855
-484	838541	High	[K].iHPIPAEGYEVDk.[V]	N-Term(iTRAQ8plex); K13(iTRAQ8plex)	1	Q7MWU2	Q7MWU2	0	3	692.725	2076.16	2076.16	0.28	0.00019	93.1	100	36.4106	14397	99.5	104.8	59.8	105	80.3	109.3		3.56	1	8.701e-05	4.686e-07
-484	838701	High	[K].tAALNDAPIk.[I]	N-Term(iTRAQ8plex); K10(iTRAQ8plex)	1	Q7MUU8	Q7MUU8	0	2	811.489	1621.97	1621.97	-1.47	-0.00119	397.8	100	36.4752	14429	602.6	527.7	712.1	215.9	162.7	165.9		3.87	1	8.701e-05	2.89e-05
-484	838760	High	[K].vIDTGmGFER.[L]	N-Term(iTRAQ8plex); M6(Oxidation)	1	Q7MV54	Q7MV54	0	2	722.871	1444.74	1444.74	-3.89	-0.00281	333.8	47.633	36.5083	14446	21.5	20.6	17.1	552.1	576.1	815.4		1.91	1	8.701e-05	6.695e-05
-484	838956	High	[K].qNEAQAPVYNPNkEPImDINR.[I]	N-Term(iTRAQ8plex); K13(iTRAQ8plex); M17(Oxidation)	1	Q7MXT8	Q7MXT8	1	4	767.15	3065.58	3065.59	-4.7	-0.0036	85.9	100	36.6101	14495	43.4	34.3	39.3	116	114.4	167.9		2.68	1	8.701e-05	1.567e-06
-484	838987	High	[K].vIDTGmGFER.[L]	N-Term(iTRAQ8plex); M6(Oxidation)	1	Q7MV54	Q7MV54	0	3	482.249	1444.73	1444.74	-4.92	-0.00237	139.5	62.693	36.6244	14502	23.5	25.5	32.3	211.1	225.9	319		2.24	1	8.701e-05	0.0001107
-484	839003	High	[K].qNEAQAPVYNPNkEPImDINR.[I]	N-Term(iTRAQ8plex); K13(iTRAQ8plex); M17(Oxidation)	1	Q7MXT8	Q7MXT8	1	3	1022.53	3065.59	3065.59	-1.03	-0.00105	39.5	100	36.635	14507	9.8	7.6	6.8	59.5	60.2	93		1.91	1	8.701e-05	1.315e-05
-484	839054	High	[R].eISSEHLPDGLR.[R]	N-Term(iTRAQ8plex)	1	F5HCM5	F5HCM5	0	3	552.965	1656.88	1656.89	-3.74	-0.00206	98.1	100	36.6549	14517	36.4	63.5	42.6	140.4	165.5	140.4		3.15	1	8.701e-05	0.0001178
-484	839077	High	[R].nFAYGVDQAEk.[L]	N-Term(iTRAQ8plex); K11(iTRAQ8plex)	1	Q7MW38	Q7MW38	0	3	617.332	1849.98	1849.99	-5.37	-0.00331	98.3	100	36.6684	14524	61.8	59.1	91.8	115.4	109.7	151.8		2.8	1	8.701e-05	6.684e-06
-484	839193	High	[K].gHAEITLQELR.[E]	N-Term(iTRAQ8plex)	1	Q7MVJ2	Q7MVJ2	0	3	524.297	1570.88	1570.89	-5.31	-0.00278	71.1	100	36.7201	14550	38.5	65.9	52.6	69.5	67	133.4		2.7	1	8.701e-05	0.0001018
-484	839332	High	[R].eISSEHLPDGLR.[R]	N-Term(iTRAQ8plex)	1	F5HCM5	F5HCM5	0	2	828.942	1656.88	1656.89	-4.94	-0.0041	73.4	100	36.7809	14579	37.8	37.1	26.8	95.7	136.4	106.6		2.8	1	8.701e-05	3.646e-06
-484	839507	High	[R].aSLHNADFIAEk.[D]	N-Term(iTRAQ8plex); K12(iTRAQ8plex)	1	Q7MV47	Q7MV47	0	3	642.027	1924.07	1924.07	-5.06	-0.00325	83.4	100	36.8798	14628	39.2	36.8	37.9	122.6	113.7	150		2.86	1	8.701e-05	6.874e-05
-484	839638	High	[K].sGVAHFAVNSEEDGIR.[L]	N-Term(iTRAQ8plex)	1	Q7MUB9	Q7MUB9	0	2	996.507	1992.01	1992.01	-0.73	-0.00072	24.2	100	36.9386	14657	16.7	15.3	9.9	16.9	17.8	68.4		2.19	1	8.701e-05	9.74e-08
-484	839707	High	[K].sGVAHFAVNSEEDGIR.[L]	N-Term(iTRAQ8plex)	1	Q7MUB9	Q7MUB9	0	3	664.672	1992	1992.01	-3.83	-0.00254	105.4	100	36.9786	14676	79.6	80.1	74.3	84.5	84.6	229.3		3.49	1	8.701e-05	2.094e-06
-484	840004	High	[K].vSESDMSFSPk.[I]	N-Term(iTRAQ8plex); K11(iTRAQ8plex)	1	F5HI79	F5HI79	0	3	607.987	1821.95	1821.95	-2.8	-0.0017	159.3	100	37.1181	14745	303.1	215.5	175.7	83.7	93	84.6		1.98	1	8.701e-05	7.73e-05
-484	840198	High	[K].vSESDMSFSPk.[I]	N-Term(iTRAQ8plex); K11(iTRAQ8plex)	1	F5HI79	F5HI79	0	2	911.48	1821.95	1821.95	1.06	0.00096	66.2	100	37.2052	14789	172.3	91.4	46.3	32.1	31.9	23		2.37	1	8.701e-05	2.729e-06
-484	840495	High	[R].kYGETLLEDSR.[I]	N-Term(iTRAQ8plex); K1(iTRAQ8plex)	1	Q7MTL9	Q7MTL9	1	3	640.36	1919.07	1919.07	-1.99	-0.00127	123.6	100	37.3452	14855	33.3	39.3	30.9	135.1	111.3	391.9		3.04	1	8.701e-05	1.025e-05
-484	840516	High	[K].iSDYmQYmGDk.[T]	N-Term(iTRAQ8plex); M5(Oxidation); M8(Oxidation); K11(iTRAQ8plex)	1	Q7MWY0	Q7MWY0	0	3	664.326	1990.96	1990.97	-4.31	-0.00286	228.9	84.111	37.3631	14862	219.8	215.1	247.3	179	157.5	354.4		3.03	1	8.701e-05	0.0001082
-484	840557	High	[R].fcGAEGLDk.[V]	N-Term(iTRAQ8plex); C2(Carbamidomethyl); K9(iTRAQ8plex)	1	Q7MU37	Q7MU37	0	2	802.926	1604.84	1604.86	-7.78	-0.00624	139.6	100	37.3854	14872	118.8	107.8	161.1	97.9	75.2	276.8		1.06	1	8.701e-05	9.886e-05
-484	840720	High	[K].gISSQIDTIDR.[I]	N-Term(iTRAQ8plex)	1	Q7MXB6	Q7MXB6	0	2	754.914	1508.82	1508.82	-0.61	-0.00046	78.3	100	37.4809	14918	44	31.9	31.9	105.1	88.1	169		1.96	1	8.701e-05	1.753e-07
-484	840807	High	[K].tVSLSQEEFQR.[V]	N-Term(iTRAQ8plex)	1	Q7MVR3	Q7MVR3	0	2	814.431	1627.85	1627.86	-3.03	-0.00247	138.1	100	37.5183	14936	54.8	32.5	37.9	177	183.9	342.6		3.24	1	8.701e-05	4.01e-06
-484	840961	High	[K].gELSQYVDPR.[I]	N-Term(iTRAQ8plex)	1	Q7MTM8	Q7MTM8	0	3	489.927	1467.77	1467.77	-4.53	-0.00222	97.9	100	37.5837	14968	49.8	62.8	58.8	155.6	129.6	130.5		1.39	1	8.701e-05	0.0001635
-484	841271	High	[K].qVQIPEYDk.[G]	N-Term(iTRAQ8plex); K9(iTRAQ8plex)	1	P49008	P49008	0	3	576.661	1727.97	1727.98	-6.73	-0.00387	153.2	100	37.719	15032	71.5	53.7	91	203.2	223.6	276.4		2.12	1	8.701e-05	0.0002402
-484	838056	High	[K].IHEADWHPDFGPADR.[H]		1	Q7MX81	Q7MX81	0	2	881.902	1762.8	1762.79	2.14	0.00189	31.4	100	36.1714	14281	38.1	30.8	31.9	25.2	33.6	28.7	NoQuanLabels	3.06	1	8.701e-05	3.876e-07
-484	841282	High	[K].VESIGDLTGk.[S]	K10(iTRAQ8plex)	1	Q7MT75	Q7MT75	0	2	661.877	1322.75	1322.75	0.14	0.0001	216.6	88.398	37.7232	15034	283.1	82.7	528.8	116.8	92.8	195.3		2.82	1	8.701e-05	0.0003394
-484	837996	High	[R].qPVSSGADVSDIVR.[E]	N-Term(iTRAQ8plex)	1	Q7MWL5	Q7MWL5	0	3	578.648	1733.93	1733.93	-1.93	-0.00111	77.8	100	36.1493	14270	49.3	48.4	63.1	63.8	87.1	155.3		3.29	1	8.701e-05	1.038e-07
-484	837279	High	[K].tAALNDAPIk.[I]	N-Term(iTRAQ8plex); K10(iTRAQ8plex)	1	Q7MUU8	Q7MUU8	0	2	811.486	1621.96	1621.97	-5.45	-0.00442	282.1	100	35.804	14100	407.6	386.9	537.1	141.9	119.2	99.7		2.75	1	8.701e-05	9.49e-05
-484	834909	High	[K].aMGVELTDR.[G]	N-Term(iTRAQ8plex)	1	Q7MX81	Q7MX81	0	2	648.346	1295.69	1295.69	-5.69	-0.00369	217.6	100	34.8295	13622	77.7	55.7	108.3	410.9	365.4	287.8		1.77	1	8.701e-05	0.0001077
-484	835096	High	[K].nHDELcSIIR.[E]	N-Term(iTRAQ8plex); C6(Carbamidomethyl)	1	Q7MWE7	Q7MWE7	0	3	520.94	1560.81	1560.81	-2.96	-0.00154	121.5	100	34.9054	13660	80.9	48.2	103.5	125.2	134.9	236.3		3.2	1	8.701e-05	4.417e-06
-484	835205	High	[R].iETGIVk.[T]	N-Term(iTRAQ8plex); K7(iTRAQ8plex)	1	F5HDQ9	F5HDQ9	0	2	684.435	1367.86	1367.87	-6.26	-0.00428	220.8	100	34.9499	13682	58.1	49.4	53.3	266	241.3	656.9		2.48	1	8.701e-05	0.0001037
-484	835250	High	[K].nHDELcSIIR.[E]	N-Term(iTRAQ8plex); C6(Carbamidomethyl)	1	Q7MWE7	Q7MWE7	0	2	780.904	1560.8	1560.81	-5.69	-0.00444	151.4	100	34.9664	13690	64	38.9	51.3	143.1	141.2	469.7		2.33	1	8.701e-05	6.494e-07
-484	835693	High	[R].cVGmPGQELSIR.[N]	N-Term(iTRAQ8plex); C1(Carbamidomethyl); M4(Oxidation)	1	Q7MTG0	Q7MTG0	0	3	556.291	1666.86	1666.86	1.52	0.00085	85.2	100	35.1679	13788	50.3	36.7	48.9	100.1	119.2	156.1		2.56	1	8.701e-05	0.0001204
-484	835762	High	[K].tENILTEk.[A]	N-Term(iTRAQ8plex); K8(iTRAQ8plex)	1	Q9S3R9	Q9S3R9	0	2	778.457	1555.91	1555.92	-5.05	-0.00393	308.8	100	35.1943	13801	92.6	72.2	81.9	548.3	543.5	514.5		2.76	1	8.701e-05	1.251e-05
-484	835869	High	[K].lGNDVDFSANR.[F]	N-Term(iTRAQ8plex)	1	Q7MSZ4	Q7MSZ4	0	2	756.39	1511.77	1511.78	-2.32	-0.00175	132.8	100	35.2416	13824	239.5	202.2	68	107.7	98.3	81.4		3.03	1	8.701e-05	2.732e-07
-484	835885	High	[K].eHVDNNFNPLPk.[V]	N-Term(iTRAQ8plex); K12(iTRAQ8plex)	1	Q7MTJ3	Q7MTJ3	0	4	508.778	2032.09	2032.11	-8.25	-0.00419	143.4	100	35.2481	13827	91	70.5	83.1	174.7	178	263.2		2.81	1	8.701e-05	9.766e-05
-484	835936	High	[K].lPGAEIGSDGk.[I]	N-Term(iTRAQ8plex); K11(iTRAQ8plex)	1	Q7MU49	Q7MU49	0	3	551.317	1651.94	1651.95	-7.52	-0.00414	208.6	89.965	35.2683	13837	58.2	34.2	80.8	227.8	249.8	601.1		2.47	1	8.701e-05	2.927e-05
-484	835944	High	[K].vTTSQYSADLETR.[I]	N-Term(iTRAQ8plex)	1	Q7MXJ7	Q7MXJ7	0	2	887.957	1774.91	1774.91	-3.37	-0.00299	130.9	100	35.2705	13838	92.4	61.2	137.8	138.2	127.9	227.9		3.18	1	8.701e-05	2.533e-09
-484	836086	High	[R].eQALSSTTITk.[E]	N-Term(iTRAQ8plex); K11(iTRAQ8plex)	1	P25806	P25806	0	3	596.348	1787.03	1787.04	-4.05	-0.00241	129.4	100	35.3236	13864	63.3	52.2	59	79.1	116.9	405.9		2.62	1	8.701e-05	3.092e-06
-484	836439	High	[K].hILLDEQTELSHGR.[I]	N-Term(iTRAQ8plex)	1	Q7BWB3	Q7BWB3	0	3	651.354	1952.05	1952.05	-1.93	-0.00126	72.5	100	35.4788	13942	65.2	59.9	58.5	77.4	68.5	105.3		4.02	1	8.701e-05	1.394e-07
-484	836636	High	[K].hILLDEQTELSHGR.[I]	N-Term(iTRAQ8plex)	1	Q7BWB3	Q7BWB3	0	4	488.767	1952.04	1952.05	-3.1	-0.00151	88.2	100	35.5639	13984	31.6	26.8	32.2	111.9	113.5	213.1		5.23	1	8.701e-05	1.051e-08
-484	836656	High	[R].iVGHTDNTGSDkINDPLSER.[R]	N-Term(iTRAQ8plex); K12(iTRAQ8plex)	1	F5HAC9	F5HAC9	1	3	926.158	2776.46	2776.47	-3.46	-0.0032	151.7	100	35.5704	13987	150.2	89.2	158.6	169	266.9	76.4		3.41	1	8.701e-05	4.389e-09
-484	836675	High	[K].dLVDAAPSTVk.[E]	N-Term(iTRAQ8plex); K11(iTRAQ8plex)	1	Q7MX28	Q7MX28	0	3	575.335	1723.99	1724.01	-8	-0.0046	163.4	35.762	35.5771	13991	25.9	16.2	45.5	115.8	90.2	686.7		2.74	1	8.701e-05	1.682e-06
-484	836808	High	[K].dHVQFLGDTPEk.[I]	N-Term(iTRAQ8plex); K12(iTRAQ8plex)	1	Q7MWW9	Q7MWW9	0	3	665.36	1994.07	1994.08	-7.32	-0.00487	79.6	100	35.6232	14013	58.9	53.4	59.7	73.8	98.9	132.9		2.05	1	8.701e-05	1.136e-05
-484	836907	High	[R].kDGNLTVLTEDPR.[H]	N-Term(iTRAQ8plex); K1(iTRAQ8plex)	1	Q7MVN8	Q7MVN8	1	3	689.393	2066.17	2066.17	-2.21	-0.00152	105	100	35.6605	14031	48.6	46.6	43.4	125	160.5	205.9		2.73	1	8.701e-05	1.068e-05
-484	836984	High	[R].iVGHTDNTGSDkINDPLSER.[R]	N-Term(iTRAQ8plex); K12(iTRAQ8plex)	1	F5HAC9	F5HAC9	1	2	1388.74	2776.47	2776.47	-0.95	-0.00132	30.1	100	35.6936	14047	31.3	15.9	30.5	35.8	50.8	16.1		2.18	1	8.701e-05	8.482e-07
-484	837023	High	[K].dLVDAAPSTVk.[E]	N-Term(iTRAQ8plex); K11(iTRAQ8plex)	1	Q7MX28	Q7MX28	0	4	431.754	1723.99	1724.01	-7.37	-0.00318	186.5	100	35.7041	14052	22.4	18.5	39	146	133.6	759.2		1.93	1	8.701e-05	0.000343
-484	837036	High	[R].nNYQMVLDR.[G]	N-Term(iTRAQ8plex)	1	Q7MXJ2	Q7MXJ2	0	2	728.878	1456.75	1456.75	-2.61	-0.0019	182.7	100	35.7085	14054	137	117.9	129.5	138.4	216.5	356.8		2.07	1	8.701e-05	0.0002451
-484	837084	High	[K].gATGSQDQIIPVk.[L]	N-Term(iTRAQ8plex); K13(iTRAQ8plex)	1	Q7MW65	Q7MW65	0	3	641.373	1922.11	1922.12	-5.82	-0.00373	120.4	100	35.7294	14064	67.2	80.2	76.2	84.1	92.2	322.4		3.87	1	8.701e-05	4.888e-06
-484	837195	High	[R].nNYQMVLDR.[G]	N-Term(iTRAQ8plex)	1	Q7MXJ2	Q7MXJ2	0	3	486.256	1456.75	1456.75	0.1	5e-05	77.5	100	35.7745	14086	50.1	47.4	65.7	73.5	85.9	142.7		2.64	1	8.701e-05	0.0003165
-484	837221	High	[R].qPTNTDLSTTLPk.[A]	N-Term(iTRAQ8plex); K13(iTRAQ8plex)	1	Q7MV40	Q7MV40	0	2	1012.57	2024.13	2024.15	-7.32	-0.00741	60.1	100	35.7832	14090	10.4	7.8	11.5	40.8	126.5	163.6		1.14	1	8.701e-05	7.02e-05
-484	837975	High	[R].qPVSSGADVSDIVR.[E]	N-Term(iTRAQ8plex)	1	Q7MWL5	Q7MWL5	0	2	867.469	1733.93	1733.93	-1.43	-0.00124	117.2	100	36.1415	14266	78.3	64.7	119.7	45.3	144.1	251		2.72	1	8.701e-05	3.026e-07
-484	841402	High	[K].lGNDVDFSANR.[F]	N-Term(iTRAQ8plex)	1	Q7MSZ4	Q7MSZ4	0	2	756.388	1511.77	1511.78	-4.58	-0.00346	144.8	100	37.7736	15058	203.7	202.9	123.2	107.4	106.6	125.3		3.1	1	8.701e-05	2.272e-07
-484	841410	High	[R].sASAINIEESmSNTIGR.[Y]	N-Term(iTRAQ8plex); M11(Oxidation)	1	Q7MU49	Q7MU49	0	2	1050.53	2100.05	2100.05	-1.42	-0.00149	45.9	100	37.7758	15059	29.7	25.3	34.6	36.9	63.7	85.3		1.77	1	8.701e-05	1.225e-05
-484	841496	High	[K].yDVQLTATNEGGSNVk.[K]	N-Term(iTRAQ8plex); K16(iTRAQ8plex)	1	F5HE64	F5HE64	0	3	768.745	2304.22	2304.23	-3.53	-0.00272	136.9	100	37.807	15074	74.8	55.7	149.9	160.2	89.8	291.2		4.43	1	8.701e-05	2.749e-09
-484	844804	High	[R].tDNTTAWINEk.[N]	N-Term(iTRAQ8plex); K11(iTRAQ8plex)	1	Q7MWM5	Q7MWM5	0	3	634.341	1901.01	1901.02	-6.78	-0.0043	187.6	75.897	39.2491	15770	51.5	33.8	38.2	281.6	312.1	408.1		3.22	1	8.701e-05	8.595e-05
-484	844835	High	[R].tDNTTAWINEk.[N]	N-Term(iTRAQ8plex); K11(iTRAQ8plex)	1	Q7MWM5	Q7MWM5	0	2	951.017	1901.03	1901.02	2.38	0.00226	134.1	100	39.2629	15777	78	51.3	46.2	177.1	195.6	256.1		2.81	1	8.701e-05	3.23e-07
-484	844972	High	[K].lLLDEENR.[L]	N-Term(iTRAQ8plex)	1	Q7MW44	Q7MW44	0	2	653.367	1305.73	1305.73	-3.16	-0.00207	384.7	100	39.3223	15806	44	34.5	41.4	854.9	314.9	1018.4		2.51	1	8.701e-05	0.0001952
-484	844994	High	[K].gATPEDVcTATFTGk.[V]	N-Term(iTRAQ8plex); C8(Carbamidomethyl); K15(iTRAQ8plex)	1	Q7MWJ4	Q7MWJ4	0	3	721.712	2163.12	2163.12	-0.1	-7e-05	122.5	100	39.3288	15809	144.8	94.5	251.9	75.1	60.3	108.5		3.87	1	8.701e-05	8.911e-06
-484	845225	High	[K].iVELNDNSVGR.[D]	N-Term(iTRAQ8plex)	1	Q7MWJ2	Q7MWJ2	0	2	760.421	1519.84	1519.84	-1.65	-0.00125	149.5	100	39.417	15853	72.4	49.3	53.1	301.5	186.3	234.3		2.4	1	8.701e-05	1.52e-06
-484	845253	High	[R].dQPGATGYVIINDPQR.[F]	N-Term(iTRAQ8plex)	1	Q7MVL6	Q7MVL6	0	3	683.361	2048.07	2048.07	-1.2	-0.00082	76.2	100	39.43	15859	42.6	32	34.2	83.5	89.9	175.1		4.32	1	8.701e-05	7.003e-09
-484	845322	High	[K].dkATSAQNLFAEQQDDQ.[-]	N-Term(iTRAQ8plex); K2(iTRAQ8plex)	1	Q7MTE9	Q7MTE9	1	3	839.758	2517.26	2517.27	-2.7	-0.00227	76.8	100	39.4684	15877	76.2	65.7	74.4	58.6	68.1	117.7		1.78	1	8.701e-05	4.496e-06
-484	845353	High	[R].dQPGATGYVIINDPQR.[F]	N-Term(iTRAQ8plex)	1	Q7MVL6	Q7MVL6	0	2	1024.54	2048.06	2048.07	-3.52	-0.00361	62.6	100	39.4793	15882	23	16.6	11.7	43.9	73.9	206.7		3.44	1	8.701e-05	1.382e-10
-484	845502	High	[K].eImWEGANEHIVR.[V]	N-Term(iTRAQ8plex); M3(Oxidation)	1	Q7MXE8	Q7MXE8	0	3	635.325	1903.96	1903.96	-1.73	-0.00109	107.2	100	39.5474	15915	87.1	60.1	88.5	97.7	100.1	209.9		2.96	1	8.701e-05	5.08e-05
-484	845671	High	[K].sYDYmLVDk.[S]	N-Term(iTRAQ8plex); M5(Oxidation); K9(iTRAQ8plex)	1	Q7MTL2	Q7MTL2	0	2	879.464	1757.92	1757.92	-1.83	-0.00161	240	100	39.6202	15950	48.7	30.8	37.6	199.4	194.4	929.1		2.48	1	8.701e-05	0.0001412
-484	845819	High	[K].hPGESEFLQAVk.[E]	N-Term(iTRAQ8plex); K12(iTRAQ8plex)	1	P0C934	P0C934	0	3	650.697	1950.08	1950.09	-6.8	-0.00442	155.2	100	39.6859	15983	76.9	44.2	75.2	110.1	109.5	515.6		3.19	1	8.701e-05	3.384e-06
-484	845925	High	[K].dPNSMDYLSPk.[Y]	N-Term(iTRAQ8plex); K11(iTRAQ8plex)	1	Q7MV25	Q7MV25	0	3	625.662	1874.97	1874.98	-3.98	-0.00249	106.3	100	39.7364	16007	66.3	50.2	57.6	100.9	108.5	254.5		2.71	1	8.701e-05	2.198e-05
-484	845985	High	[K].hPGESEFLQAVk.[E]	N-Term(iTRAQ8plex); K12(iTRAQ8plex)	1	P0C934	P0C934	0	2	975.548	1950.09	1950.09	-0.47	-0.00046	89.3	100	39.7583	16018	51.7	43.7	45.6	43.8	40.2	310.5		2.32	1	8.701e-05	0.0003582
-484	846121	High	[K].lGTDENQAISASLR.[Y]	N-Term(iTRAQ8plex)	1	Q7MXX1	Q7MXX1	0	2	889.98	1778.95	1778.95	-1.67	-0.00149	97	100	39.813	16045	106.8	100.4	128.7	60.8	98.8	86.3		3	1	8.701e-05	4.112e-10
-484	846159	High	[K].SFSSYSNYEYGVDNR.[L]		1	Q7MWU2	Q7MWU2	0	2	894.377	1787.75	1787.75	-1.87	-0.00167	51.9	100	39.8266	16052	79	52.1	52.2	33.5	45.4	49.3	NoQuanLabels	3.17	1	8.701e-05	8.219e-05
-484	846304	High	[R].eTVYDFAR.[Q]	N-Term(iTRAQ8plex)	1	Q7MUY8	Q7MUY8	0	2	652.84	1304.67	1304.68	-4.36	-0.00284	351.2	100	39.8884	16082	60.2	40.1	67	477.3	241.7	1220.7		1.99	1	8.701e-05	7.66e-05
-484	846424	High	[R].eLkPGEEYEPVMPAGSTPR.[E]	N-Term(iTRAQ8plex); K3(iTRAQ8plex)	1	Q7MWY5	Q7MWY5	0	3	899.145	2695.42	2695.42	-0.51	-0.00046	107.4	100	39.9368	16105	53.1	43.7	46	108.8	191.8	200.8		2.78	1	8.701e-05	6.231e-07
-484	847042	High	[R].YAQLAQVAADESVk.[D]	K14(iTRAQ8plex)	1	Q7MAV6	Q7MAV6	0	2	898.987	1796.97	1796.97	-1.43	-0.00128	105.7	100	40.1959	16228	59.4	42.5	47.6	186.6	169.8	128.1		3.65	1	8.701e-05	3.404e-06
-484	847144	High	[K].tITVTcQGEAmIYDmNGR.[R]	N-Term(iTRAQ8plex); C6(Carbamidomethyl); M11(Oxidation); M15(Oxidation)	2	Q7MTE2; P59915	Q7MTE2; P59915	0	3	799.374	2396.11	2396.12	-5.36	-0.00428	62.2	100	40.2398	16249	59.4	40.9	48.8	68.1	71.5	84.4		3.19	2	8.701e-05	8.971e-05
-484	847175	High	[R].fScESkEDLkTQIDR.[T]	N-Term(iTRAQ8plex); C3(Carbamidomethyl); K6(iTRAQ8plex); K10(iTRAQ8plex)	2	Q7MTE2; P95493	Q7MTE2; P95493	2	3	923.508	2768.51	2768.5	2.78	0.00256	156.8	100	40.2508	16254	320.8	253.8	209.3	47.8	78.2	31		2.77	2	8.701e-05	6.429e-07
-484	847194	High	[R].vELQDINPPR.[D]	N-Term(iTRAQ8plex)	1	Q7MUY8	Q7MUY8	0	2	742.925	1484.84	1484.84	3.01	0.00224	142.8	100	40.2551	16256	106.2	83.4	103.9	96.7	120.3	346.1		2.37	1	8.701e-05	6.93e-05
-484	847214	High	[K].gELSQYVDPR.[I]	N-Term(iTRAQ8plex)	1	Q7MTM8	Q7MTM8	0	2	734.387	1467.77	1467.77	-5.71	-0.00419	227.1	100	40.272	16264	85.8	48.9	65.5	356.9	365.4	440		1.46	1	8.701e-05	1.255e-05
-484	847430	High	[R].tDSmVAFDTPIR.[C]	N-Term(iTRAQ8plex); M4(Oxidation)	1	Q7MTD2	Q7MTD2	0	2	836.927	1672.85	1672.85	-3.36	-0.00281	161.2	100	40.3553	16303	48.7	39.5	38.8	264.5	316.7	258.7		2.52	1	8.701e-05	0.0001659
-484	844625	High	[K].gIDPALDkEALR.[V]	N-Term(iTRAQ8plex); K8(iTRAQ8plex)	1	Q7MW60	Q7MW60	1	3	636.042	1906.11	1906.12	-5.81	-0.00369	296	78.329	39.1767	15734	136.1	103.1	146.3	222.9	272.1	895.5		3.35	1	8.701e-05	2.473e-06
-484	844560	High	[R].vGTVLEcEk.[V]	N-Term(iTRAQ8plex); C7(Carbamidomethyl); K9(iTRAQ8plex)	1	Q7MXK7	Q7MXK7	0	2	821.965	1642.92	1642.93	-3.48	-0.00286	149.9	100	39.1514	15721	62.1	44.4	53.6	135.1	136.5	467.9		2.35	1	8.701e-05	1.11e-06
-484	844444	High	[K].vSESDMSFSPk.[I]	N-Term(iTRAQ8plex); K11(iTRAQ8plex)	1	F5HI79	F5HI79	0	2	911.485	1821.96	1821.95	6.22	0.00566	165.9	100	39.108	15700	347.1	238.4	231.8	55.4	52.3	70.5		3.27	1	8.701e-05	2.229e-06
-484	844334	High	[K].vSESDMSFSPk.[I]	N-Term(iTRAQ8plex); K11(iTRAQ8plex)	1	F5HI79	F5HI79	0	3	607.989	1821.95	1821.95	1.12	0.00068	103.4	100	39.0528	15674	165.4	125.5	125.5	65.9	58.4	79.9		3.39	1	8.701e-05	6.868e-05
-484	841648	High	[K].lGNDVDFSANR.[F]	N-Term(iTRAQ8plex)	1	Q7MSZ4	Q7MSZ4	0	3	504.596	1511.77	1511.78	-2.18	-0.0011	157.2	41.062	37.8632	15101	195.1	179.8	119.1	130.6	129.2	189.4		3.79	1	8.701e-05	1.437e-05
-484	841691	High	[K].qVQIPEYDk.[G]	N-Term(iTRAQ8plex); K9(iTRAQ8plex)	1	P49008	P49008	0	2	864.486	1727.97	1727.98	-7.71	-0.00666	178.8	100	37.8828	15110	117.7	105.4	122.1	227.6	222.2	277.9		1.88	1	8.701e-05	1.865e-05
-484	841710	High	[R].vcPATEYIk.[K]	N-Term(iTRAQ8plex); C2(Carbamidomethyl); K9(iTRAQ8plex)	1	Q7MWP3	Q7MWP3	0	3	563.652	1688.94	1688.95	-5.94	-0.00334	123.9	37.129	37.8917	15115	19.1	15.2	23.9	174.5	251.8	259		2.58	1	8.701e-05	5.725e-06
-484	841803	High	[K].iHPIPAEGYEVDk.[V]	N-Term(iTRAQ8plex); K13(iTRAQ8plex)	1	Q7MWU2	Q7MWU2	0	3	692.723	2076.15	2076.16	-2.54	-0.00176	121.6	100	37.9258	15132	94	128.5	205.8	141.3	88.1	72.1		4.41	1	8.701e-05	2.545e-07
-484	841888	High	[K].iHPIPAEGYEVDk.[V]	N-Term(iTRAQ8plex); K13(iTRAQ8plex)	1	Q7MWU2	Q7MWU2	0	4	519.794	2076.15	2076.16	-1.79	-0.00093	175.6	89.426	37.9595	15148	130.7	183.4	287.8	208.7	136.8	106.5		4.65	1	8.701e-05	7.317e-07
-484	841998	High	[K].iHPIPAEGYEVDk.[V]	N-Term(iTRAQ8plex); K13(iTRAQ8plex)	1	Q7MWU2	Q7MWU2	0	2	1038.58	2076.15	2076.16	-3.6	-0.00373	69	100	38.0057	15170	64.4	89.7	112.3	77.3	44.2	25.9		2.3	1	8.701e-05	0.0001947
-484	842195	High	[K].lENATmDmLGTAEk.[V]	N-Term(iTRAQ8plex); M6(Oxidation); M8(Oxidation); K14(iTRAQ8plex)	1	P42375	P42375	0	2	1082.55	2164.1	2164.11	-5.32	-0.00576	44.1	100	38.0863	15209	15.8	9.7	8.6	50.5	34.7	145.4		1.99	1	8.701e-05	7.304e-05
-484	842234	High	[K].dLSYVSVDGR.[T]	N-Term(iTRAQ8plex)	1	Q7MXX4	Q7MXX4	0	2	707.878	1414.75	1414.75	0.19	0.00013	191.5	100	38.1016	15216	60.1	50.8	49.2	207	327.7	453.9		2.34	1	8.701e-05	5.061e-05
-484	842466	High	[R].qcmELYPDLR.[I]	N-Term(iTRAQ8plex); C2(Carbamidomethyl); M3(Oxidation)	1	Q7MWP9	Q7MWP9	0	3	548.937	1644.8	1644.8	-4.31	-0.00236	91.2	100	38.1983	15263	51.5	40.9	43	110.2	117.9	183.5		2.6	1	8.701e-05	0.0001044
-484	842565	High	[R].qcmELYPDLR.[I]	N-Term(iTRAQ8plex); C2(Carbamidomethyl); M3(Oxidation)	1	Q7MWP9	Q7MWP9	0	2	822.9	1644.79	1644.8	-5.94	-0.00488	142.1	100	38.2349	15281	37.2	36.9	33.4	212.1	290.7	242.1		2.04	1	8.701e-05	1.414e-05
-484	842583	High	[R].gYVIPEDVR.[A]	N-Term(iTRAQ8plex)	1	Q7MUE9	Q7MUE9	0	2	676.378	1351.75	1351.75	-2.71	-0.00183	171.2	100	38.2414	15284	107.9	57.7	57.6	205.4	235.5	363.3		2.3	1	8.701e-05	0.000254
-484	857921	High	[K].fDPDRPVPEDVLQR.[I]	N-Term(iTRAQ8plex)	1	Q7MW98	Q7MW98	0	3	663.02	1987.05	1987.06	-4.92	-0.00326	39.1	100	45.1816	18615	17.8	14.8	22.3	54.9	68	56.6		2.85	1	8.701e-05	6.914e-05
-484	842950	High	[R].aAQDLFER.[H]	N-Term(iTRAQ8plex)	1	Q7MAV3	Q7MAV3	0	2	627.34	1253.67	1253.68	-5.06	-0.00317	189.7	100	38.3926	15358	64.1	57.1	69.9	197	215.6	534.2		2.13	1	8.701e-05	0.0002091
-484	843150	High	[K].dISYAVTDEHGQFR.[I]	N-Term(iTRAQ8plex)	1	Q7MUL5	Q7MUL5	0	3	647.989	1941.95	1941.96	-3.92	-0.00253	79.6	100	38.4743	15397	66.3	45.9	53.8	59.8	89.8	161.9		4.43	1	8.701e-05	9.768e-07
-484	843263	High	[K].eVGIFDR.[E]	N-Term(iTRAQ8plex)	1	Q7MTY8	Q7MTY8	0	2	570.319	1139.63	1139.64	-5.2	-0.00296	300.9	100	38.5291	15423	74.2	61.9	80.4	442.1	252.2	894.7		1.96	1	8.701e-05	0.0004181
-484	843404	High	[K].vkDWSDDQAAAIR.[D]	N-Term(iTRAQ8plex); K2(iTRAQ8plex)	1	Q7MTN7	Q7MTN7	1	3	695.046	2083.12	2083.14	-7.17	-0.00498	204.2	100	38.5953	15456	210.7	188.8	207	105.8	127.1	386		1.92	1	8.701e-05	5.06e-05
-484	843458	High	[K].wNYPNGYEPDkTDDk.[DK]	N-Term(iTRAQ8plex); K11(iTRAQ8plex); K15(iTRAQ8plex)	1	F5HGU5	F5HGU5	1	4	689.358	2754.41	2754.41	-1.95	-0.00134	98	100	38.624	15470	51.2	60.7	119.4	70.5	109.5	176.5		2.77	1	8.701e-05	4.537e-06
-484	843515	High	[K].lTDAGYkPEEIASR.[I]	N-Term(iTRAQ8plex); K7(iTRAQ8plex)	1	Q59676	Q59676	0	3	720.066	2158.18	2158.2	-5.36	-0.00386	164.1	100	38.6504	15483	42.8	31.7	32.4	179.7	188.8	509.2		2.77	1	8.701e-05	8.065e-08
-484	843520	High	[K].lTDAGYkPEEIASR.[I]	N-Term(iTRAQ8plex); K7(iTRAQ8plex)	1	Q59676	Q59676	0	4	540.302	2158.19	2158.2	-4.01	-0.00217	105.2	100	38.6548	15485	37.5	40.2	43.8	108.6	118.7	282.2		3.1	1	8.701e-05	1.866e-06
-484	843850	High	[K].dGITATQMDIk.[V]	N-Term(iTRAQ8plex); K11(iTRAQ8plex)	1	Q7MW79	Q7MW79	0	2	900.996	1800.99	1801	-7.21	-0.0065	82.9	100	38.8305	15567	41.1	33.3	30.9	89.1	90.5	212.6		2.9	1	8.701e-05	3.352e-08
-484	844106	High	[R].gVAEQFDcYGR.[I]	N-Term(iTRAQ8plex); C8(Carbamidomethyl)	1	Q7MWV5	Q7MWV5	0	2	803.382	1605.76	1605.76	-3.55	-0.00285	441.9	36.77	38.9554	15627	17.6	13.7	14.8	776.8	739.6	1089.2		3.39	1	8.701e-05	1.69e-07
-484	844163	High	[K].dGITATQMDIk.[V]	N-Term(iTRAQ8plex); K11(iTRAQ8plex)	1	Q7MW79	Q7MW79	0	3	601	1800.99	1801	-6.92	-0.00415	180.4	94.856	38.9798	15639	100.1	80	77.4	174.6	179.3	471.3		3.51	1	8.701e-05	4.693e-05
-484	844237	High	[R].aGVELLPDR.[D]	N-Term(iTRAQ8plex)	1	Q7MWN8	Q7MWN8	0	2	637.372	1273.74	1273.74	-4.59	-0.00293	226.5	100	39.015	15656	92.3	73.2	72.8	233.1	297.5	590		2.69	1	8.701e-05	9.782e-05
-484	844324	High	[R].gADGGYLLTDk.[A]	N-Term(iTRAQ8plex); K11(iTRAQ8plex)	1	Q7MW68	Q7MW68	0	3	573.32	1717.95	1717.96	-6.7	-0.00384	147.7	100	39.0507	15673	39.4	36.8	67.5	122.4	119.9	500.3		2.34	1	8.701e-05	3.19e-05
-484	843132	High	[K].fEQLADR.[L]	N-Term(iTRAQ8plex)	1	P0C937	P0C937	0	2	591.822	1182.64	1182.64	-5	-0.00296	416.3	100	38.468	15394	41.2	32.9	42.7	368.6	301.4	1710.9		2.37	1	8.701e-05	0.0002766
-484	834650	High	[R].nEAWHETYIk.[D]	N-Term(iTRAQ8plex); K10(iTRAQ8plex)	1	Q7MWY0	Q7MWY0	0	4	475.509	1899.01	1899.02	-5.08	-0.00241	185.3	16.061	34.7102	13564	95.6	65.4	126.2	80.4	79.9	664.6		1.94	1	8.701e-05	0.0002353
-484	858030	High	[K].qIALSSEDWTDR.[L]	N-Term(iTRAQ8plex)	1	Q7MUG8	Q7MUG8	0	2	862.939	1724.87	1724.88	-2.92	-0.00252	142.7	100	45.2383	18643	61.3	48.4	70.6	168.9	148.4	358.5		2.19	1	8.701e-05	0.0001613
-484	858268	High	[K].iEAIDAVPQk.[F]	N-Term(iTRAQ8plex); K10(iTRAQ8plex)	1	F5HE54	F5HE54	0	3	564.672	1692	1692.02	-8.12	-0.00458	121.6	100	45.3705	18704	88.2	69.9	147.8	105	75.2	243.7		2.45	1	8.701e-05	0.0001624
-484	873291	High	[R].sQGYELGNIDATIAAEQPk.[L]	N-Term(iTRAQ8plex); K19(iTRAQ8plex)	1	Q7MXX0	Q7MXX0	0	3	871.802	2613.39	2613.4	-2.46	-0.00214	136.2	100	52.4641	22064	33.3	36.9	43.1	192.9	305.6	205.2		3.24	1	8.701e-05	3.358e-09
-484	873355	High	[R].sQGYELGNIDATIAAEQPk.[L]	N-Term(iTRAQ8plex); K19(iTRAQ8plex)	1	Q7MXX0	Q7MXX0	0	4	654.102	2613.38	2613.4	-5.13	-0.00335	116.2	100	52.4959	22079	18.6	12.7	13.8	184.8	277.2	190.3		3.3	1	8.701e-05	2.542e-08
-484	873460	High	[R].lESEGYTPILAENEQGmLR.[V]	N-Term(iTRAQ8plex); M17(Oxidation)	1	Q7MUY3	Q7MUY3	0	2	1235.62	2470.24	2470.24	-1.26	-0.00155	87.8	100	52.5395	22099	105.9	93.5	174.5	40.5	63.6	48.9		3.05	1	8.701e-05	1.389e-07
-484	873485	High	[R].lESEGYTPILAENEQGmLR.[V]	N-Term(iTRAQ8plex); M17(Oxidation)	1	Q7MUY3	Q7MUY3	0	3	824.083	2470.24	2470.24	-3.34	-0.00275	133.5	69.478	52.5512	22105	186.2	153.2	236	74.5	91.5	59.6		4.9	1	8.701e-05	9.664e-10
-484	873543	High	[R].sQGYELGNIDATIAAEQPk.[L]	N-Term(iTRAQ8plex); K19(iTRAQ8plex)	1	Q7MXX0	Q7MXX0	0	2	1307.2	2613.39	2613.4	-4.89	-0.00638	90.6	100	52.5732	22115	9.1	8.2	7.7	141.8	226	150.9		2.53	1	8.701e-05	1.001e-08
-484	873563	High	[K].tEmDQATTVPTDGYTVDVLGR.[I]	N-Term(iTRAQ8plex); M3(Oxidation)	1	F5HFY5	F5HFY5	0	3	863.761	2589.27	2589.27	0.73	0.00063	66	100	52.581	22119	86	71.7	79.5	51.8	51.1	55.9		5.76	1	8.701e-05	9.497e-10
-484	873595	High	[K].lAQQGIYIDAPDEALEk.[L]	N-Term(iTRAQ8plex); K17(iTRAQ8plex)	1	Q7MWF2	Q7MWF2	0	4	621.347	2482.37	2482.36	0.4	0.00025	101.6	100	52.5941	22125	149.1	92	79.2	85.3	100.4	103.3		5	1	8.701e-05	2.535e-09
-484	873687	High	[K].lAQQGIYIDAPDEALEk.[L]	N-Term(iTRAQ8plex); K17(iTRAQ8plex)	1	Q7MWF2	Q7MWF2	0	3	828.124	2482.36	2482.36	-3.03	-0.00251	204.4	89.201	52.6355	22144	425.4	274.8	181.5	131.2	142	71.8		5.21	1	8.701e-05	7.327e-10
-484	873764	High	[K].lAQQGIYIDAPDEALEk.[L]	N-Term(iTRAQ8plex); K17(iTRAQ8plex)	1	Q7MWF2	Q7MWF2	0	2	1241.68	2482.36	2482.36	-1.31	-0.00162	63.5	100	52.6674	22159	140.8	81.6	48.7	43.2	45.7	21		4.33	1	8.701e-05	4.608e-09
-484	873840	High	[R].iDGEQLVYVPEDELPkPk.[K]	N-Term(iTRAQ8plex); K16(iTRAQ8plex); K18(iTRAQ8plex)	1	Q7MTI3	Q7MTI3	0	4	746.174	2981.67	2981.7	-7.5	-0.00559	153.2	100	52.6971	22173	23.4	13.1	27.2	330.2	336.1	189		2.99	1	8.701e-05	4.309e-08
-484	874013	High	[R].sGETEDTTIADIAVATNSGQIk.[T]	N-Term(iTRAQ8plex); K22(iTRAQ8plex)	1	Q7MTV8	Q7MTV8	0	3	943.834	2829.49	2829.49	-1.75	-0.00165	97.2	100	52.7741	22209	23.6	18.3	26.2	168.2	136	210.9		4.34	1	8.701e-05	1.513e-11
-484	874068	High	[R].sGETEDTTIADIAVATNSGQIk.[T]	N-Term(iTRAQ8plex); K22(iTRAQ8plex)	1	Q7MTV8	Q7MTV8	0	4	708.125	2829.48	2829.49	-5.6	-0.00396	134.5	100	52.8007	22221	19.1	14.5	16.8	244.5	195.4	316.8		4.39	1	8.701e-05	2.421e-08
-484	874115	High	[K].tEMDQATTVPTDGYTVDVLGR.[I]	N-Term(iTRAQ8plex)	1	F5HFY5	F5HFY5	0	3	858.428	2573.27	2573.27	-0.64	-0.00055	51.1	100	52.8217	22231	53.6	61.7	49.4	40.1	42.5	59.3		4.45	1	8.701e-05	7.876e-08
-484	874148	High	[K].lENATmDMLGTAEk.[V]	N-Term(iTRAQ8plex); M6(Oxidation); K14(iTRAQ8plex)	1	P42375	P42375	0	3	716.705	2148.1	2148.11	-6.39	-0.00458	114.5	100	52.837	22238	31	24	35.6	137.4	88.3	370.6		3.76	1	8.701e-05	6.941e-06
-484	874304	High	[K].tEMDQATTVPTDGYTVDVLGR.[I]	N-Term(iTRAQ8plex)	1	F5HFY5	F5HFY5	0	2	1287.14	2573.27	2573.27	-0.71	-0.00091	120.2	100	52.9011	22268	208.9	218.4	141.5	42.2	63.5	47		4.54	1	8.701e-05	2.738e-09
-484	874329	High	[K].lENATmDMLGTAEk.[V]	N-Term(iTRAQ8plex); M6(Oxidation); K14(iTRAQ8plex)	1	P42375	P42375	0	2	1074.56	2148.11	2148.11	-3.63	-0.0039	204.6	100	52.9119	22273	24.2	24.7	23.5	239.1	144.6	771.4		3.75	1	8.701e-05	4.549e-09
-484	874401	High	[K].tEMDQATTVPTDGYTVDVLGR.[I]	N-Term(iTRAQ8plex)	1	F5HFY5	F5HFY5	0	4	644.074	2573.27	2573.27	1.61	0.00103	68.8	100	52.9427	22287	73.3	76.6	53.1	46.9	93.3	69.3		5.12	1	8.701e-05	5.81e-08
-484	874585	High	[K].yYTSmEANTVEADIIR.[V]	N-Term(iTRAQ8plex); M5(Oxidation)	1	Q7MUR3	Q7MUR3	0	3	732.695	2196.07	2196.08	-3.52	-0.00257	74.1	100	53.0473	22336	40.6	26.4	43.3	61.7	55.1	217.8		4.28	1	8.701e-05	6.691e-07
-484	874686	High	[K].eVkPLAAEIDEQERFPIETVk.[K]	N-Term(iTRAQ8plex); K3(iTRAQ8plex); K21(iTRAQ8plex)	1	Q7MVI5	Q7MVI5	1	5	671.583	3353.89	3353.91	-6.36	-0.00426	58.9	100	53.1027	22362	8.7	8.8	10.5	47.4	30.1	247.6		3.45	1	8.701e-05	4.367e-07
-484	874718	High	[R].gDILLNIDSEEEGk.[L]	N-Term(iTRAQ8plex); K14(iTRAQ8plex)	1	Q7MXN5	Q7MXN5	0	3	714.054	2140.15	2140.16	-5.88	-0.0042	113.5	100	53.1137	22367	24.4	23	25	182.4	179.5	246.7		2.89	1	8.701e-05	5.419e-07
-484	874822	High	[R].lTETPEENELPITSIR.[E]	N-Term(iTRAQ8plex)	1	Q7MTF9	Q7MTF9	0	2	1073.58	2146.15	2146.15	-2.97	-0.00319	93.9	100	53.1609	22389	20.9	16.3	23.8	106.3	94.6	301.2		2.88	1	8.701e-05	1.418e-09
-484	874872	High	[R].lFHYVSFR.[S]	N-Term(iTRAQ8plex)	1	Q7MWM6	Q7MWM6	0	3	458.259	1372.76	1372.77	-5.03	-0.0023	35.4	100	53.1862	22401	5.6	5.1	5.6	73.9	60.7	61.7		2.46	1	8.701e-05	6.44e-05
-484	874907	High	[K].gINVIETDLGER.[I]	N-Term(iTRAQ8plex)	1	Q7MVA5	Q7MVA5	0	2	810.445	1619.88	1619.89	-5.18	-0.0042	182.1	100	53.2094	22412	39	34.2	40.4	72.9	62.5	843.5		2.71	1	8.701e-05	2.546e-06
-484	873272	High	[R].amYEISNLPDAIEk.[L]	N-Term(iTRAQ8plex); M2(Oxidation); K14(iTRAQ8plex)	1	Q7MUY8	Q7MUY8	0	2	1109.6	2218.2	2218.19	3.1	0.00343	236.5	100	52.4532	22059	18.2	16.5	19.9	312.7	343.5	708.1		1.3	1	8.701e-05	6.277e-07
-484	875001	High	[K].gINVIETDLGER.[I]	N-Term(iTRAQ8plex)	1	Q7MVA5	Q7MVA5	0	3	540.633	1619.88	1619.89	-4.32	-0.00233	45.7	100	53.2592	22436	15.4	13.9	14	32.4	35	163.4		2.75	1	8.701e-05	2.936e-06
-484	873239	High	[K].aEYDPIYADGQTFmTYR.[F]	N-Term(iTRAQ8plex); M14(Oxidation)	1	Q7MWR1	Q7MWR1	0	3	787.706	2361.1	2361.1	0.45	0.00036	54.3	100	52.4322	22049	38.3	26.9	48.9	54.6	68.2	88.7		2.23	1	8.701e-05	3.989e-05
-484	873212	High	[K].nPDVELYPVDYVNDPR.[V]	N-Term(iTRAQ8plex)	1	Q7MWD3	Q7MWD3	0	3	737.038	2209.1	2209.11	-3.31	-0.00244	84.3	53.141	52.4234	22045	18.1	13.8	20.8	144.9	71.5	236.5		3.05	1	8.701e-05	1.496e-06
-484	871341	High	[R].amYEISNLPDAIEk.[L]	N-Term(iTRAQ8plex); M2(Oxidation); K14(iTRAQ8plex)	1	Q7MUY8	Q7MUY8	0	3	740.062	2218.17	2218.19	-8.3	-0.00614	63.6	100	51.6175	21665	39.2	39.4	34.3	112.3	95	61.1		2.83	1	8.701e-05	8.487e-07
-484	871490	High	[R].kSEAAGVDAIVAEGFEAGGHNGR.[E]	N-Term(iTRAQ8plex); K1(iTRAQ8plex)	1	Q7MAW0	Q7MAW0	1	4	713.376	2850.48	2850.5	-5.21	-0.00371	48.2	100	51.6857	21697	21.6	17.9	20.7	65.4	69.9	93.5		3.86	1	8.701e-05	5.14e-12
-484	871577	High	[R].eFAEQNPFDVEHLDENR.[I]	N-Term(iTRAQ8plex)	1	Q7MVL6	Q7MVL6	0	3	798.378	2393.12	2393.13	-4.68	-0.00373	56.7	100	51.7253	21715	34.6	33.1	37.3	57.4	50.6	127.2		4.95	1	8.701e-05	1.325e-08
-484	871831	High	[R].kSEAAGVDAIVAEGFEAGGHNGR.[E]	N-Term(iTRAQ8plex); K1(iTRAQ8plex)	1	Q7MAW0	Q7MAW0	1	3	950.834	2850.49	2850.5	-2.91	-0.00277	45.8	100	51.833	21766	30.6	23.8	30.4	49.6	65.7	75		3.06	1	8.701e-05	3.449e-10
-484	871996	High	[K].tEmDQATTVPTDGYTVDVLGR.[I]	N-Term(iTRAQ8plex); M3(Oxidation)	1	F5HFY5	F5HFY5	0	3	863.755	2589.25	2589.27	-5.35	-0.00462	43.3	100	51.9061	21801	38.2	39.6	46.5	36.6	37.6	61.6		5.12	1	8.701e-05	8.864e-09
-484	872152	High	[R].iDGEQLVYVPEDELPkPk.[K]	N-Term(iTRAQ8plex); K16(iTRAQ8plex); K18(iTRAQ8plex)	1	Q7MTI3	Q7MTI3	0	4	746.173	2981.67	2981.7	-8.4	-0.00626	52.1	100	51.9653	21828	26.1	21.2	25.9	107.6	84.1	47.6		2.47	1	8.701e-05	9.821e-07
-484	872203	High	[K].sALENFDDAMAGk.[V]	N-Term(iTRAQ8plex); K13(iTRAQ8plex)	1	Q7MV40	Q7MV40	0	3	659.674	1977.01	1977.02	-7.38	-0.00487	82.2	100	51.9863	21838	33.9	22.2	32.4	46.3	54.7	303.7		3.71	1	8.701e-05	1.786e-06
-484	872447	High	[K].tLLTNAGYTVSIDk.[L]	N-Term(iTRAQ8plex); K14(iTRAQ8plex)	1	Q7MWF2	Q7MWF2	0	3	702.074	2104.21	2104.21	-1.1	-0.00077	91.9	100	52.0914	21888	76.1	64.7	208.5	66.2	69.9	65.8		4.12	1	8.701e-05	8.078e-08
-484	872459	High	[R].eNNPAALQEFTAVmmETAR.[K]	N-Term(iTRAQ8plex); M14(Oxidation); M15(Oxidation)	1	Q7MUG8	Q7MUG8	0	3	820.398	2459.18	2459.18	-1.61	-0.00132	56	100	52.0958	21890	42.9	35.4	49.2	54.1	55.4	98.8		3.02	1	8.701e-05	3.198e-07
-484	872488	High	[K].tEMDQATTVPTDGYTVDVLGR.[I]	N-Term(iTRAQ8plex)	1	F5HFY5	F5HFY5	0	2	1287.14	2573.27	2573.27	1.57	0.00202	122.7	100	52.1158	21899	324.7	251.3	41.1	50.4	51.1	17.5		4.26	1	8.701e-05	1.266e-09
-484	872496	High	[K].dYFLGDPEEIk.[K]	N-Term(iTRAQ8plex); K11(iTRAQ8plex)	1	Q7MXP1	Q7MXP1	0	3	645.347	1934.03	1934.04	-5.05	-0.00326	108.4	100	52.118	21900	35.4	28.2	28.4	213	141.4	204		2.37	1	8.701e-05	0.0002331
-484	872548	High	[K].tEMDQATTVPTDGYTVDVLGR.[I]	N-Term(iTRAQ8plex)	1	F5HFY5	F5HFY5	0	3	858.429	2573.27	2573.27	0.78	0.00067	68.7	32.931	52.1411	21911	179.3	134.5	26	30.4	27.1	14.7		5.44	1	8.701e-05	8.749e-09
-484	872582	High	[R].vALGIEDDLR.[G]	N-Term(iTRAQ8plex)	1	Q7MUU0	Q7MUU0	0	2	702.9	1404.79	1404.8	-4.69	-0.0033	135	100	52.152	21916	46.1	84.5	70.6	171.6	190.3	246.9		3.07	1	8.701e-05	4.952e-06
-484	872754	High	[K].TEMDQATTVPTDGYTVDVLGR.[I]		1	F5HFY5	F5HFY5	0	3	757.026	2269.06	2269.07	-1.35	-0.00102	34.7	100	52.2302	21953	31.8	30.7	34	29.7	36.9	45.2	NoQuanLabels	4.97	1	8.701e-05	2.649e-05
-484	872795	High	[K].TEMDQATTVPTDGYTVDVLGR.[I]		1	F5HFY5	F5HFY5	0	2	1135.04	2269.07	2269.07	0.19	0.00022	13.3	100	52.2482	21962	9.1	11.2	9.9	14.3	17.3	18.2	NoQuanLabels	5.07	1	8.701e-05	2.035e-09
-484	872929	High	[R].tESIAYTIAEEGAR.[L]	N-Term(iTRAQ8plex)	1	Q7MTC1	Q7MTC1	0	3	605.651	1814.94	1814.94	-3.58	-0.00217	55.7	100	52.3005	21987	29	24.5	41.2	61.3	51.5	126.5		4.22	1	8.701e-05	6.086e-07
-484	872941	High	[R].tESIAYTIAEEGAR.[L]	N-Term(iTRAQ8plex)	1	Q7MTC1	Q7MTC1	0	2	907.972	1814.94	1814.94	-4.14	-0.00376	161.3	100	52.3048	21989	42.1	36.5	43.7	194	180.7	470.8		3.54	1	8.701e-05	1.87e-07
-484	872959	High	[K].tVGDAIDYIEk.[N]	N-Term(iTRAQ8plex); K11(iTRAQ8plex)	1	Q7MU10	Q7MU10	0	3	611.342	1832.01	1832.03	-7.72	-0.00471	181.3	66.397	52.3121	21993	17.5	17.3	23.6	268.5	296.7	464.2		3.07	1	8.701e-05	2.807e-05
-484	873042	High	[K].tVGDAIDYIEk.[N]	N-Term(iTRAQ8plex); K11(iTRAQ8plex)	1	Q7MU10	Q7MU10	0	2	916.509	1832.01	1832.03	-7.91	-0.00724	604.8	100	52.3473	22009	33.8	28.6	49.6	930.4	1016.7	1569.6		3.23	1	8.701e-05	5.08e-09
-484	873070	High	[K].nPDVELYPVDYVNDPR.[V]	N-Term(iTRAQ8plex)	1	Q7MWD3	Q7MWD3	0	2	1105.06	2209.1	2209.11	-2.25	-0.00249	196.5	100	52.3626	22016	20	14.9	21.3	331.5	185.4	605.7		2.69	1	8.701e-05	2.473e-06
-484	873122	High	[K].tVGDAIDYIEk.[N]	N-Term(iTRAQ8plex); K11(iTRAQ8plex)	1	Q7MU10	Q7MU10	0	4	458.758	1832.01	1832.03	-7.66	-0.00351	178.1	100	52.388	22028	3.3	3.5	4.3	257.7	305.6	494.1		3.06	1	8.701e-05	0.0001413
-484	873148	High	[R].iDGEQLVYVPEDELPkPk.[K]	N-Term(iTRAQ8plex); K16(iTRAQ8plex); K18(iTRAQ8plex)	1	Q7MTI3	Q7MTI3	0	3	994.564	2981.68	2981.7	-6.45	-0.00641	130.7	100	52.3967	22032	22.5	18.3	28.5	274.8	274.5	165.5		2.89	1	8.701e-05	2.262e-06
-484	873175	High	[R].amYEISNLPDAIEk.[L]	N-Term(iTRAQ8plex); M2(Oxidation); K14(iTRAQ8plex)	1	Q7MUY8	Q7MUY8	0	3	740.064	2218.18	2218.19	-5.08	-0.00376	137.2	100	52.4077	22037	30.8	25.7	32.8	220.5	242.5	270.9		3.32	1	8.701e-05	2.269e-07
-484	873219	High	[R].iDGEQLVYVPEDELPkPk.[K]	N-Term(iTRAQ8plex); K16(iTRAQ8plex); K18(iTRAQ8plex)	1	Q7MTI3	Q7MTI3	0	5	597.142	2981.68	2981.7	-5.54	-0.0033	140.2	100	52.4256	22046	15.8	12.1	18.4	321	308.5	165.7		3.68	1	8.701e-05	7.971e-09
-484	875417	High	[R].fTDIDETDVIPR.[V]	N-Term(iTRAQ8plex)	1	Q7MVT4	Q7MVT4	0	3	575.638	1724.9	1724.9	-1.66	-0.00095	60.1	100	53.449	22526	65.8	63.1	85.5	34.6	42.4	69.4		3.97	1	8.701e-05	1.282e-05
-484	875426	High	[K].lEEmAGTIQNDILk.[E]	N-Term(iTRAQ8plex); M4(Oxidation); K14(iTRAQ8plex)	1	Q59677	Q59677	0	3	733.742	2199.21	2199.22	-2.26	-0.00166	88.8	100	53.4533	22528	28.7	24.5	29.9	124.7	104.3	220.8		3.32	1	8.701e-05	1.155e-05
-484	875621	High	[R].fTDIDETDVIPR.[V]	N-Term(iTRAQ8plex)	1	Q7MVT4	Q7MVT4	0	2	862.95	1724.89	1724.9	-4.69	-0.00405	202.9	100	53.5467	22572	288.3	259.6	360.6	94.6	82.2	132.4		3.73	1	8.701e-05	1.511e-09
-484	880006	High	[K].fEEVSGDLIAANDR.[L]	N-Term(iTRAQ8plex)	1	Q7MU12	Q7MU12	0	2	920.471	1839.94	1839.94	-2.05	-0.00188	114.9	100	55.5784	23527	23.3	23	22.1	153.1	75	392.6		4.3	1	8.701e-05	2.465e-10
-484	880410	High	[K].eVLQAIEAAEk.[A]	N-Term(iTRAQ8plex); K11(iTRAQ8plex)	1	Q7MV36	Q7MV36	0	3	603.686	1809.04	1809.06	-7.11	-0.00428	73.1	100	55.7688	23616	19.4	8.3	11.1	80.4	96.5	223		3.1	1	8.701e-05	2.624e-08
-484	880730	High	[K].mLETLADcDDTLmEk.[Y]	N-Term(iTRAQ8plex); C8(Carbamidomethyl); M13(Oxidation); K15(iTRAQ8plex)	1	Q7MTL1	Q7MTL1	0	3	803.725	2409.16	2409.18	-7.88	-0.00632	66.9	100	55.9248	23689	23.5	19.3	25.8	76.5	79.6	177		2.53	1	8.701e-05	2.736e-06
-484	880792	High	[K].LDNGNFSALGDIEEIR.[N]		1	Q7MWF2	Q7MWF2	0	2	881.934	1762.86	1762.86	0.53	0.00047	28.2	100	55.9515	23701	30.1	32.2	33.9	22.7	27.6	22.5	NoQuanLabels	4.58	1	8.701e-05	3.256e-08
-484	880811	High	[K].LDNGNFSALGDIEEIR.[N]		1	Q7MWF2	Q7MWF2	0	3	588.292	1762.86	1762.86	0.21	0.00012	29.4	100	55.958	23704	13.4	9.9	7.9	25.4	26.4	93.5	NoQuanLabels	3.19	1	8.701e-05	0.0001098
-484	881330	High	[K].dSDRDYWmTAPEALEYGMIDk.[I]	N-Term(iTRAQ8plex); M8(Oxidation); K21(iTRAQ8plex)	1	Q7MX09	Q7MX09	1	4	783.373	3130.47	3130.5	-8.2	-0.00641	35.7	100	56.1692	23804	29.6	26.2	23.4	28.8	28.8	77.5		2.49	1	8.701e-05	0.0001642
-484	881437	High	[R].fSVVVGSFR.[N]	N-Term(iTRAQ8plex)	1	Q7MUY3	Q7MUY3	0	2	651.38	1301.75	1301.75	-0.04	-3e-05	91	100	56.221	23828	75.1	81.3	209.6	35.9	58.6	85.3		3.07	1	8.701e-05	6.008e-06
-484	881462	High	[K].gGDLDNALVIYDEPLAQDR.[L]	N-Term(iTRAQ8plex)	1	Q7MXT8	Q7MXT8	0	2	1189.61	2378.2	2378.21	-4.44	-0.00528	56.8	100	56.2276	23831	7.3	4.9	36	66.9	46.3	179.1		3.41	1	8.701e-05	9.194e-09
-484	881698	High	[K].tEMDQATTVPTDGYTVDVLGR.[I]	N-Term(iTRAQ8plex)	1	F5HFY5	F5HFY5	0	3	858.43	2573.28	2573.27	2.06	0.00177	22.9	100	56.3481	23888	32.6	16.1	38.4	17.6	15.4	17.4		2.74	1	8.701e-05	0.0001649
-484	881738	High	[K].lmAILEAGR.[I]	N-Term(iTRAQ8plex); M2(Oxidation)	1	Q7MX99	Q7MX99	0	2	647.374	1293.74	1293.75	-6.83	-0.00442	93.5	100	56.3757	23901	39.9	32	37.6	126.3	154.1	171.1		1.62	1	8.701e-05	0.0001621
-484	881777	High	[K].iGYWLGTTPk.[S]	N-Term(iTRAQ8plex); K10(iTRAQ8plex)	1	Q7MWY5	Q7MWY5	0	3	582.009	1744.01	1744.03	-7.26	-0.00422	90.6	100	56.3902	23908	10.4	7	7.5	143.5	209.8	165.3		2.95	1	8.701e-05	2.975e-05
-484	881839	High	[K].eGYEQIAGVFmETAEQEk.[E]	N-Term(iTRAQ8plex); M11(Oxidation); K18(iTRAQ8plex)	1	Q9AGG3	Q9AGG3	0	3	895.114	2683.33	2683.34	-4.34	-0.00389	65.3	100	56.4164	23920	48.2	45.3	60.5	60.5	75.9	101.7		3.65	1	8.701e-05	5.078e-08
-484	882513	High	[R].kHNYAIVDEVDSVLIDDAR.[T]	K1(iTRAQ8plex)	1	Q7MWS5	Q7MWS5	1	3	826.099	2476.28	2476.3	-6.24	-0.00515	61.3	100	56.707	24057	17.4	13	15.8	84.4	116.5	120.5		4.8	1	8.701e-05	1.126e-09
-484	882527	High	[K].fPEYEGFISQDVEDNAEk.[Q]	N-Term(iTRAQ8plex); K18(iTRAQ8plex)	1	Q7MUE3	Q7MUE3	0	3	909.116	2725.33	2725.35	-4.38	-0.00398	71.3	100	56.7114	24059	25.4	13.5	28.3	95.2	71.6	193.6		2.96	1	8.701e-05	4.167e-05
-484	882579	High	[K].dASSATLFGEVVETPTSE.[-]	N-Term(iTRAQ8plex)	1	Q7MAW4	Q7MAW4	0	2	1072.53	2144.04	2144.05	-5.46	-0.00585	28.3	100	56.7304	24068	20.8	18.7	22.7	34.4	44.4	29		3.35	1	8.701e-05	1.943e-05
-484	882740	High	[R].kHNYAIVDEVDSVLIDDAR.[T]	N-Term(iTRAQ8plex); K1(iTRAQ8plex)	1	Q7MWS5	Q7MWS5	1	4	695.878	2780.49	2780.5	-4.66	-0.00324	59.8	100	56.8018	24102	18.3	15.7	16.9	61.4	93.2	153.1		4.13	1	8.701e-05	2.664e-10
-484	882824	High	[K].fPEYEGFISQDVEDNAEk.[Q]	N-Term(iTRAQ8plex); K18(iTRAQ8plex)	1	Q7MUE3	Q7MUE3	0	4	682.087	2725.33	2725.35	-7.2	-0.00491	69.2	100	56.8381	24119	12.7	10.1	15.8	95.6	73.6	207.4		2.5	1	8.701e-05	4.182e-05
-484	882894	High	[K].lLLAPSSGLIVR.[V]	N-Term(iTRAQ8plex)	1	Q7MT42	Q7MT42	0	3	515	1542.99	1542.99	-1.62	-0.00084	58.6	100	56.869	24133	61.6	68.9	52.3	44.5	71.1	53.1		3.22	1	8.701e-05	2.121e-05
-484	883042	High	[K].lLLAPSSGLIVR.[V]	N-Term(iTRAQ8plex)	1	Q7MT42	Q7MT42	0	2	771.996	1542.99	1542.99	-2.05	-0.00158	267.9	68.032	56.9367	24165	291.2	303.5	268.7	178.3	309.8	255.7		3.37	1	8.701e-05	1.54e-05
-484	883168	High	[R].yAPLSGGLLSLSAGR.[Q]	N-Term(iTRAQ8plex)	1	Q7MVG2	Q7MVG2	0	2	883.507	1766.01	1766.01	-3.06	-0.0027	49.3	100	56.9936	24192	21.2	17.1	23.8	52.6	85	95.9		1.74	1	8.701e-05	0.0002177
-484	883202	High	[R].yAPLSGGLLSLSAGR.[Q]	N-Term(iTRAQ8plex)	1	Q7MVG2	Q7MVG2	0	3	589.34	1766.01	1766.01	-2.62	-0.00154	14.8	100	57.0167	24203	13.6	7.5	9.1	12.5	22.3	23.5		3.55	1	8.701e-05	6.94e-06
-484	883445	High	[R].eALLIDDDGNELLMPk.[S]	N-Term(iTRAQ8plex); K16(iTRAQ8plex)	1	Q7MXE5	Q7MXE5	0	3	798.769	2394.29	2394.3	-4.67	-0.00373	49.9	100	57.1146	24250	17.8	12.8	17	58	95.2	98.9		2.89	1	8.701e-05	3.171e-08
-484	883623	High	[K].gNIIGGILGGTPVVAmQGR.[F]	N-Term(iTRAQ8plex); M16(Oxidation)	1	Q7MWP2	Q7MWP2	0	3	710.736	2130.19	2130.2	-3.09	-0.0022	25.7	100	57.1807	24281	16.2	16.8	15.5	31.3	41.6	33		3.78	1	8.701e-05	6.142e-09
-484	879954	High	[K].fEEVSGDLIAANDR.[L]	N-Term(iTRAQ8plex)	1	Q7MU12	Q7MU12	0	3	613.983	1839.93	1839.94	-2.49	-0.00153	36.6	100	55.5555	23516	12.5	7.8	14.9	44.5	33.4	106.6		3.52	1	8.701e-05	1.364e-08
-484	879781	High	[R].lENAIPPLEEEVGR.[M]	N-Term(iTRAQ8plex)	1	Q7MUV5	Q7MUV5	0	3	624.012	1870.02	1870.02	-0.61	-0.00038	35.7	100	55.4757	23479	42.9	28.7	38.4	34.6	26.6	43.1		4.14	1	8.701e-05	1.631e-05
-484	879625	High	[R].eYDEMIDFVNk.[F]	N-Term(iTRAQ8plex); K11(iTRAQ8plex)	1	Q7MWF2	Q7MWF2	0	3	671.014	2011.03	2011.03	-1.28	-0.00086	95.4	100	55.4105	23449	145.2	71.1	154.5	47.8	51.4	102.4		3.33	1	8.701e-05	8.367e-05
-484	879589	High	[R].eALLIDDDGNELLmPk.[S]	N-Term(iTRAQ8plex); M14(Oxidation); K16(iTRAQ8plex)	1	Q7MXE5	Q7MXE5	0	3	804.101	2410.29	2410.3	-5.07	-0.00407	86.3	100	55.3828	23436	25.9	19.2	28.2	114.3	182.4	147.8		2.18	1	8.701e-05	8.039e-08
-484	875647	High	[K].eLANAYSELNDPIDQR.[E]	N-Term(iTRAQ8plex)	1	Q7MUV7	Q7MUV7	0	3	718.026	2152.06	2152.08	-8.12	-0.00583	42.2	100	53.5619	22579	30	25.8	36	46.7	38.8	76.1		2.78	1	8.701e-05	5.951e-07
-484	875846	High	[R].gLNNSDAIDIIQQEYADcHEk.[E]	N-Term(iTRAQ8plex); C18(Carbamidomethyl); K21(iTRAQ8plex)	1	Q7MAX0	Q7MAX0	0	4	761.129	3041.49	3041.51	-5.12	-0.00389	139.4	100	53.6569	22624	19	12.6	17.6	241	210.2	336		5.75	1	8.701e-05	2.802e-11
-484	875854	High	[R].gLNNSDAIDIIQQEYADcHEk.[E]	N-Term(iTRAQ8plex); C18(Carbamidomethyl); K21(iTRAQ8plex)	1	Q7MAX0	Q7MAX0	0	3	1014.5	3041.49	3041.51	-5.56	-0.00563	89.5	100	53.6613	22626	29.1	24.2	27.8	134.3	122.9	198.5		4.2	1	8.701e-05	9.593e-12
-484	875884	High	[K].gFVNLFPVGHR.[I]	N-Term(iTRAQ8plex)	1	Q7MTK1	Q7MTK1	0	3	516.296	1546.87	1546.88	-3.72	-0.00192	60.3	100	53.6757	22633	19.9	8.3	7	115.6	129.6	81.6		2.99	1	8.701e-05	3.912e-06
-484	875925	High	[K].wSSEVAETFEk.[E]	N-Term(iTRAQ8plex); K11(iTRAQ8plex)	1	Q7MWJ0	Q7MWJ0	0	3	641.007	1921.01	1921.02	-5.39	-0.00345	112.9	100	53.6933	22641	26.2	23.1	40.4	75.7	86.9	425.4		2.99	1	8.701e-05	5.648e-05
-484	876003	High	[K].imTQVYGGEVEVLASSEDk.[N]	N-Term(iTRAQ8plex); M2(Oxidation); K19(iTRAQ8plex)	1	Q7MV30	Q7MV30	0	3	893.799	2679.38	2679.4	-6.98	-0.00624	116.9	100	53.7266	22657	38.7	33.2	56.6	160.7	119.2	292.8		4.6	1	8.701e-05	8.338e-11
-484	876158	High	[K].tEMDQATTVPTDGYTVDVLGR.[I]	N-Term(iTRAQ8plex)	1	F5HFY5	F5HFY5	0	3	858.43	2573.28	2573.27	2.06	0.00177	44.5	100	53.7961	22690	55.8	50.6	49.2	35.6	37.5	38.4		3.98	1	8.701e-05	5.419e-08
-484	876226	High	[R].tILESDDLSTFTDR.[L]	N-Term(iTRAQ8plex)	1	Q7MW81	Q7MW81	0	2	958.986	1916.96	1916.98	-5.54	-0.00531	84.4	100	53.8281	22705	31	28.2	30	129.5	93.3	194.3		3.59	1	8.701e-05	1e-08
-484	876480	High	[K].sEAAGVDAIVAEGFEAGGHNGR.[E]	N-Term(iTRAQ8plex)	1	Q7MAW0	Q7MAW0	0	3	806.732	2418.18	2418.2	-5.31	-0.00428	46.9	100	53.9303	22753	37.1	29.9	33.6	58.3	62.9	59.8		5.96	1	8.701e-05	1.772e-11
-484	876641	High	[K].sEAAGVDAIVAEGFEAGGHNGR.[E]	N-Term(iTRAQ8plex)	1	Q7MAW0	Q7MAW0	0	4	605.304	2418.19	2418.2	-0.92	-0.00056	46.9	100	54.0008	22786	128.1	20.4	22	34.7	38.1	37.9		3.85	1	8.701e-05	1.498e-09
-484	876994	High	[R].lGLETEQDEVGNVIIR.[K]	N-Term(iTRAQ8plex)	1	Q7MXN5	Q7MXN5	0	3	697.052	2089.14	2089.14	-1.58	-0.0011	45	100	54.1637	22862	21.2	15.5	23.9	36.6	39.8	133.2		5	1	8.701e-05	1.963e-07
-484	871266	High	[K].yDEAQEWGLNTVk.[D]	N-Term(iTRAQ8plex); K13(iTRAQ8plex)	1	F5HHM2	F5HHM2	0	3	721.047	2161.13	2161.14	-5.11	-0.00368	94.6	100	51.5814	21648	25.4	30.1	44	170.7	109.9	187.3		3.71	1	8.701e-05	4.671e-06
-484	877063	High	[K].vVADTEYFVEk.[I]	N-Term(iTRAQ8plex); K11(iTRAQ8plex)	1	Q7MT80	Q7MT80	0	3	636.689	1908.05	1908.06	-2.29	-0.00146	105.9	100	54.1988	22879	78.1	43.8	142.3	105.6	126.7	139.2		2.8	1	8.701e-05	0.0001886
-484	877478	High	[K].lEVVTPEESmGDVIGDLNk.[R]	N-Term(iTRAQ8plex); M10(Oxidation); K19(iTRAQ8plex)	1	Q7MTL1	Q7MTL1	0	3	890.476	2669.41	2669.42	-1.53	-0.00136	47.1	100	54.3955	22973	34.5	23.5	42.9	48.4	43.1	90.2		2.78	1	8.701e-05	3.621e-05
-484	877583	High	[R].vAEILGDEVk.[Q]	N-Term(iTRAQ8plex); K10(iTRAQ8plex)	1	Q7MWN8	Q7MWN8	0	3	561.001	1680.99	1681	-7.19	-0.00403	100.5	100	54.4449	22996	14.9	10.9	12.6	182.9	163.3	218.2		3.37	1	8.701e-05	5.475e-07
-484	877799	High	[R].tLVLYTEDAEEIR.[A]	N-Term(iTRAQ8plex)	1	Q7MVQ9	Q7MVQ9	0	3	619.334	1855.99	1856	-5	-0.0031	29.7	100	54.5417	23041	33.6	20.1	17.4	28	33.5	45.5		2.41	1	8.701e-05	1.65e-05
-484	877847	High	[K].qAEADIVIIAAcGER.[A]	N-Term(iTRAQ8plex); C12(Carbamidomethyl)	1	Q7MTX7	Q7MTX7	0	3	640.674	1920.01	1920.02	-4.26	-0.00273	64.8	100	54.5649	23052	61.3	77	92.8	49.7	54.3	53.9		2	1	8.701e-05	2.441e-05
-484	878139	High	[K].gmTLDDDGQDEVVGMISIk.[H]	N-Term(iTRAQ8plex); M2(Oxidation); K19(iTRAQ8plex)	1	Q7MUU5	Q7MUU5	0	3	883.117	2647.34	2647.34	-2.14	-0.00189	69.4	100	54.703	23117	28	24.1	29.1	96	109	130.3		4.31	1	8.701e-05	1.053e-08
-484	878556	High	[K].yEmAFAQFDPAESEER.[I]	N-Term(iTRAQ8plex); M3(Oxidation)	1	Q7MTG5	Q7MTG5	0	2	1120.51	2240.01	2240.01	-1.36	-0.00153	57.1	100	54.8951	23207	12.1	10.9	11.3	91.4	172.6	44.4		2.82	1	8.701e-05	8.542e-09
-484	878569	High	[K].lLDVFHGYNR.[E]	N-Term(iTRAQ8plex)	1	Q7MXX5	Q7MXX5	0	3	513.284	1537.84	1537.84	-2.6	-0.00133	34.3	100	54.9015	23210	9.6	2.8	7.2	57.3	64.3	64.6		3.3	1	8.701e-05	3.454e-06
-484	878596	High	[K].yEmAFAQFDPAESEER.[I]	N-Term(iTRAQ8plex); M3(Oxidation)	1	Q7MTG5	Q7MTG5	0	3	747.339	2240	2240.01	-4.77	-0.00356	46.4	100	54.9145	23216	20.8	15.9	23	72.3	107.1	39.3		4.78	1	8.701e-05	4.938e-08
-484	878709	High	[R].qLEIEPDIESTFR.[T]	N-Term(iTRAQ8plex)	1	Q7MSY4	Q7MSY4	0	3	627.667	1880.99	1880.99	-1.48	-0.00093	27.7	100	54.9647	23240	16.9	15.1	24.2	30.8	37.8	41.2		2.92	1	8.701e-05	5.281e-06
-484	878969	High	[K].nDGYLVPIDDFDR.[F]	N-Term(iTRAQ8plex)	1	Q7MVN6	Q7MVN6	0	2	921.96	1842.91	1842.92	-2.46	-0.00226	139.6	100	55.0855	23296	25.8	20.4	28	86.7	170.6	506.1		3.4	1	8.701e-05	1.698e-06
-484	879194	High	[R].tVGAGQITELID.[-]	N-Term(iTRAQ8plex)	1	F5HDQ9	F5HDQ9	0	3	507.619	1520.84	1520.85	-3.85	-0.00195	47.1	100	55.1852	23343	12.5	9.1	12.9	65.9	94.5	87.8		3.29	1	8.701e-05	1.894e-05
-484	877374	High	[K].vVADTEYFVEk.[I]	N-Term(iTRAQ8plex); K11(iTRAQ8plex)	1	Q7MT80	Q7MT80	0	2	954.532	1908.06	1908.06	-0.43	-0.00041	90	100	54.3514	22952	84.7	41.1	170.2	70.9	50.5	122.5		2.95	1	8.701e-05	1.784e-08
-484	858095	High	[K].lENATMDmLGTAEk.[V]	N-Term(iTRAQ8plex); M8(Oxidation); K14(iTRAQ8plex)	1	P42375	P42375	0	3	716.707	2148.11	2148.11	-3.58	-0.00256	78.3	100	45.2653	18656	70	44.7	32.9	74.2	57.9	189.8		3.73	1	8.701e-05	3.871e-06
-484	871195	High	[K].TEMDQATTVPTDGYTVDVLGR.[I]		1	F5HFY5	F5HFY5	0	2	1135.03	2269.06	2269.07	-3.68	-0.00418	17.5	100	51.553	21634	12.4	11.6	14.5	22.9	24	19.5	NoQuanLabels	3.4	1	8.701e-05	0.0002561
-484	871066	High	[K].tEMDQATTVPTDGYTVDVLGR.[I]	N-Term(iTRAQ8plex)	1	F5HFY5	F5HFY5	0	4	644.071	2573.26	2573.27	-2.76	-0.00177	34.2	100	51.4964	21607	30.9	31.8	29.7	34.5	43.2	34.9		2.8	1	8.701e-05	8.544e-05
-484	860980	High	[K].dGQETTFDIYkDGLk.[E]	N-Term(iTRAQ8plex); K11(iTRAQ8plex); K15(iTRAQ8plex)	1	Q7MT75	Q7MT75	1	4	661.365	2642.44	2642.44	-1.8	-0.00119	280.3	86.421	46.7233	19351	505.8	239.1	645.4	79.5	87.3	124.8		3.53	1	8.701e-05	1.044e-06
-484	861021	High	[K].dDSGFEIAIk.[D]	N-Term(iTRAQ8plex); K10(iTRAQ8plex)	1	Q7MWJ6	Q7MWJ6	0	3	568.32	1702.94	1702.95	-1.64	-0.00093	59.3	100	46.7433	19361	67	53.9	96.4	47.4	37.1	53.9		2.28	1	8.701e-05	0.0001667
-484	861048	High	[K].vQFTDYQDAELk.[K]	N-Term(iTRAQ8plex); K12(iTRAQ8plex)	1	F5HFY5	F5HFY5	0	3	689.038	2065.1	2065.11	-3.56	-0.00245	71.9	100	46.7542	19366	76.2	53.3	105.9	61.3	68.9	65.7		3.03	1	8.701e-05	0.0001789
-484	861214	High	[K].vQFTDYQDAELk.[K]	N-Term(iTRAQ8plex); K12(iTRAQ8plex)	1	F5HFY5	F5HFY5	0	2	1033.06	2065.11	2065.11	1.3	0.00134	61.1	100	46.8267	19400	87.9	58.4	123	33.6	35.7	28.2		2.7	1	8.701e-05	8.356e-07
-484	861327	High	[K].eTNEPITVVGYADPTGNTQYNEk.[L]	N-Term(iTRAQ8plex); K23(iTRAQ8plex)	1	Q9S3R9	Q9S3R9	0	3	1050.2	3148.57	3148.59	-5.79	-0.00607	21.3	100	46.8765	19424	11.3	11.7	16	24	16.5	48.2		2.98	1	8.701e-05	4.256e-07
-484	861652	High	[K].vQFTDYQDAELk.[K]	N-Term(iTRAQ8plex); K12(iTRAQ8plex)	1	F5HFY5	F5HFY5	0	4	517.031	2065.1	2065.11	-2.32	-0.0012	183.6	65.069	47.0246	19495	271.6	202.8	401.7	96.5	69.7	59.1		3.39	1	8.701e-05	1.144e-05
-484	861683	High	[K].eTNEPITVVGYADPTGNTQYNEk.[L]	N-Term(iTRAQ8plex); K23(iTRAQ8plex)	1	Q9S3R9	Q9S3R9	0	4	787.899	3148.58	3148.59	-4.57	-0.0036	78.2	100	47.0355	19500	92.6	72.9	88.9	55.4	46.2	112.9		3.26	1	8.701e-05	1.775e-06
-484	862020	High	[K].eLAQSLIDER.[F]	N-Term(iTRAQ8plex)	1	Q7MWZ4	Q7MWZ4	0	3	493.275	1477.81	1477.82	-4.07	-0.00201	37.8	100	47.1819	19570	19	21.2	32.3	47.6	52.9	53.7		2.41	1	8.701e-05	2.149e-05
-484	862091	High	[K].eAENmLFGLQDk.[L]	N-Term(iTRAQ8plex); M5(Oxidation); K12(iTRAQ8plex)	1	Q7MV75	Q7MV75	0	3	673.691	2019.06	2019.07	-4.84	-0.00326	66.2	100	47.2082	19582	39.6	32.7	47.8	69.8	88.3	118.9		2.67	1	8.701e-05	0.0002272
-484	862163	High	[K].eLAQSLIDER.[F]	N-Term(iTRAQ8plex)	1	Q7MWZ4	Q7MWZ4	0	2	739.407	1477.81	1477.82	-6.42	-0.00474	150.5	100	47.2429	19599	60.5	53.6	65	246.5	271.6	205.8		2.39	1	8.701e-05	1.601e-06
-484	862208	High	[R].yVGFDTQSDESSTTFPSTDk.[Q]	N-Term(iTRAQ8plex); K20(iTRAQ8plex)	1	Q7MWY4	Q7MWY4	0	3	940.789	2820.35	2820.37	-5.5	-0.00517	102.1	100	47.2683	19611	62.1	52.1	58	105.1	96	239.5		3.44	1	8.701e-05	5.006e-07
-484	862271	High	[K].aVISSDNVEHDFGTIk.[E]	N-Term(iTRAQ8plex); K16(iTRAQ8plex)	1	Q7MX91	Q7MX91	0	4	585.822	2340.27	2340.27	0.7	0.00041	103.3	100	47.298	19625	138.8	84	220.3	48.4	74.7	53.4		4.62	1	8.701e-05	1.207e-07
-484	862416	High	[K].aVISSDNVEHDFGTIk.[E]	N-Term(iTRAQ8plex); K16(iTRAQ8plex)	1	Q7MX91	Q7MX91	0	3	780.759	2340.26	2340.27	-1.83	-0.00143	342.7	100	47.3559	19652	486.3	284.4	762.8	152.6	231.7	138.2		4.99	1	8.701e-05	2.289e-09
-484	862422	High	[K].sDAGGVILNVSTEEGVk.[E]	N-Term(iTRAQ8plex); K17(iTRAQ8plex)	1	Q7MUZ2	Q7MUZ2	0	3	761.758	2283.26	2283.27	-2.51	-0.00191	95.1	100	47.3603	19654	49.5	44	47.5	103.5	108.9	217.2		3.11	1	8.701e-05	9.533e-08
-484	862504	High	[K].aVISSDNVEHDFGTIk.[E]	N-Term(iTRAQ8plex); K16(iTRAQ8plex)	1	Q7MX91	Q7MX91	0	2	1170.63	2340.26	2340.27	-2.58	-0.00302	62.9	100	47.3944	19670	85.2	52.2	139	26.5	45.3	29		3.93	1	8.701e-05	6.339e-08
-484	862598	High	[R].gTPETTSDDSHLYVEQFVNR.[L]	N-Term(iTRAQ8plex)	1	F5H8T8	F5H8T8	0	3	867.09	2599.26	2599.26	-0.67	-0.00058	106.3	100	47.4363	19690	152	111.6	199	39.2	32.2	103.8		4.99	1	8.701e-05	2.958e-10
-484	862797	High	[K].eAENmLFGLQDk.[L]	N-Term(iTRAQ8plex); M5(Oxidation); K12(iTRAQ8plex)	1	Q7MV75	Q7MV75	0	2	1010.04	2019.07	2019.07	-0.33	-0.00033	50.9	100	47.5129	19726	33.6	25	51.7	34.2	40.9	120.1		1.34	1	8.701e-05	4.997e-05
-484	862838	High	[R].aAQSmADEMIAAGIk.[A]	N-Term(iTRAQ8plex); M5(Oxidation); K15(iTRAQ8plex)	1	Q7MXX4	Q7MXX4	0	3	711.046	2131.12	2131.13	-5.87	-0.00417	58.6	100	47.5366	19738	49.2	38	51.8	54.7	65.5	92.6		3.45	1	8.701e-05	1.331e-06
-484	862875	High	[K].gIGLPAEPcEITEk.[M]	N-Term(iTRAQ8plex); C9(Carbamidomethyl); K14(iTRAQ8plex)	1	Q7MV53	Q7MV53	0	3	708.056	2122.15	2122.17	-6.88	-0.00487	100.6	100	47.5576	19748	38.8	34.9	42.4	95.6	124.6	267.2		2.56	1	8.701e-05	1.707e-05
-484	862917	High	[R].iSEANQLDYIk.[S]	N-Term(iTRAQ8plex); K11(iTRAQ8plex)	1	Q7MVZ2	Q7MVZ2	0	3	634.694	1902.07	1902.08	-6.63	-0.0042	62.7	100	47.5794	19758	44.6	29.5	43.3	60.8	61.5	136.5		2.14	1	8.701e-05	8.157e-05
-484	863059	High	[K].yIETGRTEEAISSLER.[A]	N-Term(iTRAQ8plex)	1	Q7MUU6	Q7MUU6	1	3	720.048	2158.13	2158.13	0.69	0.00049	86.2	100	47.6399	19786	120.6	76.4	140.6	58.7	64.3	56.3		2.87	1	8.701e-05	7.126e-05
-484	863108	High	[R].lADYASDIk.[E]	N-Term(iTRAQ8plex); K9(iTRAQ8plex)	1	Q7MTP5	Q7MTP5	0	3	535.308	1603.91	1603.92	-4.1	-0.00219	141.3	100	47.6675	19799	63.1	48	50	173	192.7	320.9		2.21	1	8.701e-05	0.0001857
-484	863176	High	[R].iDImTQQNPSAELIETGR.[M]	N-Term(iTRAQ8plex); M4(Oxidation)	1	Q7MWG3	Q7MWG3	0	3	779.409	2336.21	2336.21	2.36	0.00184	73.9	100	47.7029	19815	132.5	100.7	61.7	43.5	59.1	46.1		4.64	1	8.701e-05	1.02e-07
-484	860539	High	[R].gQVLAELDR.[S]	N-Term(iTRAQ8plex)	1	Q7MWQ7	Q7MWQ7	0	2	652.874	1304.74	1304.75	-5.03	-0.00328	110.4	100	46.5207	19255	28.7	40.4	32	112.7	160	288.4		2.7	1	8.701e-05	1.263e-05
-484	863372	High	[R].kTISLQELEQETDR.[K]	N-Term(iTRAQ8plex); K1(iTRAQ8plex)	1	Q7MT79	Q7MT79	1	3	766.766	2298.28	2298.28	3.28	0.00251	100.9	100	47.7938	19857	143.1	83.3	189.2	54.9	61.9	72.7		4.53	1	8.701e-05	4.841e-07
-484	860477	High	[K].tEmDQATTVPTDGYTVDVLGR.[I]	N-Term(iTRAQ8plex); M3(Oxidation)	1	F5HFY5	F5HFY5	0	3	863.759	2589.26	2589.27	-0.96	-0.00083	52.9	100	46.4923	19242	52.6	58	59.4	44.9	51.3	50.9		5.13	1	8.701e-05	6.683e-09
-484	860089	High	[R].dcYYGmEDAPLIVGGR.[Y]	N-Term(iTRAQ8plex); C2(Carbamidomethyl); M6(Oxidation)	1	Q7MWP8	Q7MWP8	0	2	1068.5	2136	2136	-1.15	-0.00123	71.6	100	46.3176	19160	15.2	9.8	9.5	53.9	53.1	287.9		2.52	1	8.701e-05	8.26e-07
-484	858380	High	[K].qIALSSEDWTDR.[L]	N-Term(iTRAQ8plex)	1	Q7MUG8	Q7MUG8	0	3	575.627	1724.87	1724.88	-5.44	-0.00313	73.8	100	45.43	18732	28.2	23.2	31.9	93.2	79.2	187		3.75	1	8.701e-05	2.451e-06
-484	858674	High	[R].vIIDGTmVYDDPk.[L]	N-Term(iTRAQ8plex); M7(Oxidation); K13(iTRAQ8plex)	1	Q7MXS7	Q7MXS7	0	3	697.381	2090.13	2090.13	-0.03	-2e-05	52.2	100	45.606	18819	72.1	56.9	90.3	29.8	31.2	32.6		2.82	1	8.701e-05	6.959e-05
-484	858775	High	[R].gQVLAELDR.[S]	N-Term(iTRAQ8plex)	1	Q7MWQ7	Q7MWQ7	0	2	652.873	1304.74	1304.75	-7.46	-0.00487	93.6	100	45.6524	18842	28	22.9	23	93.5	126.6	267.5		2.59	1	8.701e-05	5.982e-06
-484	858877	High	[R].vIIDGTmVYDDPk.[L]	N-Term(iTRAQ8plex); M7(Oxidation); K13(iTRAQ8plex)	1	Q7MXS7	Q7MXS7	0	2	1045.57	2090.13	2090.13	-0.17	-0.00018	43	100	45.7087	18869	67.9	56.8	84.6	16.5	15.6	16.4		1.61	1	8.701e-05	7.096e-05
-484	859048	High	[R].vIIDGTmVYDDPk.[L]	N-Term(iTRAQ8plex); M7(Oxidation); K13(iTRAQ8plex)	1	Q7MXS7	Q7MXS7	0	4	523.288	2090.13	2090.13	-0.01	-1e-05	86	100	45.8145	18921	128.7	108.1	172.1	32.5	38.7	35.6		3.29	1	8.701e-05	4.499e-05
-484	859070	High	[R].lAEGQSFINDDk.[N]	N-Term(iTRAQ8plex); K12(iTRAQ8plex)	1	Q7MU49	Q7MU49	0	2	973.024	1945.04	1945.05	-4.21	-0.00409	67.8	100	45.8292	18928	29.2	23.4	44.4	46.4	76.7	186.6		2.79	1	8.701e-05	0.0001645
-484	859293	High	[K].dNIAVTSVADQIk.[M]	N-Term(iTRAQ8plex); K13(iTRAQ8plex)	1	Q7MVH6	Q7MVH6	0	3	661.379	1982.12	1982.14	-7.47	-0.00493	89.1	100	45.9265	18975	39.7	32.2	32.4	76.6	92.6	261.2		3.42	1	8.701e-05	1.512e-05
-484	859328	High	[R].lAEGQSFINDDk.[N]	N-Term(iTRAQ8plex); K12(iTRAQ8plex)	1	Q7MU49	Q7MU49	0	3	649.018	1945.04	1945.05	-4.37	-0.00283	195.6	69.156	45.9454	18984	32.3	24.6	162.9	204.9	228.7	520.5		3.19	1	8.701e-05	5.622e-06
-484	859400	High	[K].lENATMDmLGTAEk.[V]	N-Term(iTRAQ8plex); M8(Oxidation); K14(iTRAQ8plex)	1	P42375	P42375	0	4	537.781	2148.1	2148.11	-4.95	-0.00266	74.3	100	45.9807	19001	18.8	18.2	21.5	94.1	57.6	235.8		3.1	1	8.701e-05	0.0003015
-484	859433	High	[R].lDDIASDGIk.[L]	N-Term(iTRAQ8plex); K10(iTRAQ8plex)	1	Q7MXG0	Q7MXG0	0	2	827.972	1654.94	1654.95	-6.89	-0.0057	80	100	45.9974	19009	47.4	41	37.8	95.9	115.1	142.8		1.52	1	8.701e-05	1.897e-07
-484	859531	High	[K].sADVVENQFTTIk.[E]	N-Term(iTRAQ8plex); K13(iTRAQ8plex)	1	Q7MTY9	Q7MTY9	0	3	687.387	2060.15	2060.15	-0.35	-0.00024	93.3	100	46.0492	19033	50	78.8	70.2	117.5	96.5	146.9		3.13	1	8.701e-05	2.774e-05
-484	859631	High	[K].lENATMDmLGTAEk.[V]	N-Term(iTRAQ8plex); M8(Oxidation); K14(iTRAQ8plex)	1	P42375	P42375	0	2	1074.55	2148.1	2148.11	-6.13	-0.00658	70.2	100	46.0989	19056	20.5	17.4	22.5	66.1	44.1	250.4		2.27	1	8.701e-05	3.748e-06
-484	859724	High	[K].aVISSDNVEHDFGTIk.[E]	N-Term(iTRAQ8plex); K16(iTRAQ8plex)	1	Q7MX91	Q7MX91	0	4	585.821	2340.26	2340.27	-0.76	-0.00045	66.2	100	46.1474	19080	137.9	66.9	51.8	48.9	52.1	39.7		3.23	1	8.701e-05	6.105e-07
-484	859758	High	[K].sADVVENQFTTIk.[E]	N-Term(iTRAQ8plex); K13(iTRAQ8plex)	1	Q7MTY9	Q7MTY9	0	4	515.79	2060.14	2060.15	-4.2	-0.00216	63.9	100	46.1583	19085	69.6	42.1	59.7	91.4	44.3	76.3		2.82	1	8.701e-05	7.341e-06
-484	859798	High	[K].kLAQQGIYIDAPDEALEk.[L]	K1(iTRAQ8plex); K18(iTRAQ8plex)	1	Q7MWF2	Q7MWF2	1	4	653.371	2610.46	2610.46	1.56	0.00102	158.8	94.032	46.1791	19095	304.4	54.9	266.9	63.3	108.2	155.4		5.54	1	8.701e-05	4.01e-08
-484	859852	High	[K].sADVVENQFTTIk.[E]	N-Term(iTRAQ8plex); K13(iTRAQ8plex)	1	Q7MTY9	Q7MTY9	0	2	1030.58	2060.15	2060.15	0.49	0.00051	68.8	100	46.1988	19104	52.7	45.2	71.6	109.7	47.8	85.6		2.66	1	8.701e-05	2.374e-06
-484	859878	High	[K].dNIAVTSVADQIk.[M]	N-Term(iTRAQ8plex); K13(iTRAQ8plex)	1	Q7MVH6	Q7MVH6	0	4	496.286	1982.12	1982.14	-7.32	-0.00363	151.1	91.25	46.2154	19112	14.5	10.6	14.8	103.8	146.2	616.5		3.93	1	8.701e-05	8.128e-06
-484	859898	High	[K].aVISSDNVEHDFGTIk.[E]	N-Term(iTRAQ8plex); K16(iTRAQ8plex)	1	Q7MX91	Q7MX91	0	3	780.76	2340.27	2340.27	0.13	0.0001	98.2	100	46.2219	19115	235.6	118.5	69.4	60.7	70.4	34.4		4.19	1	8.701e-05	3.681e-06
-484	859934	High	[R].eYDYGDGSmmLFPR.[V]	N-Term(iTRAQ8plex); M9(Oxidation); M10(Oxidation)	1	Q7MT47	Q7MT47	0	3	672.967	2016.89	2016.9	-5.21	-0.0035	68.2	100	46.2408	19124	42.8	26.7	28.2	83.6	56	171.8		3.02	1	8.701e-05	2.261e-05
-484	859993	High	[K].kLAQQGIYIDAPDEALEk.[L]	K1(iTRAQ8plex); K18(iTRAQ8plex)	1	Q7MWF2	Q7MWF2	1	3	870.824	2610.46	2610.46	-0.42	-0.00037	131.7	98.706	46.2759	19140	317.7	81.3	287.8	29.1	50.5	23.5		4.13	1	8.701e-05	3.759e-08
-484	860022	High	[K].kLAQQGIYIDAPDEALEk.[L]	K1(iTRAQ8plex); K18(iTRAQ8plex)	1	Q7MWF2	Q7MWF2	1	5	522.897	2610.46	2610.46	-1.16	-0.0006	68.4	100	46.2889	19146	149.4	47.3	134.3	23.8	26.7	29.2		3.86	1	8.701e-05	6.601e-07
-484	860039	High	[R].rEFAEQNPFDVEHLDENR.[I]	N-Term(iTRAQ8plex)	1	Q7MVL6	Q7MVL6	1	3	850.413	2549.23	2549.23	-2.66	-0.00226	39.2	100	46.2955	19149	32.1	22.9	38.7	31.2	31.5	78.7		5.53	1	8.701e-05	1.051e-11
-484	860075	High	[R].vIIDGTmVYDDPk.[L]	N-Term(iTRAQ8plex); M7(Oxidation); K13(iTRAQ8plex)	1	Q7MXS7	Q7MXS7	0	3	697.381	2090.13	2090.13	-0.91	-0.00063	164.2	72.256	46.3132	19158	259.6	207.1	291.4	41.7	53.7	131.9		3.42	1	8.701e-05	2.415e-06
-484	860330	High	[R].rEFAEQNPFDVEHLDENR.[I]	N-Term(iTRAQ8plex)	1	Q7MVL6	Q7MVL6	1	4	638.061	2549.22	2549.23	-3.41	-0.00217	55.2	100	46.4231	19209	21.3	18.2	25.2	65	48.4	152.9		5.59	1	8.701e-05	8.317e-11
-484	863429	High	[K].TEmDQATTVPTDGYTVDVLGR.[I]	M3(Oxidation)	1	F5HFY5	F5HFY5	0	2	1143.03	2285.06	2285.06	0.81	0.00092	9.2	100	47.8125	19866	8	6.8	10.5	8.5	8.2	13.2	NoQuanLabels	3.4	1	8.701e-05	4.465e-06
-484	863468	High	[R].iDImTQQNPSAELIETGR.[M]	N-Term(iTRAQ8plex); M4(Oxidation)	1	Q7MWG3	Q7MWG3	0	2	1168.61	2336.21	2336.21	1.61	0.00188	34.4	100	47.8257	19872	83.9	58.7	16.4	16.1	18.9	12.5		2.84	1	8.701e-05	1.015e-07
-484	863504	High	[R].lADYASDIk.[E]	N-Term(iTRAQ8plex); K9(iTRAQ8plex)	1	Q7MTP5	Q7MTP5	0	2	802.458	1603.91	1603.92	-4.54	-0.00364	98.8	100	47.8423	19880	48.4	36.3	48.4	109.6	123.7	226.4		1.86	1	8.701e-05	1.366e-05
-484	866784	High	[K].lTPSQEELVAAAEk.[I]	N-Term(iTRAQ8plex); K14(iTRAQ8plex)	1	Q7MU69	Q7MU69	0	3	698.73	2094.17	2094.19	-7.7	-0.00537	54.7	100	49.3197	20577	57	59.5	64.1	42.9	44.4	60.1		1.86	1	8.701e-05	0.0001788
-484	866793	High	[K].tEmDQATTVPTDGYTVDVLGR.[I]	N-Term(iTRAQ8plex); M3(Oxidation)	1	F5HFY5	F5HFY5	0	4	648.072	2589.26	2589.27	-0.31	-0.0002	82.9	20.861	49.3231	20579	114.9	114	125.6	56.8	57.7	28.5		5.22	1	8.701e-05	9.995e-08
-484	866925	High	[K].aLTEHTPELNVTmSNELSDDIk.[L]	N-Term(iTRAQ8plex); M13(Oxidation); K22(iTRAQ8plex)	1	Q7MU92	Q7MU92	0	4	771.146	3081.56	3081.59	-8.61	-0.00664	75.3	100	49.3817	20607	38.8	29	48.8	97.7	141.6	95.8		3.26	1	8.701e-05	2.216e-06
-484	867091	High	[K].tEmDQATTVPTDGYTVDVLGR.[I]	N-Term(iTRAQ8plex); M3(Oxidation)	1	F5HFY5	F5HFY5	0	2	1295.13	2589.26	2589.27	-2.14	-0.00277	302.8	9.533	49.4779	20653	418.4	435.1	507.6	190.8	186.4	78.5		4.96	1	8.701e-05	1.035e-10
-484	867504	High	[K].tYILQEDEFSR.[N]	N-Term(iTRAQ8plex)	1	Q7MAV5	Q7MAV5	0	2	852.938	1704.87	1704.87	-3.25	-0.00277	79.5	100	49.6991	20758	38.1	27.2	39.1	74.5	109.3	189		2.12	1	8.701e-05	2.749e-06
-484	867692	High	[K].tEmDQATTVPTDGYTVDVLGR.[I]	N-Term(iTRAQ8plex); M3(Oxidation)	1	F5HFY5	F5HFY5	0	3	863.764	2589.28	2589.27	4.41	0.00381	43.7	2.875	49.7874	20801	63.7	64.5	70	27.2	24.7	12.1		6.21	1	8.701e-05	1.546e-10
-484	868057	High	[K].tEmDQATTVPTDGYTVDVLGR.[I]	N-Term(iTRAQ8plex); M3(Oxidation)	1	F5HFY5	F5HFY5	0	4	648.071	2589.26	2589.27	-1.06	-0.00069	43.3	100	49.9988	20902	30	28.7	33.5	46.3	49.5	71.9		3.85	1	8.701e-05	6.396e-06
-484	868492	High	[K].yNDAPVDFPIEk.[G]	N-Term(iTRAQ8plex); K12(iTRAQ8plex)	1	Q7MXT3	Q7MXT3	0	2	1008.54	2016.08	2016.09	-5.42	-0.00546	43.3	100	50.2792	21032	38	25.1	74.5	20.3	31.4	70.3		2.58	1	8.701e-05	1.95e-06
-484	868838	High	[K].tEmDQATTVPTDGYTVDVLGR.[I]	N-Term(iTRAQ8plex); M3(Oxidation)	1	F5HFY5	F5HFY5	0	3	863.759	2589.26	2589.27	-1.04	-0.00089	34.5	100	50.4666	21124	38.6	38.9	47	27.4	27.5	27.6		5.55	1	8.701e-05	7.199e-09
-484	868962	High	[K].eFNMSIPDDQAQEIk.[T]	N-Term(iTRAQ8plex); K15(iTRAQ8plex)	1	Q7MU10	Q7MU10	0	4	594.058	2373.21	2373.22	-4.28	-0.00254	68.8	100	50.5206	21150	13.7	13	18.9	51.7	48.1	267.5		2.83	1	8.701e-05	0.0002223
-484	869458	High	[K].yGQGEPSDEmmNNILADIR.[N]	N-Term(iTRAQ8plex); M10(Oxidation); M11(Oxidation)	1	Q7MWD4	Q7MWD4	0	3	830.387	2489.15	2489.16	-5.36	-0.00444	38.1	100	50.7528	21259	22.6	30.7	24.8	40.5	50.7	59.6		2.34	1	8.701e-05	1.428e-05
-484	869611	High	[K].iEIEYIEPR.[I]	N-Term(iTRAQ8plex)	1	Q7MVV0	Q7MVV0	0	2	733.411	1465.82	1465.82	-3.63	-0.00266	296.2	33.75	50.832	21296	7.2	7.7	10.7	507	592.8	651.6		2.85	1	8.701e-05	3.72e-06
-484	869681	High	[K].yNDAPVDFPIEk.[G]	N-Term(iTRAQ8plex); K12(iTRAQ8plex)	1	Q7MXT3	Q7MXT3	0	3	672.7	2016.08	2016.09	-2.55	-0.00171	82.1	100	50.8685	21313	75.8	53.8	134.1	35.6	49.7	143.8		3.62	1	8.701e-05	2.189e-06
-484	869743	High	[K].tEmDQATTVPTDGYTVDVLGR.[I]	N-Term(iTRAQ8plex); M3(Oxidation)	1	F5HFY5	F5HFY5	0	2	1295.14	2589.28	2589.27	6.63	0.00858	20.3	100	50.8926	21324	25.2	23.1	28.8	17.3	14.7	12.8		2.26	1	8.701e-05	6.032e-06
-484	869770	High	[K].iEIEYIEPR.[I]	N-Term(iTRAQ8plex)	1	Q7MVV0	Q7MVV0	0	3	489.276	1465.81	1465.82	-5.41	-0.00264	96.6	55.631	50.9019	21329	7.2	4	8.8	148.8	181.6	229.2		2.72	1	8.701e-05	0.0001518
-484	870190	High	[R].aNTIFSDIDDR.[T]	N-Term(iTRAQ8plex)	1	Q7MU93	Q7MU93	0	2	785.903	1570.8	1570.8	-2.11	-0.00165	261.8	100	51.1217	21431	248.4	205.6	360.5	226.3	201.3	328.4		3.53	1	8.701e-05	2.412e-07
-484	870320	High	[K].dAYDFWEk.[A]	N-Term(iTRAQ8plex); K8(iTRAQ8plex)	1	Q7MWY0	Q7MWY0	0	2	841.434	1681.86	1681.87	-4.76	-0.00401	444.7	100	51.19	21463	235.4	172.4	498.7	162.4	190.8	1408.4		2.89	1	8.701e-05	1.239e-05
-484	870512	High	[K].rEALLIDDDGNELLmPk.[S]	N-Term(iTRAQ8plex); M15(Oxidation); K17(iTRAQ8plex)	1	Q7MXE5	Q7MXE5	1	3	856.139	2566.4	2566.4	0.74	0.00063	76.7	100	51.2733	21502	30.1	25.9	42.7	138.6	151.7	71.1		4.29	1	8.701e-05	1.601e-10
-484	870602	High	[K].dLNQSPLVmDFDk.[L]	N-Term(iTRAQ8plex); M9(Oxidation); K13(iTRAQ8plex)	1	Q7MW16	Q7MW16	0	3	716.044	2146.12	2146.13	-6.49	-0.00465	108.9	100	51.3086	21519	55.6	48.2	48.5	117.6	128.5	255		2.79	1	8.701e-05	1.015e-06
-484	870686	High	[K].tVGDAIDYIEk.[N]	N-Term(iTRAQ8plex); K11(iTRAQ8plex)	1	Q7MU10	Q7MU10	0	3	611.343	1832.02	1832.03	-5.92	-0.00361	109.8	100	51.3404	21534	22.5	19.9	29.4	234.9	204.9	147.4		2.72	1	8.701e-05	7.772e-05
-484	870995	High	[R].gDIDEVILVGGSTR.[I]	N-Term(iTRAQ8plex)	1	P0C937	P0C937	0	3	578.987	1734.95	1734.95	-3.8	-0.0022	65.6	46.152	51.4702	21595	10.7	6.3	15.5	61.7	60.4	239.2		3.15	1	8.701e-05	9.456e-08
-484	871002	High	[R].gDIDEVILVGGSTR.[I]	N-Term(iTRAQ8plex)	1	P0C937	P0C937	0	2	867.978	1734.95	1734.95	-3.26	-0.00283	406.8	100	51.4724	21596	74.5	62.6	70.5	472.8	352.1	1408.1		3.01	1	8.701e-05	3.432e-09
-484	871026	High	[R].aYGDQcEAcGTSLNATDLIDPR.[S]	N-Term(iTRAQ8plex); C6(Carbamidomethyl); C9(Carbamidomethyl)	1	Q7MXK7	Q7MXK7	0	3	911.089	2731.25	2731.26	-2.95	-0.00268	71.4	100	51.4811	21600	24.5	19.2	78.8	90.2	101.6	114.1		3.54	1	8.701e-05	5.536e-10
-484	866683	High	[K].aLTTEFNIEGNPDER.[F]	N-Term(iTRAQ8plex)	1	Q51843	Q51843	0	3	670.671	2010	2010.01	-4.38	-0.00293	64	100	49.2807	20559	58.4	54.7	79.9	54.6	78.6	57.8		3.7	1	8.701e-05	5.623e-06
-484	866626	High	[R].gDIDEVILVGGSTR.[I]	N-Term(iTRAQ8plex)	1	P0C937	P0C937	0	3	578.988	1734.95	1734.95	-2.64	-0.00153	31.8	100	49.2534	20546	25.5	17.7	23.9	36.1	32.1	55.8		2.41	1	8.701e-05	2.459e-06
-484	866588	High	[K].LAQQGIYIDAPDEALEk.[L]	K17(iTRAQ8plex)	1	Q7MWF2	Q7MWF2	0	2	1089.58	2178.15	2178.16	-3.14	-0.00342	52.2	100	49.2369	20538	101.2	29.3	134.8	15.4	21.7	10.8		3.49	1	8.701e-05	3.642e-08
-484	866578	High	[R].iDImTQQNPSAELIETGR.[M]	N-Term(iTRAQ8plex); M4(Oxidation)	1	Q7MWG3	Q7MWG3	0	3	779.406	2336.2	2336.21	-2.03	-0.00158	70.6	48.197	49.2325	20536	140.7	128.9	103.7	27.9		22.3		5.16	1	8.701e-05	1.254e-09
-484	863525	High	[R].kTISLQELEQETDR.[K]	N-Term(iTRAQ8plex); K1(iTRAQ8plex)	1	Q7MT79	Q7MT79	1	4	575.326	2298.28	2298.28	2.93	0.00168	48.4	100	47.8532	19885	55.8	31.4	77.2	29.1	35.6	61.3		4.26	1	8.701e-05	6.313e-06
-484	863874	High	[K].tEmDQATTVPTDGYTVDVLGR.[I]	N-Term(iTRAQ8plex); M3(Oxidation)	1	F5HFY5	F5HFY5	0	2	1295.14	2589.27	2589.27	2.39	0.00309	33.3	100	48.0211	19963	49.3	43	53.2	21	21.5	11.7		3.44	1	8.701e-05	1.371e-09
-484	864044	High	[K].tIDYLSDYSEk.[V]	N-Term(iTRAQ8plex); K11(iTRAQ8plex)	1	Q7MU93	Q7MU93	0	3	648.011	1942.02	1942.03	-4.11	-0.00266	150.2	100	48.121	20010	87.8	61	222.4	105.9	124.8	299		3.65	1	8.701e-05	3.495e-05
-484	864076	High	[K].tIDYLSDYSEk.[V]	N-Term(iTRAQ8plex); K11(iTRAQ8plex)	1	Q7MU93	Q7MU93	0	2	971.513	1942.02	1942.03	-4.32	-0.00419	87	100	48.132	20015	40.4	34	109.1	68.8	82.8	186.6		2.71	1	8.701e-05	1.228e-07
-484	864132	High	[K].mAYPTSINEETADLR.[V]	N-Term(iTRAQ8plex)	1	Q7MUL5	Q7MUL5	0	2	1008	2015	2015.01	-2.27	-0.00229	83	100	48.1572	20027	31.2	21.2	26.9	32.3	101.7	284.8		2.82	1	8.701e-05	2.847e-07
-484	864182	High	[K].mAYPTSINEETADLR.[V]	N-Term(iTRAQ8plex)	1	Q7MUL5	Q7MUL5	0	3	672.339	2015	2015.01	-1.77	-0.00119	67.6	100	48.1827	20039	42.3	33.8	51.9	45.2	77.5	155.2		3.72	1	8.701e-05	7.793e-06
-484	864208	High	[K].eNDYQTIDLIk.[A]	N-Term(iTRAQ8plex); K11(iTRAQ8plex)	1	Q7MWU7	Q7MWU7	0	3	654.031	1960.08	1960.08	-3.87	-0.00253	68.5	100	48.1892	20042	36.1	27.4	35.9	109.2	107.2	95.5		2.21	1	8.701e-05	2.853e-05
-484	864651	High	[K].eNDYQTIDLIk.[A]	N-Term(iTRAQ8plex); K11(iTRAQ8plex)	1	Q7MWU7	Q7MWU7	0	2	980.54	1960.07	1960.08	-6.38	-0.00625	113.3	100	48.3879	20135	37.7	29.1	28	218.9	204.9	161.5		2.17	1	8.701e-05	2.071e-07
-484	864773	High	[K].tEmDQATTVPTDGYTVDVLGR.[I]	N-Term(iTRAQ8plex); M3(Oxidation)	1	F5HFY5	F5HFY5	0	3	863.76	2589.27	2589.27	-0.12	-0.0001	52.3	43.539	48.4432	20161	73.3	69	31.8	38.9	37.9	62.9		6.28	1	8.701e-05	1.344e-09
-484	865040	High	[R].eEIWAQVDk.[L]	N-Term(iTRAQ8plex); K9(iTRAQ8plex)	1	Q7MWS5	Q7MWS5	0	3	575.989	1725.95	1725.96	-6.83	-0.00393	117.4	100	48.5496	20211	36.3	25.8	38.4	149.4	139.2	315.4		2.57	1	8.701e-05	0.0003645
-484	865114	High	[R].yDDFTFEAGk.[K]	N-Term(iTRAQ8plex); K10(iTRAQ8plex)	1	Q7MTE2	Q7MTE2	0	3	600.978	1800.92	1800.93	-3.07	-0.00184	155.2	100	48.5815	20226	164.3	107.7	257.1	109.4	89.7	203.2		2.93	1	8.701e-05	0.0004094
-484	871098	High	[K].sDSLPNAVAELEk.[Q]	N-Term(iTRAQ8plex); K13(iTRAQ8plex)	1	Q7MT58	Q7MT58	0	3	661.036	1981.09	1981.11	-5.98	-0.00395	63	100	51.5108	21614	35.7	29.4	41.8	57.8	59.3	153.9		3.04	1	8.701e-05	4.264e-05
-484	865294	High	[R].yDDFTFEAGk.[K]	N-Term(iTRAQ8plex); K10(iTRAQ8plex)	1	Q7MTE2	Q7MTE2	0	2	900.965	1800.92	1800.93	-2.14	-0.00193	361.1	100	48.6515	20259	466.9	335.5	655.8	224.6	172.3	311.4		3.75	1	8.701e-05	3.482e-07
-484	865577	High	[R].IImELSEADVEcTIk.[I]	M3(Oxidation); C12(Carbamidomethyl); K15(iTRAQ8plex)	1	Q7MX64	Q7MX64	0	3	691.025	2071.06	2071.06	-0.29	-0.0002	86.6	100	48.7656	20313	190.5	39.4	118.4	45.3	59.9	65.9		2.66	1	8.701e-05	5.826e-05
-484	865617	High	[K].eLVLDIDR.[D]	N-Term(iTRAQ8plex)	1	Q7MX85	Q7MX85	0	2	638.872	1276.74	1276.74	-4.23	-0.0027	251.3	100	48.785	20322	34.5	44.2	29.9	455.2	188.6	755.5		2.43	1	8.701e-05	2.925e-05
-484	865654	High	[K].tEmDQATTVPTDGYTVDVLGR.[I]	N-Term(iTRAQ8plex); M3(Oxidation)	1	F5HFY5	F5HFY5	0	2	1295.14	2589.27	2589.27	1.73	0.00224	43.7	100	48.8026	20330	59.4	59.7	73.1	27.8	27.2	15.2		2.87	1	8.701e-05	9.192e-08
-484	865703	High	[K].TEmDQATTVPTDGYTVDVLGR.[I]	M3(Oxidation)	1	F5HFY5	F5HFY5	0	3	762.356	2285.05	2285.06	-2.91	-0.00222	54.5	100	48.8203	20339	83.2	47.6	58.7	47.7	46.4	43.2	NoQuanLabels	4.53	1	8.701e-05	3.238e-06
-484	865707	High	[K].TEmDQATTVPTDGYTVDVLGR.[I]	M3(Oxidation)	1	F5HFY5	F5HFY5	0	2	1143.03	2285.06	2285.06	0.91	0.00104	12.5	100	48.8225	20340	16	12.2	15.6	9.1	13.6	8.7	NoQuanLabels	4.66	1	8.701e-05	8.715e-08
-484	865801	High	[R].IImELSEADVEcTIk.[I]	M3(Oxidation); C12(Carbamidomethyl); K15(iTRAQ8plex)	1	Q7MX64	Q7MX64	0	2	1036.04	2071.07	2071.06	4.52	0.00468	34.9	100	48.8675	20361	66.6	26.5	47.6	23.5	26.9	18.3		2.14	1	8.701e-05	0.0002947
-484	865924	High	[K].nLQTDEWLEGAAR.[H]	N-Term(iTRAQ8plex)	1	F5HE36	F5HE36	0	2	903.964	1806.92	1806.93	-4.25	-0.00384	335.4	100	48.9159	20384	65.5	50.2	94.9	455.2	463.1	883.5		3.88	1	8.701e-05	8.379e-09
-484	865991	High	[K].nLQTDEWLEGAAR.[H]	N-Term(iTRAQ8plex)	1	F5HE36	F5HE36	0	3	602.979	1806.92	1806.93	-3.34	-0.00201	77.7	82.327	48.9475	20399	56.7	22.1	35.5	94.8	101.2	156.2		3.8	1	8.701e-05	5.602e-07
-484	866290	High	[R].iDImTQQNPSAELIETGR.[M]	N-Term(iTRAQ8plex); M4(Oxidation)	1	Q7MWG3	Q7MWG3	0	2	1168.6	2336.2	2336.21	-2.15	-0.00251	261.8	100	49.0898	20467	468.3	452.1	376.4	83.2	136	55.1		4.67	1	8.701e-05	1.834e-09
-484	866333	High	[K].tEmDQATTVPTDGYTVDVLGR.[I]	N-Term(iTRAQ8plex); M3(Oxidation)	1	F5HFY5	F5HFY5	0	3	863.766	2589.28	2589.27	6.81	0.00588	45.3	0.873	49.1153	20479	65.3	63.4	74.1	31.8	29.1	8		6.17	1	8.701e-05	8.265e-11
-484	866493	High	[R].eLIVPEEVmGVk.[I]	N-Term(iTRAQ8plex); M9(Oxidation); K12(iTRAQ8plex)	1	Q7MVT0	Q7MVT0	0	2	984.064	1967.12	1967.13	-6.57	-0.00646	73.8	100	49.1935	20516	19.5	12	19	106.9	72.8	212.5		1.81	1	8.701e-05	2.85e-05
-484	865391	High	[K].eLGDLHPDDYIVk.[T]	N-Term(iTRAQ8plex); K13(iTRAQ8plex)	1	Q7MTF4	Q7MTF4	0	3	708.054	2122.15	2122.16	-7.97	-0.00563	187.6	100	48.6916	20278	67.9	56	82.5	190.4	185.9	542.8		2.73	1	8.701e-05	1.405e-05
-484	834618	High	[K].tPVFEDPAGR.[Y]	N-Term(iTRAQ8plex)	1	Q9S3R9	Q9S3R9	0	2	696.872	1392.74	1392.74	-4.45	-0.0031	322.1	100	34.6986	13558	161.8	145.5	143	496.7	476.9	508.9		2.46	1	8.701e-05	2.387e-05
-484	834559	High	[R].nEAWHETYIk.[D]	N-Term(iTRAQ8plex); K10(iTRAQ8plex)	1	Q7MWY0	Q7MWY0	0	3	633.675	1899.01	1899.02	-5.36	-0.00339	239.3	19.495	34.6781	13548	91	55	140.9	128.4	150.2	870.4		2.6	1	8.701e-05	2.879e-05
-484	834279	High	[K].tDTTYTVTAIR.[E]	N-Term(iTRAQ8plex)	1	Q7MW99	Q7MW99	0	2	773.42	1545.83	1545.84	-6.71	-0.00518	132.3	100	34.5637	13492	46.9	43.8	42.5	139.3	174.2	347.2		2.72	1	8.701e-05	1.366e-06
-484	781026	High	[K].sVHIVEEIIDk.[F]	N-Term(iTRAQ8plex); K11(iTRAQ8plex)	1	Q7MWD6	Q7MWD6	0	2	945.556	1890.11	1890.12	-5.26	-0.00497	169.5	100	53.9952	22572	34.3	28.7	38.9	348.7	299.4	266.7		3.61	1	8.701e-05	2.518e-09
-484	781057	High	[R].tILESDDLSTFTDR.[L]	N-Term(iTRAQ8plex)	1	Q7MW81	Q7MW81	0	2	958.99	1916.97	1916.98	-1.17	-0.00112	163.9	100	54.0061	22577	33	27.5	31	274.4	195.3	422.5		4.21	1	8.701e-05	2.616e-08
-484	781062	High	[R].tILESDDLSTFTDR.[L]	N-Term(iTRAQ8plex)	1	Q7MW81	Q7MW81	0	3	639.665	1916.98	1916.98	1.88	0.0012	88.6	100	54.0083	22578	48.5	50	49.5	104.7	145.3	133.3		3.98	1	8.701e-05	6.232e-06
-484	781191	High	[K].dYIDAIMDR.[I]	N-Term(iTRAQ8plex)	1	Q7MTN3	Q7MTN3	0	2	708.358	1415.71	1415.71	-3.95	-0.0028	322.3	87.452	54.0596	22602	30.5	18.8	28.3	520.4	702	633.7		2.64	1	8.701e-05	1.134e-06
-484	781945	High	[K].lAQQGIYIDAPDEALEk.[L]	N-Term(iTRAQ8plex); K17(iTRAQ8plex)	1	Q7MWF2	Q7MWF2	0	3	828.124	2482.36	2482.36	-3.02	-0.0025	83	100	54.3897	22756	90.9	77.2	131.6	60.3	72.1	65.8		2.91	1	8.701e-05	8.939e-06
-484	782130	High	[K].aANAADFDNLLSAAEYEk.[L]	N-Term(iTRAQ8plex); K18(iTRAQ8plex)	1	Q7MVT9	Q7MVT9	0	3	841.102	2521.29	2521.3	-4.74	-0.00399	64.9	100	54.4708	22794	33.2	34.9	38	93.9	74.2	115.1		3.45	1	8.701e-05	4.395e-09
-484	782307	High	[K].vVADTEYFVEk.[I]	N-Term(iTRAQ8plex); K11(iTRAQ8plex)	1	Q7MT80	Q7MT80	0	3	636.689	1908.05	1908.06	-3.17	-0.00202	106.6	100	54.5569	22834	88.8	54.5	145.4	116.5	116.5	118		3.56	1	8.701e-05	4.777e-05
-484	782420	High	[R].wkPEGGVPEVLEIPAEEQDk.[A]	N-Term(iTRAQ8plex); K2(iTRAQ8plex); K20(iTRAQ8plex)	1	Q7MVV0	Q7MVV0	0	4	791.441	3162.74	3162.74	-0.9	-0.00071	50.1	100	54.6073	22858	21.6	19.1	32	48.1	53	127.1		2.55	1	8.701e-05	5.862e-06
-484	782454	High	[R].lSEAIEVLPENR.[E]	N-Term(iTRAQ8plex)	1	F5H948	F5H948	0	3	558.65	1673.93	1673.94	-1.95	-0.00109	32.5	100	54.6182	22863	28.2	18.7	65.4	20.3	24.9	37.2		4.11	1	8.701e-05	2.265e-06
-484	782463	High	[K].eEWYFTPTNSDVDIk.[I]	N-Term(iTRAQ8plex); K15(iTRAQ8plex)	1	Q7MXB4	Q7MXB4	0	2	1226.62	2452.24	2452.25	-5.02	-0.00615	91.9	100	54.6204	22864	115.2	92.9	111	93.5	108.5	30.4		2.93	1	8.701e-05	2.911e-05
-484	782499	High	[R].lSEAIEVLPENR.[E]	N-Term(iTRAQ8plex)	1	F5H948	F5H948	0	2	837.474	1673.94	1673.94	1.48	0.00124	202.1	100	54.6304	22869	148.9	109.9	467.9	129.1	110.9	245.6		4.15	1	8.701e-05	3.005e-07
-484	782523	High	[K].kLQDFSSSNDNLEEVFENR.[E]	N-Term(iTRAQ8plex); K1(iTRAQ8plex)	1	Q7MV73	Q7MV73	1	3	960.492	2879.46	2879.46	-1.08	-0.00104	81.1	100	54.637	22872	26.8	16.4	22.9	136.1	97.9	186.2		3.62	1	8.701e-05	2.223e-07
-484	782533	High	[K].eGYLPASIAVNQTTAHEQDVDL.[-]	N-Term(iTRAQ8plex)	1	Q7MTR3	Q7MTR3	0	3	892.452	2675.34	2675.35	-2.01	-0.00179	133.7	83.133	54.6423	22875	242.4	222.7	145.3	74.6	70.5	47		4.15	1	8.701e-05	2.188e-08
-484	782552	High	[K].eGYLPASIAVNQTTAHEQDVDL.[-]	N-Term(iTRAQ8plex)	1	Q7MTR3	Q7MTR3	0	2	1338.18	2675.35	2675.35	0.44	0.00059	84.7	100	54.6511	22879	160.5	165.4	105.2	25.7	35.4	16.2		3.89	1	8.701e-05	6.183e-07
-484	782641	High	[K].eLDAILAER.[I]	N-Term(iTRAQ8plex)	1	Q7MTX7	Q7MTX7	0	2	667.382	1333.76	1333.76	-4.1	-0.00273	188.9	100	54.6842	22894	90.6	116.6	72.8	165.5	145.4	542.4		2.47	1	8.701e-05	9.021e-06
-484	782763	High	[K].eEWYFTPTNSDVDIk.[I]	N-Term(iTRAQ8plex); K15(iTRAQ8plex)	1	Q7MXB4	Q7MXB4	0	4	613.816	2452.24	2452.25	-2.89	-0.00177	99.6	100	54.7237	22913	121.3	92	106.4	100.9	117.3	59.4		3.18	1	8.701e-05	9.228e-07
-484	782768	High	[R].vAEILGDEVk.[Q]	N-Term(iTRAQ8plex); K10(iTRAQ8plex)	1	Q7MWN8	Q7MWN8	0	3	561	1680.99	1681	-7.84	-0.00439	144.6	100	54.7258	22914	4.7	6.1	8.8	271.4	251.2	325.5		3.24	1	8.701e-05	1.462e-07
-484	782793	High	[R].vAEILGDEVk.[Q]	N-Term(iTRAQ8plex); K10(iTRAQ8plex)	1	Q7MWN8	Q7MWN8	0	2	840.997	1680.99	1681	-7.25	-0.00609	198.3	100	54.739	22920	28.5	24.1	29.3	359	325.6	423.2		3.9	1	8.701e-05	3.299e-08
-484	782978	High	[K].gQEIVGYAVESYTDk.[G]	N-Term(iTRAQ8plex); K15(iTRAQ8plex)	1	Q7MXA3	Q7MXA3	0	3	756.402	2267.19	2267.2	-4.18	-0.00316	202.9	64.027	54.821	22959	21.2	19.3	24.4	169.7	170.8	811.8		3.1	1	8.701e-05	5.674e-08
-484	783075	High	[K].eEIPANDTVQDLFAQGR.[Q]	N-Term(iTRAQ8plex)	1	O07827	O07827	0	2	1104.06	2207.12	2207.12	-3.07	-0.00339	103.1	100	54.8636	22979	21	15.7	20.6	95.2	59.2	407		4.06	1	8.701e-05	6.361e-10
-484	783105	High	[R].tLVLYTEDAEEIR.[A]	N-Term(iTRAQ8plex)	1	Q7MVQ9	Q7MVQ9	0	3	619.335	1855.99	1856	-2.55	-0.00158	73.3	100	54.8724	22983	75.9	54.9	156.9	36.1	58.2	58.1		3.79	1	8.701e-05	7.607e-06
-484	783134	High	[R].tLVLYTEDAEEIR.[A]	N-Term(iTRAQ8plex)	1	Q7MVQ9	Q7MVQ9	0	2	928.502	1856	1856	0.61	0.00057	406.4	100	54.8847	22989	522.7	380.1	1096.6	104.2	211.4	123.2		4.43	1	8.701e-05	2.39e-09
-484	783572	High	[K].yEmAFAQFDPAESEER.[I]	N-Term(iTRAQ8plex); M3(Oxidation)	1	Q7MTG5	Q7MTG5	0	3	747.342	2240.01	2240.01	-0.41	-0.00031	40.8	100	55.0758	23079	25.2	21.9	26.9	62	68	40.6		4.41	1	8.701e-05	1.081e-06
-484	781014	High	[K].sIAmTGEQLDLALEk.[A]	N-Term(iTRAQ8plex); M4(Oxidation); K15(iTRAQ8plex)	1	F5H9J5	F5H9J5	0	4	561.562	2243.22	2243.24	-7.36	-0.00413	63.2	100	53.9895	22569	24.4	15.1	37.5	87.1	86.6	128.6		3.32	1	8.701e-05	3.042e-06
-484	783717	High	[R].nAGFTEIEPPYVVNEDSGYGTGQLPDk.[E]	N-Term(iTRAQ8plex); K27(iTRAQ8plex)	1	Q7MX93	Q7MX93	0	3	1169.26	3505.76	3505.76	0.03	3e-05	65.6	100	55.1404	23110	14.5	9.3	12.4	101.6	70.3	185.5		2.92	1	8.701e-05	1.204e-10
-484	780934	High	[K].sVHIVEEIIDk.[F]	N-Term(iTRAQ8plex); K11(iTRAQ8plex)	1	Q7MWD6	Q7MWD6	0	4	473.281	1890.1	1890.12	-7.15	-0.00338	153.8	100	53.9555	22553	4	3	6.1	353	307.4	249.5		3.26	1	8.701e-05	4.273e-06
-484	780798	High	[K].sIAmTGEQLDLALEk.[A]	N-Term(iTRAQ8plex); M4(Oxidation); K15(iTRAQ8plex)	1	F5H9J5	F5H9J5	0	3	748.414	2243.23	2243.24	-6.27	-0.00469	87.2	100	53.9039	22529	32.4	22	58	127.4	120.5	163.1		4.43	1	8.701e-05	1.271e-07
-484	778703	High	[K].lENATmDMLGTAEk.[V]	N-Term(iTRAQ8plex); M6(Oxidation); K14(iTRAQ8plex)	1	P42375	P42375	0	3	716.705	2148.1	2148.11	-5.58	-0.004	303.9	100	53.0003	22103	32	29.2	38.2	361.7	209.6	1152.9		3.93	1	8.701e-05	8.495e-07
-484	778780	High	[K].lENATmDMLGTAEk.[V]	N-Term(iTRAQ8plex); M6(Oxidation); K14(iTRAQ8plex)	1	P42375	P42375	0	4	537.78	2148.1	2148.11	-6.3	-0.00338	156.5	100	53.0325	22118	6.3	4.6	10.1	184.7	112.6	620.5		4.15	1	8.701e-05	9.847e-06
-484	778787	High	[K].rVENILAEGNTYmDENILER.[S]	N-Term(iTRAQ8plex); M13(Oxidation)	1	Q7MU49	Q7MU49	1	4	675.594	2699.36	2699.36	-2.24	-0.00151	29.7	100	53.0346	22119	26.4	21	29.3	34.5	38.1	29		3.95	1	8.701e-05	1.494e-07
-484	778793	High	[K].lENATmDMLGTAEk.[V]	N-Term(iTRAQ8plex); M6(Oxidation); K14(iTRAQ8plex)	1	P42375	P42375	0	2	1074.55	2148.1	2148.11	-6.11	-0.00657	328.8	100	53.0369	22120	45.7	49.9	45.3	366.5	221.6	1243.5		3.6	1	8.701e-05	3.414e-06
-484	778883	High	[K].tEMDQATTVPTDGYTVDVLGR.[I]	N-Term(iTRAQ8plex)	1	F5HFY5	F5HFY5	0	4	644.074	2573.27	2573.27	0.82	0.00053	76	17.818	53.0769	22140	132.6	131.8	90.1	31.3	36.6	33.3		5.32	1	8.701e-05	3.175e-08
-484	779366	High	[R].lTETPEENELPITSIR.[E]	N-Term(iTRAQ8plex)	1	Q7MTF9	Q7MTF9	0	3	716.053	2146.15	2146.15	-4.07	-0.00291	81.1	100	53.2948	22242	37.1	29.9	34.4	94.5	84.9	205.5		3.52	1	8.701e-05	1.22e-08
-484	779421	High	[K].tIEEVVSFEk.[L]	N-Term(iTRAQ8plex); K10(iTRAQ8plex)	1	Q7MX99	Q7MX99	0	3	597.007	1789.01	1789.02	-7.88	-0.0047	167.7	49.484	53.3171	22253	6.2	7.1	9.8	308.7	282.6	391.7		2.82	1	8.701e-05	8.33e-05
-484	779494	High	[R].gVAYYEIGDFEk.[S]	N-Term(iTRAQ8plex); K12(iTRAQ8plex)	1	Q7MVR3	Q7MVR3	0	3	667.022	1999.05	1999.06	-5.83	-0.00389	193.3	100	53.3522	22269	26.5	21.7	24.4	308.8	331.9	446.6		3.44	1	8.701e-05	1.176e-06
-484	779510	High	[K].gINVIETDLGER.[I]	N-Term(iTRAQ8plex)	1	Q7MVA5	Q7MVA5	0	2	810.447	1619.89	1619.89	-2	-0.00162	135.5	100	53.3588	22272	42	48.7	42.6	64	56.6	559.3		2.99	1	8.701e-05	2.502e-06
-484	779659	High	[R].iLESFNDYDmPPEEkEEAAPk.[A]	N-Term(iTRAQ8plex); M10(Oxidation); K15(iTRAQ8plex); K21(iTRAQ8plex)	1	P25806	P25806	1	4	845.932	3380.71	3380.73	-7.62	-0.00644	105.8	100	53.4335	22307	48.5	43.4	69.3	82.6	102.3	288.6		3.02	1	8.701e-05	3.79e-06
-484	779686	High	[K].tEMDQATTVPTDGYTVDVLGR.[I]	N-Term(iTRAQ8plex)	1	F5HFY5	F5HFY5	0	3	858.425	2573.26	2573.27	-3.98	-0.00342	54.3	100	53.4523	22316	62.2	57.8	52.9	49.4	54.7	48.7		4.79	1	8.701e-05	1.857e-07
-484	779937	High	[K].lAQQGIYIDAPDEALEk.[L]	N-Term(iTRAQ8plex); K17(iTRAQ8plex)	1	Q7MWF2	Q7MWF2	0	3	828.124	2482.36	2482.36	-3.17	-0.00263	569.8	100	53.564	22368	656.4	506.8	1376.1	289.3	326.2	264		5.61	1	8.701e-05	4.797e-10
-484	779961	High	[R].gYDYIFEmDcDFSHPVDk.[L]	N-Term(iTRAQ8plex); M8(Oxidation); C10(Carbamidomethyl); K18(iTRAQ8plex)	1	Q7MVW0	Q7MVW0	0	4	716.331	2862.3	2862.32	-6.33	-0.00453	68.3	100	53.5706	22371	31.5	25.7	34.9	91.5	106.1	120.2		2.2	1	8.701e-05	1.633e-06
-484	779966	High	[R].gYDYIFEmDcDFSHPVDk.[L]	N-Term(iTRAQ8plex); M8(Oxidation); C10(Carbamidomethyl); K18(iTRAQ8plex)	1	Q7MVW0	Q7MVW0	0	3	954.773	2862.31	2862.32	-5.6	-0.00534	103.5	100	53.5728	22372	48.2	39.8	46.1	140.6	161	185.4		2.22	1	8.701e-05	2.953e-05
-484	779970	High	[K].lAQQGIYIDAPDEALEk.[L]	N-Term(iTRAQ8plex); K17(iTRAQ8plex)	1	Q7MWF2	Q7MWF2	0	2	1241.68	2482.36	2482.36	-3.59	-0.00445	397	100	53.575	22373	434.3	295.7	994.7	207.1	242.9	207.4		4.58	1	8.701e-05	2.092e-10
-484	780050	High	[K].lAQQGIYIDAPDEALEk.[L]	N-Term(iTRAQ8plex); K17(iTRAQ8plex)	1	Q7MWF2	Q7MWF2	0	4	621.347	2482.37	2482.36	0.98	0.00061	420.3	13.198	53.6099	22390	471.5	331.2	1052.7	204	257.7	204.6		5.33	1	8.701e-05	8.767e-09
-484	780115	High	[K].lAQQGIYIDAPDEALEk.[L]	N-Term(iTRAQ8plex); K17(iTRAQ8plex)	1	Q7MWF2	Q7MWF2	0	5	497.278	2482.36	2482.36	-0.88	-0.00044	222.7	75.189	53.6324	22401	248.9	170.3	555.6	111.4	136.3	113.5		5.09	1	8.701e-05	9.696e-07
-484	780303	High	[R].iLESFNDYDmPPEEkEEAAPk.[A]	N-Term(iTRAQ8plex); M10(Oxidation); K15(iTRAQ8plex); K21(iTRAQ8plex)	1	P25806	P25806	1	3	1127.58	3380.71	3380.73	-5.65	-0.00637	91.7	100	53.705	22435	25.3	20.8	23.2	88.2	96	297		2.55	1	8.701e-05	2.454e-07
-484	780331	High	[R].aTAVEEYEFLR.[R]	N-Term(iTRAQ8plex)	1	Q7MX54	Q7MX54	0	3	544.621	1631.85	1631.86	-5.1	-0.00278	45.9	100	53.7159	22440	47.4	27.6	39.7	55.7	57.6	47.1		3.28	1	8.701e-05	2.214e-05
-484	780455	High	[R].iLGEITEEk.[A]	N-Term(iTRAQ8plex); K9(iTRAQ8plex)	1	Q7MWL9	Q7MWL9	0	2	820.483	1639.96	1639.97	-8.11	-0.00665	186	100	53.7642	22463	39.4	30.4	39.9	196.1	206.9	603.1		2.93	1	8.701e-05	4.839e-07
-484	780641	High	[R].gLNNSDAIDIIQQEYADcHEk.[E]	N-Term(iTRAQ8plex); C18(Carbamidomethyl); K21(iTRAQ8plex)	1	Q7MAX0	Q7MAX0	0	4	761.129	3041.49	3041.51	-4.77	-0.00363	59.8	100	53.8425	22500	23.5	16.9	23.4	88.8	92	114.4		4.37	1	8.701e-05	1.701e-10
-484	780778	High	[K].sVHIVEEIIDk.[F]	N-Term(iTRAQ8plex); K11(iTRAQ8plex)	1	Q7MWD6	Q7MWD6	0	3	630.706	1890.1	1890.12	-6.37	-0.00401	100.6	100	53.8974	22526	17.4	11.6	18.5	209.7	182.6	163.6		3.14	1	8.701e-05	3.115e-07
-484	780786	High	[K].wSSEVAETFEk.[E]	N-Term(iTRAQ8plex); K11(iTRAQ8plex)	1	Q7MWJ0	Q7MWJ0	0	3	641.006	1921	1921.02	-7.04	-0.00451	93.6	100	53.8996	22527	23.5	23.9	32.3	59.1	75.8	347.3		3.02	1	8.701e-05	2.362e-05
-484	780925	High	[K].imTQVYGGEVEVLASSEDk.[N]	N-Term(iTRAQ8plex); M2(Oxidation); K19(iTRAQ8plex)	1	Q7MV30	Q7MV30	0	3	893.801	2679.39	2679.4	-4.6	-0.00411	107.3	100	53.9533	22552	33.9	31.1	40.1	156.5	109.9	272.4		4.14	1	8.701e-05	7.074e-11
-484	783982	High	[K].eEYGIEPAAAAVAVAAAPGAAGAAAEEEk.[T]	N-Term(iTRAQ8plex); K29(iTRAQ8plex)	1	Q7MX28	Q7MX28	0	3	1098.24	3292.71	3292.72	-1.87	-0.00205	27.1	100	55.2513	23163	9.8	6.5	10.9	65.5	45.9	24.1		5.19	1	8.701e-05	1.608e-11
-484	784100	High	[R].eELAQAVEIIk.[E]	N-Term(iTRAQ8plex); K11(iTRAQ8plex)	1	Q7MV34	Q7MV34	0	3	617.702	1851.09	1851.1	-6.62	-0.00409	79.7	100	55.2973	23184	17	11.1	16.3	168.5	168.2	97.1		3.09	1	8.701e-05	2.112e-07
-484	784164	High	[R].tVGAGQITELID.[-]	N-Term(iTRAQ8plex)	1	F5HDQ9	F5HDQ9	0	3	507.618	1520.84	1520.85	-5.09	-0.00258	59.9	75.334	55.3222	23196	7.6	7.9	13.7	89.6	120.6	119.8		3.22	1	8.701e-05	2.015e-05
-484	788361	High	[K].lDNGNFSALGDIEEIR.[N]	N-Term(iTRAQ8plex)	1	Q7MWF2	Q7MWF2	0	2	1034.04	2067.07	2067.07	-0.26	-0.00027	83.5	100	57.2111	24080	150.9	145.8	52.1	53.6	74.8	23.7		3.21	1	8.701e-05	1.886e-11
-484	788447	High	[K].fPEYEGFISQDVEDNAEk.[Q]	N-Term(iTRAQ8plex); K18(iTRAQ8plex)	1	Q7MUE3	Q7MUE3	0	3	909.116	2725.33	2725.35	-4.39	-0.00399	82.1	100	57.2519	24099	16.7	13.4	25.9	113.1	89.2	234.3		3.48	1	8.701e-05	2.178e-07
-484	788454	High	[K].fPEYEGFISQDVEDNAEk.[Q]	N-Term(iTRAQ8plex); K18(iTRAQ8plex)	1	Q7MUE3	Q7MUE3	0	4	682.089	2725.33	2725.35	-4.73	-0.00322	64.1	100	57.2541	24100	11.7	8.4	13.3	88.6	67.3	195		2.64	1	8.701e-05	7.023e-06
-484	788675	High	[K].lLLAPSSGLIVR.[V]	N-Term(iTRAQ8plex)	1	Q7MT42	Q7MT42	0	3	514.999	1542.98	1542.99	-3.5	-0.0018	19.2	100	57.3419	24141	25	15.7	17.8	13.4	21.9	21.4		2.77	1	8.701e-05	9.527e-05
-484	789372	High	[R].eALLIDDDGNELLMPk.[S]	N-Term(iTRAQ8plex); K16(iTRAQ8plex)	1	Q7MXE5	Q7MXE5	0	3	798.77	2394.3	2394.3	-3.59	-0.00286	53.6	100	57.6721	24294	14.4	11.5	13.1	68.3	107	107.4		2.99	1	8.701e-05	8.018e-08
-484	789502	High	[R].eALLIDDDGNELLMPk.[S]	N-Term(iTRAQ8plex); K16(iTRAQ8plex)	1	Q7MXE5	Q7MXE5	0	4	599.329	2394.29	2394.3	-4.97	-0.00297	24.9	100	57.7383	24325	10.5	7.4	8.8	29.5	44.1	49.1		2	1	8.701e-05	4.167e-05
-484	789627	High	[R].lVAmPFPLVVAGR.[A]	N-Term(iTRAQ8plex); M4(Oxidation)	1	Q7MVT4	Q7MVT4	0	3	564.005	1690	1690	-1.33	-0.00075	15.8	100	57.8011	24354	14.1	13.3	15.1	13.4	18.6	20.1		2.48	1	8.701e-05	2.59e-05
-484	789854	High	[R].vENILAEGNTYmDENILER.[S]	N-Term(iTRAQ8plex); M12(Oxidation)	1	Q7MU49	Q7MU49	0	3	848.423	2543.25	2543.26	-2.75	-0.00233	64	100	57.9189	24409	54.9	47.3	48.6	62.1	87.5	83.9		4.27	1	8.701e-05	4.294e-09
-484	789887	High	[R].vENILAEGNTYmDENILER.[S]	N-Term(iTRAQ8plex); M12(Oxidation)	1	Q7MU49	Q7MU49	0	2	1272.13	2543.26	2543.26	-1.85	-0.00235	46.5	100	57.9343	24416	22.7	21.5	25.3	54	76.6	79		2.27	1	8.701e-05	1.614e-06
-484	789957	High	[K].eLIAAGADTVLVVDDEk.[L]	N-Term(iTRAQ8plex); K17(iTRAQ8plex)	1	Q7MVI3	Q7MVI3	0	3	789.453	2366.34	2366.33	7.19	0.00567	78	100	57.9672	24431	15.5	13.6	60.6	88.4	120.2	169.8		3.86	1	8.701e-05	4.342e-08
-484	790330	High	[K].aANAADFDNLLSAAEYEk.[L]	N-Term(iTRAQ8plex); K18(iTRAQ8plex)	1	Q7MVT9	Q7MVT9	0	3	841.1	2521.29	2521.3	-6.78	-0.0057	27.2	100	58.1218	24503	15.2	13.2	20	51.3	31.3	32		2.69	1	8.701e-05	6.973e-07
-484	790370	High	[K].iALLAPVVR.[S]	N-Term(iTRAQ8plex)	1	Q7MVL7	Q7MVL7	0	2	628.42	1255.83	1255.84	-6.77	-0.00425	40.8	100	58.1449	24514	17	10.8	14	44.9	51.6	106.5		1.93	1	8.701e-05	0.0003997
-484	790858	High	[R].fNPFFIPk.[M]	N-Term(iTRAQ8plex); K8(iTRAQ8plex)	1	Q7MAV6	Q7MAV6	0	2	809.479	1617.95	1617.96	-6.7	-0.00542	97.1	100	58.3794	24625	19.7	13.3	17.7	170.4	206.8	154.8		1.72	1	8.701e-05	0.0001591
-484	791225	High	[R].iImELSEADVEcTIk.[I]	N-Term(iTRAQ8plex); M3(Oxidation); C12(Carbamidomethyl); K15(iTRAQ8plex)	1	Q7MX64	Q7MX64	0	4	594.57	2375.26	2375.27	-2.94	-0.00175	26.3	100	58.5535	24706	26.4	22.3	34.3	25	22.8	26.8		3.26	1	8.701e-05	1.653e-05
-484	791507	High	[K].lQDFSSSNDNLEEVFENR.[E]	N-Term(iTRAQ8plex)	1	Q7MV73	Q7MV73	0	3	816.39	2447.16	2447.16	-3.02	-0.00246	38.5	100	58.7136	24780	12.8	17.7	20.5	59.2	41.4	79.2		4.15	1	8.701e-05	2.701e-09
-484	791673	High	[R].fFcFPVAPR.[A]	N-Term(iTRAQ8plex); C3(Carbamidomethyl)	1	Q7MUH6	Q7MUH6	0	2	722.885	1444.76	1444.77	-6.21	-0.00449	82.8	100	58.7916	24816	106.5	24.4	24.7	133.6	102.3	105.3		2.25	1	8.701e-05	5.553e-05
-484	791686	High	[R].fFcFPVAPR.[A]	N-Term(iTRAQ8plex); C3(Carbamidomethyl)	1	Q7MUH6	Q7MUH6	0	3	482.26	1444.77	1444.77	-3.56	-0.00172	28.1	100	58.7981	24819	21.7	16.9	32.6	38.4	32	26.7		1.93	1	8.701e-05	0.0002341
-484	791964	High	[R].lNLPLNVPImGLR.[T]	N-Term(iTRAQ8plex); M10(Oxidation)	1	Q7MT24	Q7MT24	0	3	590.69	1770.06	1770.06	-3.55	-0.0021	19.2	100	58.952	24891	16.8	9.4	7.8	20	27.8	33.5		2.37	1	8.701e-05	1.405e-05
-484	792051	High	[R].lNLPLNVPImGLR.[T]	N-Term(iTRAQ8plex); M10(Oxidation)	1	Q7MT24	Q7MT24	0	2	885.53	1770.05	1770.06	-4.58	-0.00405	43.8	100	58.9904	24909	15.2	15.2	17	51.5	83.3	80.7		1.61	1	8.701e-05	0.0001813
-484	792365	High	[K].eLAPEFLEELR.[T]	N-Term(iTRAQ8plex)	1	Q7MTS1	Q7MTS1	0	3	550.638	1649.9	1649.91	-3.66	-0.00201	28.1	100	59.1338	24976	9.9	34.7	13.1	21.2	38.3	51.4		2.49	1	8.701e-05	9.919e-05
-484	792819	High	[R].iImELSEADVEcTIk.[I]	N-Term(iTRAQ8plex); M3(Oxidation); C12(Carbamidomethyl); K15(iTRAQ8plex)	1	Q7MX64	Q7MX64	0	3	792.429	2375.27	2375.27	2.82	0.00223	43.4	100	59.3622	25083	48.4	33	72.1	46.2	33	27.6		3.77	1	8.701e-05	1.463e-07
-484	793605	High	[R].vEDGSVFPADFIAEGVDQTR.[G]	N-Term(iTRAQ8plex)	1	Q7MUD3	Q7MUD3	0	3	819.406	2456.2	2456.22	-8.3	-0.00679	11.8	100	59.828	25301	10.6	7.3	11.7	12	15.3	14.1		2.84	1	8.701e-05	3.884e-06
-484	794542	High	[K].vVTSNEGIVDDDVDQSIDNLTSIGR.[D]	N-Term(iTRAQ8plex)	1	Q7MVW8	Q7MVW8	0	3	989.166	2965.48	2965.49	-2.59	-0.00256	8.6	100	60.3455	25543	2.2	3.6	4.8	11.8	12.2	16.9		2.79	1	8.701e-05	4.506e-08
-484	788226	High	[K].gYDWIkEEIGE.[-]	N-Term(iTRAQ8plex); K6(iTRAQ8plex)	1	Q7MXE1	Q7MXE1	1	3	649.679	1947.02	1947.03	-4.99	-0.00324	65.3	100	57.1386	24046	23.7	11.8	21.9	74.6	92.2	167.7		2.25	1	8.701e-05	0.0004084
-484	787754	High	[K].eGYEQIAGVFmETAEQEk.[E]	N-Term(iTRAQ8plex); M11(Oxidation); K18(iTRAQ8plex)	1	Q9AGG3	Q9AGG3	0	3	895.114	2683.33	2683.34	-3.74	-0.00334	54.8	100	56.945	23955	23.7	20.1	24.9	57.7	77.9	124.3		4.15	1	8.701e-05	1.483e-08
-484	787189	High	[K].eGYEQIAGVFmETAEQEk.[E]	N-Term(iTRAQ8plex); M11(Oxidation); K18(iTRAQ8plex)	1	Q9AGG3	Q9AGG3	0	4	671.589	2683.33	2683.34	-1.2	-0.0008	33.8	100	56.7151	23847	12.1	11.1	13.9	36.3	52.8	76.4		3.37	1	8.701e-05	1.651e-06
-484	787124	High	[K].gDVDGSVEALSDSLIR.[L]	N-Term(iTRAQ8plex)	1	Q7MXE4	Q7MXE4	0	3	646.341	1937.01	1937.01	-2.42	-0.00156	28.4	100	56.6789	23830	24.3	22.6	19.5	23.4	26.6	54.3		4.46	1	8.701e-05	8.17e-09
-484	784452	High	[K].yYTSMEANTVEADIIR.[V]	N-Term(iTRAQ8plex)	1	Q7MUR3	Q7MUR3	0	3	727.365	2180.08	2180.08	-2.61	-0.0019	46.4	100	55.4454	23254	16.3	15.5	19.7	25	27.6	174.5		4.56	1	8.701e-05	1.009e-07
-484	784608	High	[R].eALLIDDDGNELLmPk.[S]	N-Term(iTRAQ8plex); M14(Oxidation); K16(iTRAQ8plex)	1	Q7MXE5	Q7MXE5	0	3	804.102	2410.29	2410.3	-2.93	-0.00235	49.9	100	55.5188	23288	26.7	23.7	28.1	61.9	79.4	79.6		1.33	1	8.701e-05	2.196e-05
-484	784653	High	[K].nEIIPTLDELDk.[V]	N-Term(iTRAQ8plex); K12(iTRAQ8plex)	1	Q7MWY6	Q7MWY6	0	3	670.048	2008.13	2008.14	-6.39	-0.00428	147.4	100	55.542	23299	18.8	16.6	22.9	209.2	147	470		3.21	1	8.701e-05	3.217e-07
-484	784677	High	[K].nEIIPTLDELDk.[V]	N-Term(iTRAQ8plex); K12(iTRAQ8plex)	1	Q7MWY6	Q7MWY6	0	2	1004.57	2008.13	2008.14	-4.47	-0.00449	80.7	100	55.5531	23304	32.5	25.1	34.4	99.9	76.7	215.7		2.35	1	8.701e-05	3.565e-06
-484	784842	High	[R].eALLIDDDGNELLmPk.[S]	N-Term(iTRAQ8plex); M14(Oxidation); K16(iTRAQ8plex)	1	Q7MXE5	Q7MXE5	0	4	603.326	2410.28	2410.3	-6.48	-0.0039	40.3	100	55.6256	23338	13.1	11.1	16.3	50.4	64.7	86.4		1.21	1	8.701e-05	7.751e-05
-484	784849	High	[K].fEEVSGDLIAANDR.[L]	N-Term(iTRAQ8plex)	1	Q7MU12	Q7MU12	0	2	920.476	1839.94	1839.94	3.24	0.00298	126.4	100	55.6277	23339	37.4	34.3	34.9	160.2	85.6	405.7		3.88	1	8.701e-05	8.793e-10
-484	784887	High	[K].nEIIPTLDELDk.[V]	N-Term(iTRAQ8plex); K12(iTRAQ8plex)	1	Q7MWY6	Q7MWY6	0	4	502.787	2008.13	2008.14	-7.52	-0.00378	30.5	100	55.6452	23347	9	7.3	8.5	36.1	29.2	93		2.1	1	8.701e-05	0.0003357
-484	784910	High	[K].fEEVSGDLIAANDR.[L]	N-Term(iTRAQ8plex)	1	Q7MU12	Q7MU12	0	3	613.983	1839.93	1839.94	-2.6	-0.0016	63.5	100	55.6517	23350	14.7	11.8	19	77.7	46.1	211.5		4.26	1	8.701e-05	1.831e-08
-484	784959	High	[R].lESEGYTPILAENEQGMLR.[V]	N-Term(iTRAQ8plex)	1	Q7MUY3	Q7MUY3	0	3	818.754	2454.25	2454.25	-0.47	-0.00038	47.7	100	55.6684	23358	51.1	45.2	36.4	35	50.9	67.3		4.66	1	8.701e-05	1.252e-08
-484	785003	High	[K].iIALmDGEIDADSQLPESAk.[L]	N-Term(iTRAQ8plex); M5(Oxidation); K20(iTRAQ8plex)	1	Q7MT76	Q7MT76	0	3	914.159	2740.46	2740.45	3.6	0.00329	42.8	100	55.6903	23368	48.9	40.5	82.4	30.9	28.7	25.3		3.52	1	8.701e-05	7.683e-09
-484	785027	High	[K].eVLQAIEAAEk.[A]	N-Term(iTRAQ8plex); K11(iTRAQ8plex)	1	Q7MV36	Q7MV36	0	3	603.687	1809.05	1809.06	-6.61	-0.00399	81.6	100	55.7038	23374	16.8	10.9	10.7	92	124.1	234.9		3.2	1	8.701e-05	2.203e-06
-484	778666	High	[K].rVENILAEGNTYmDENILER.[S]	N-Term(iTRAQ8plex); M13(Oxidation)	1	Q7MU49	Q7MU49	1	3	900.458	2699.36	2699.36	-0.83	-0.00075	56.3	100	52.9827	22095	47.4	35.2	49	67.6	76	62.6		5.04	1	8.701e-05	1.291e-09
-484	785077	High	[R].nNATEPAFDNEYWNEFR.[E]	N-Term(iTRAQ8plex)	1	Q7MT91	Q7MT91	0	3	807.703	2421.1	2421.1	-3.8	-0.00307	35.9	100	55.7257	23384	20.7	17.4	23.6	38.3	35.6	79.6		2.96	1	8.701e-05	6.986e-06
-484	785477	High	[K].eEYGIEPAAAAVAVAAAPGAAGAAAEEEk.[T]	N-Term(iTRAQ8plex); K29(iTRAQ8plex)	1	Q7MX28	Q7MX28	0	4	823.94	3292.74	3292.72	6.41	0.00528	74.9	6.178	55.9028	23467				168.1	109.4	171.8		5.55	1	8.701e-05	4.818e-11
-484	785497	High	[R].eELAQAVEIIk.[E]	N-Term(iTRAQ8plex); K11(iTRAQ8plex)	1	Q7MV34	Q7MV34	0	2	926.049	1851.09	1851.1	-7.31	-0.00676	110.7	100	55.9137	23472	17.8	14.1	22.1	137.9	199.4	272.7		3.29	1	8.701e-05	1.778e-07
-484	785542	High	[K].eEYGIEPAAAAVAVAAAPGAAGAAAEEEk.[T]	N-Term(iTRAQ8plex); K29(iTRAQ8plex)	1	Q7MX28	Q7MX28	0	3	1098.24	3292.7	3292.72	-3.76	-0.00413	148.6	51.955	55.9353	23482			2.8	314.8	222.2	351.7		5.92	1	8.701e-05	1.4e-15
-484	785631	High	[R].eELAQAVEIIk.[E]	N-Term(iTRAQ8plex); K11(iTRAQ8plex)	1	Q7MV34	Q7MV34	0	3	617.703	1851.09	1851.1	-6.33	-0.0039	120	24.411	55.9702	23499	31.8	6.5	3.6	142.8	219.1	316.2		3.62	1	8.701e-05	2.114e-08
-484	785933	High	[K].LDNGNFSALGDIEEIR.[N]		1	Q7MWF2	Q7MWF2	0	2	881.934	1762.86	1762.86	-0.1	-9e-05	27.9	100	56.1079	23563	32.6	26.1	33.7	24.2	29.1	21.8	NoQuanLabels	4.36	1	8.701e-05	1.918e-08
-484	785992	High	[R].tVGAGQITELID.[-]	N-Term(iTRAQ8plex)	1	F5HDQ9	F5HDQ9	0	2	760.923	1520.84	1520.85	-5.24	-0.00399	40	100	56.1299	23573	16.4	15.3	22.6	52.8	62.1	71.1		2.21	1	8.701e-05	0.0001857
-484	786081	High	[K].iIALmDGEIDADSQLPESAk.[L]	N-Term(iTRAQ8plex); M5(Oxidation); K20(iTRAQ8plex)	1	Q7MT76	Q7MT76	0	4	685.869	2740.45	2740.45	-0.08	-6e-05	29.7	100	56.1673	23591	52.4	30.9	33.7	22.3	18.5	20.3		2.69	1	8.701e-05	3.576e-06
-484	786518	High	[K].eVLQAIEAAEk.[A]	N-Term(iTRAQ8plex); K11(iTRAQ8plex)	1	Q7MV36	Q7MV36	0	3	603.686	1809.04	1809.06	-7.72	-0.00466	116.6	46.024	56.3772	23689	16.5	7.9	17	94.7	101.7	461.9		3.56	1	8.701e-05	1.805e-07
-484	786714	High	[K].qLFEcSEVDDLIk.[L]	N-Term(iTRAQ8plex); C5(Carbamidomethyl); K13(iTRAQ8plex)	1	Q7MVR3	Q7MVR3	0	3	735.393	2204.16	2204.17	-4.23	-0.00311	71.5	100	56.4608	23728	44.7	20.7	28.7	95	130.6	109.2		2.81	1	8.701e-05	1.139e-06
-484	786945	High	[K].gGDLDNALVIYDEPLAQDR.[L]	N-Term(iTRAQ8plex)	1	Q7MXT8	Q7MXT8	0	3	793.406	2378.2	2378.21	-5.01	-0.00398	40.6	100	56.5668	23778	25.1	22.4	41	36.6	51.5	67.2		4.2	1	8.701e-05	1.209e-07
-484	786960	High	[K].qLFEcSEVDDLIk.[L]	N-Term(iTRAQ8plex); C5(Carbamidomethyl); K13(iTRAQ8plex)	1	Q7MVR3	Q7MVR3	0	4	551.795	2204.16	2204.17	-7.34	-0.00404	32.8	100	56.5712	23780	11.3	5.3	8.4	48.8	68.8	54.2		1.89	1	8.701e-05	2.567e-05
-484	785465	High	[K].eVLQAIEAAEk.[A]	N-Term(iTRAQ8plex); K11(iTRAQ8plex)	1	Q7MV36	Q7MV36	0	2	905.028	1809.05	1809.06	-5.32	-0.00481	69.4	100	55.8965	23463	22.3	18	27.8	66.4	74.4	207.6		2.51	1	8.701e-05	3.551e-05
-484	794657	High	[R].eDVQQLVALAAAEETNATEk.[E]	N-Term(iTRAQ8plex); K20(iTRAQ8plex)	1	Q7MX79	Q7MX79	0	4	685.37	2738.46	2738.47	-2.55	-0.00174	13.7	100	60.4426	25582	4.5	4.8	3.3	20.4	22.8	26.4		2.4	1	8.701e-05	7.677e-08
-484	778649	High	[K].tEMDQATTVPTDGYTVDVLGR.[I]	N-Term(iTRAQ8plex)	1	F5HFY5	F5HFY5	0	2	1287.14	2573.27	2573.27	0.79	0.00101	219.9	100	52.9784	22093	378	389.2	253.8	85.2	112.5	100.7		4.37	1	8.701e-05	5.803e-10
-484	778530	High	[R].sGETEDTTIADIAVATNSGQIk.[T]	N-Term(iTRAQ8plex); K22(iTRAQ8plex)	1	Q7MTV8	Q7MTV8	0	3	943.834	2829.49	2829.49	-2.03	-0.00191	89.4	100	52.9234	22067	26.9	20.2	23.4	150.7	131.9	183.6		4.59	1	8.701e-05	1.02e-11
-484	770333	High	[K].eNTLLQQEFVk.[D]	N-Term(iTRAQ8plex); K11(iTRAQ8plex)	1	Q7MX40	Q7MX40	0	2	979.057	1957.11	1957.12	-7.03	-0.00688	78.2	100	49.2432	20323	28	26.3	25.7	33.3	31.5	324.4		2.41	1	8.701e-05	1.164e-06
-484	770460	High	[K].nLQTDEWLEGAAR.[H]	N-Term(iTRAQ8plex)	1	F5HE36	F5HE36	0	2	903.963	1806.92	1806.93	-5.27	-0.00476	137.2	100	49.3046	20352	42.5	29.4	50	180.1	187.7	333.4		3.69	1	8.701e-05	2.244e-08
-484	770545	High	[R].yDDFTFEAGk.[K]	N-Term(iTRAQ8plex); K10(iTRAQ8plex)	1	Q7MTE2	Q7MTE2	0	2	900.96	1800.91	1800.93	-7.1	-0.00639	106.2	100	49.343	20370	101.7	84	140.4	81.5	79.4	150.1		2.58	1	8.701e-05	3.247e-06
-484	770558	High	[R].fVEDINSTADkVk.[D]	N-Term(iTRAQ8plex); K11(iTRAQ8plex); K13(iTRAQ8plex)	1	Q7MTC0	Q7MTC0	1	4	595.343	2378.35	2378.37	-8.31	-0.00494	97	100	49.3495	20373	17.8	9	16.3	126.8	245.8	166.5		2.76	1	8.701e-05	0.0002034
-484	770811	High	[K].tEmDQATTVPTDGYTVDVLGR.[I]	N-Term(iTRAQ8plex); M3(Oxidation)	1	F5HFY5	F5HFY5	0	2	1295.14	2589.27	2589.27	1.51	0.00196	21.9	100	49.465	20428	32.6	28.3	30.6	15.7	12	12.2		2.8	1	8.701e-05	1.147e-07
-484	770850	High	[K].nLQTDEWLEGAAR.[H]	N-Term(iTRAQ8plex)	1	F5HE36	F5HE36	0	3	602.978	1806.92	1806.93	-4.36	-0.00263	83.6	98.111	49.4801	20436	21.9	16.8	26.1	113.9	129.5	193.3		3.62	1	8.701e-05	1.445e-06
-484	770857	High	[K].eLGDLHPDDYIVk.[T]	N-Term(iTRAQ8plex); K13(iTRAQ8plex)	1	Q7MTF4	Q7MTF4	0	3	708.056	2122.15	2122.16	-5.07	-0.00359	132.9	100	49.4823	20437	34.1	32.6	38.5	158.1	152	381.9		2.64	1	8.701e-05	2.88e-05
-484	770878	High	[K].TEmDQATTVPTDGYTVDVLGR.[I]	M3(Oxidation)	1	F5HFY5	F5HFY5	0	2	1143.03	2285.06	2285.06	0.38	0.00044	11.9	100	49.4889	20440	16.1	10.9	10.4	9.2	11	13.9	NoQuanLabels	4.77	1	8.701e-05	1.022e-07
-484	770984	High	[K].TEmDQATTVPTDGYTVDVLGR.[I]	M3(Oxidation)	1	F5HFY5	F5HFY5	0	3	762.357	2285.06	2285.06	-2	-0.00153	32.4	95.889	49.5408	20465	30.4	23.3	25.7	29	33.7	52.2	NoQuanLabels	5.42	1	8.701e-05	5.066e-06
-484	771042	High	[R].iDImTQQNPSAELIETGR.[M]	N-Term(iTRAQ8plex); M4(Oxidation)	1	Q7MWG3	Q7MWG3	0	2	1168.61	2336.21	2336.21	-0.59	-0.00069	102.5	100	49.567	20477	158.8	155.1	124.2	52	76.2	48.5		4.63	1	8.701e-05	5.668e-11
-484	771243	High	[R].lEEMHIGSDVIk.[E]	N-Term(iTRAQ8plex); K12(iTRAQ8plex)	1	Q7MVC2	Q7MVC2	0	4	495.53	1979.1	1979.11	-5.34	-0.00264	52.6	100	49.6683	20525	12.8	13	9.4	69.3	93.8	117.1		2.46	1	8.701e-05	0.0001183
-484	771252	High	[K].tEmDQATTVPTDGYTVDVLGR.[I]	N-Term(iTRAQ8plex); M3(Oxidation)	1	F5HFY5	F5HFY5	0	3	863.764	2589.28	2589.27	4.69	0.00405	63.2	8.734	49.6718	20527	88.7	93.8	97.1	37.6	40.3	21.5		6.3	1	8.701e-05	7.044e-11
-484	771337	High	[K].tEmDQATTVPTDGYTVDVLGR.[I]	N-Term(iTRAQ8plex); M3(Oxidation)	1	F5HFY5	F5HFY5	0	4	648.071	2589.26	2589.27	-1.75	-0.00113	66	34.569	49.7147	20548	99.3	89	91.4	42.8	40.4	32.9		5.46	1	8.701e-05	2.733e-07
-484	771422	High	[K].eDFTFDPYR.[N]	N-Term(iTRAQ8plex)	1	Q7MUB1	Q7MUB1	0	2	747.36	1493.71	1493.72	-6	-0.00448	161.8	100	49.7487	20564	168.5	162.9	136.8	128.7	173.7	200.1		2.56	1	8.701e-05	3.401e-05
-484	771463	High	[R].iDImTQQNPSAELIETGR.[M]	N-Term(iTRAQ8plex); M4(Oxidation)	1	Q7MWG3	Q7MWG3	0	4	584.805	2336.2	2336.21	-4.31	-0.00252	44.6	100	49.7639	20571	28.9	28	26	53.1	49.7	81.7		4.57	1	8.701e-05	5.38e-07
-484	771510	High	[R].gSALGALNGEPQWEDk.[V]	N-Term(iTRAQ8plex); K16(iTRAQ8plex)	1	F5HDQ9	F5HDQ9	0	3	760.738	2280.2	2280.21	-3.66	-0.00278	60.6	100	49.7987	20587	27.7	20.4	30.7	78.7	77.9	128.1		3.51	1	8.701e-05	1.662e-07
-484	771695	High	[K].aLTTEFNIEGNPDER.[F]	N-Term(iTRAQ8plex)	1	Q51843	Q51843	0	3	670.67	2010	2010.01	-6.23	-0.00418	50.5	100	49.8943	20632	42.9	40.9	50.3	44	67.6	57		2.98	1	8.701e-05	4.408e-06
-484	771870	High	[K].aLTTEFNIEGNPDER.[F]	N-Term(iTRAQ8plex)	1	Q51843	Q51843	0	2	1005.5	2010	2010.01	-6.44	-0.00647	57.4	100	49.9757	20670	35.7	28.2	30.3	39	150.3	60.7		2.66	1	8.701e-05	9.184e-05
-484	771929	High	[K].LAQQGIYIDAPDEALEk.[L]	K17(iTRAQ8plex)	1	Q7MWF2	Q7MWF2	0	2	1089.58	2178.15	2178.16	-5.71	-0.00622	35.5	100	50.0009	20682	53	24.9	61.1	22.2	26.1	25.6		2.94	1	8.701e-05	1.087e-06
-484	771934	High	[R].fVEDINSTADkVk.[D]	N-Term(iTRAQ8plex); K11(iTRAQ8plex); K13(iTRAQ8plex)	1	Q7MTC0	Q7MTC0	1	3	793.455	2378.35	2378.37	-7.4	-0.00587	379	100	50.0076	20685	27.9	23.1	28.4	398.5	1091.5	704.7		3.51	1	8.701e-05	2.514e-11
-484	772008	High	[R].iDImTQQNPSAELIETGR.[M]	N-Term(iTRAQ8plex); M4(Oxidation)	1	Q7MWG3	Q7MWG3	0	3	779.407	2336.21	2336.21	0.27	0.00021	71.6	13.36	50.0419	20702	124.8	122.6	98	23.9	42.4	17.6		5.31	1	8.701e-05	2.132e-08
-484	772127	High	[K].LAQQGIYIDAPDEALEk.[L]	K17(iTRAQ8plex)	1	Q7MWF2	Q7MWF2	0	3	726.724	2178.16	2178.16	-0.36	-0.00026	113	100	50.1083	20734	185.5	70.8	259	44	67.5	51.4		2.58	1	8.701e-05	9.086e-06
-484	772254	High	[K].tEmDQATTVPTDGYTVDVLGR.[I]	N-Term(iTRAQ8plex); M3(Oxidation)	1	F5HFY5	F5HFY5	0	2	1295.14	2589.27	2589.27	0.38	0.0005	243.5	51.256	50.1588	20758	373	406.6	344.6	124.6	139.9	72.5		4.97	1	8.701e-05	5.27e-11
-484	769961	High	[R].gSALGALNGEPQWEDk.[V]	N-Term(iTRAQ8plex); K16(iTRAQ8plex)	1	F5HDQ9	F5HDQ9	0	3	760.738	2280.2	2280.21	-3.34	-0.00254	251.2	26.983	49.0921	20252	17.8	14.8	17.2	385.9	343.6	728.1		5.32	1	8.701e-05	2.754e-08
-484	772373	High	[K].smLTEEcHLNEYLIEk.[G]	N-Term(iTRAQ8plex); M2(Oxidation); C7(Carbamidomethyl); K16(iTRAQ8plex)	1	Q7MVA5	Q7MVA5	0	4	659.086	2633.32	2633.34	-6.59	-0.00434	47	100	50.2045	20780	16.4	15.4	18	53.8	54.4	124		2.97	1	8.701e-05	3.966e-05
-484	769869	High	[K].lLTDDDVLNR.[V]	N-Term(iTRAQ8plex)	1	Q7MXB3	Q7MXB3	0	2	739.411	1477.82	1477.82	-0.6	-0.00044	115.1	100	49.0548	20234	62.8	54.6	68.1	60.6	81.5	362.8		2.93	1	8.701e-05	8.07e-07
-484	769758	High	[R].gSALGALNGEPQWEDk.[V]	N-Term(iTRAQ8plex); K16(iTRAQ8plex)	1	F5HDQ9	F5HDQ9	0	2	1140.6	2280.2	2280.21	-2.99	-0.00341	94	100	49.0155	20215	13.8	17	14.4	132.3	125.9	260.5		3.69	1	8.701e-05	4.986e-07
-484	767609	High	[R].aAQSmADEMIAAGIk.[A]	N-Term(iTRAQ8plex); M5(Oxidation); K15(iTRAQ8plex)	1	Q7MXX4	Q7MXX4	0	3	711.044	2131.12	2131.13	-8.31	-0.00591	44.3	100	48.0792	19773	37.3	35.9	37.5	41.1	46.2	68.1		2.84	1	8.701e-05	9.303e-06
-484	767716	High	[K].vLVTETIDPTTDk.[G]	N-Term(iTRAQ8plex); K13(iTRAQ8plex)	1	Q7MUY7	Q7MUY7	0	3	680.722	2040.15	2040.17	-8	-0.00544	123.3	100	48.1266	19796	48.4	53.2	58.1	166.5	179.1	234.2		2.85	1	8.701e-05	2.538e-05
-484	767757	High	[K].qMLAQTQGFEEGDVVR.[K]	N-Term(iTRAQ8plex)	1	Q7MW50	Q7MW50	0	3	704.692	2112.06	2112.07	-4.35	-0.00306	56.9	100	48.1489	19807	41.9	41.8	56.8	68.2	61.1	71.7		2.99	1	8.701e-05	5.952e-07
-484	767787	High	[K].qMLAQTQGFEEGDVVR.[K]	N-Term(iTRAQ8plex)	1	Q7MW50	Q7MW50	0	2	1056.54	2112.07	2112.07	-0.41	-0.00044	30.4	100	48.1598	19812	17.5	17.4	18.5	34.7	42	52.6		1.97	1	8.701e-05	7.604e-08
-484	767874	High	[K].vLVTETIDPTTDk.[G]	N-Term(iTRAQ8plex); K13(iTRAQ8plex)	1	Q7MUY7	Q7MUY7	0	2	1020.58	2040.16	2040.17	-6.13	-0.00626	74	100	48.1959	19829	31.7	29	29.5	94.8	112.6	146.2		1.34	1	8.701e-05	0.0001598
-484	767883	High	[K].sAVmVEDLAVVk.[Q]	N-Term(iTRAQ8plex); M4(Oxidation); K12(iTRAQ8plex)	1	Q7MWQ7	Q7MWQ7	0	4	472.025	1885.08	1885.09	-7.37	-0.00347	28.6	100	48.2003	19831	12.8	6.1	13.3	31.8	32	75.6		2.19	1	8.701e-05	9.648e-05
-484	767950	High	[K].vLVTETIDPTTDk.[G]	N-Term(iTRAQ8plex); K13(iTRAQ8plex)	1	Q7MUY7	Q7MUY7	0	4	510.796	2040.16	2040.17	-3.51	-0.00179	68.3	100	48.2286	19844	18.3	13.7	16.2	104.1	109.3	148.4		2.69	1	8.701e-05	4.754e-05
-484	767999	High	[K].fFDQGSLSEEEmR.[D]	N-Term(iTRAQ8plex); M12(Oxidation)	1	Q7MVV0	Q7MVV0	0	3	632.296	1894.87	1894.88	-3.14	-0.00198	72	100	48.253	19856	37.4	30.3	68	66.2	57.4	173		1.96	1	8.701e-05	7.324e-06
-484	768014	High	[R].lADYASDIk.[E]	N-Term(iTRAQ8plex); K9(iTRAQ8plex)	1	Q7MTP5	Q7MTP5	0	2	802.455	1603.9	1603.92	-7.95	-0.00638	498	100	48.2617	19860	45.2	38.5	52.2	674.7	740	1437.6		3.18	1	8.701e-05	7.805e-07
-484	768372	High	[R].gSALGALNGEPQWEDk.[V]	N-Term(iTRAQ8plex); K16(iTRAQ8plex)	1	F5HDQ9	F5HDQ9	0	3	760.739	2280.2	2280.21	-2.46	-0.00187	94	100	48.4146	19932	78.6	73.7	79	98.1	103.1	131.5		3.43	1	8.701e-05	3.994e-06
-484	768466	High	[K].dWNRPDIDWNSVDk.[Q]	N-Term(iTRAQ8plex); K14(iTRAQ8plex)	1	Q7MWN8	Q7MWN8	0	3	790.072	2368.2	2368.21	-5.88	-0.00464	157.8	100	48.4607	19953	60.8	47.9	56.8	143.5	178.5	459		2.7	1	8.701e-05	2.008e-06
-484	768473	High	[K].dWNRPDIDWNSVDk.[Q]	N-Term(iTRAQ8plex); K14(iTRAQ8plex)	1	Q7MWN8	Q7MWN8	0	4	592.805	2368.2	2368.21	-5.99	-0.00355	106.5	100	48.4628	19954	31.2	20.7	30.5	91.6	126.2	338.7		2.14	1	8.701e-05	0.0002567
-484	768496	High	[K].yIETGRTEEAISSLER.[A]	N-Term(iTRAQ8plex)	1	Q7MUU6	Q7MUU6	1	3	720.049	2158.13	2158.13	0.9	0.00065	92.6	100	48.4715	19958	134.5	87.9	148.9	56.9	67.1	60.2		2.23	1	8.701e-05	7.208e-05
-484	768513	High	[R].aGEVSEIFPk.[A]	N-Term(iTRAQ8plex); K10(iTRAQ8plex)	1	F5HI17	F5HI17	0	2	842.984	1684.96	1684.97	-7.18	-0.00605	277.5	100	48.4837	19964	56.7	50	43.4	440.8	397.6	676.4		2.3	1	8.701e-05	3.935e-07
-484	768585	High	[K].nDkVEYYISAADNSGR.[K]	N-Term(iTRAQ8plex); K3(iTRAQ8plex)	1	Q9RQJ2	Q9RQJ2	1	3	804.088	2410.25	2410.25	1.72	0.00138	99.6	100	48.5126	19978	132.8	127.6	120.1	66.8	82.1	68.4		3.62	1	8.701e-05	7.12e-07
-484	768624	High	[R].aGEVSEIFPk.[A]	N-Term(iTRAQ8plex); K10(iTRAQ8plex)	1	F5HI17	F5HI17	0	3	562.325	1684.96	1684.97	-7.52	-0.00422	126.4	28.365	48.5301	19987	18.2	15.1	22.8	204.9	180.7	316.7		2.26	1	8.701e-05	3.698e-06
-484	768632	High	[R].kTISLQELEQETDR.[K]	N-Term(iTRAQ8plex); K1(iTRAQ8plex)	1	Q7MT79	Q7MT79	1	3	766.767	2298.29	2298.28	5.14	0.00393	103.1	100	48.5323	19988	145.1	98	184.9	52.9	55.7	82.2		4.45	1	8.701e-05	7.417e-07
-484	768655	High	[K].tEmDQATTVPTDGYTVDVLGR.[I]	N-Term(iTRAQ8plex); M3(Oxidation)	1	F5HFY5	F5HFY5	0	2	1295.14	2589.26	2589.27	-0.65	-0.00085	47.6	100	48.5411	19992	75.4	70.5	69.1	25.7	29.1	15.5		3.01	1	8.701e-05	1.641e-11
-484	768705	High	[K].tIDYLSDYSEk.[V]	N-Term(iTRAQ8plex); K11(iTRAQ8plex)	1	Q7MU93	Q7MU93	0	3	648.01	1942.02	1942.03	-5.17	-0.00335	108.5	100	48.5661	20004	86.2	71.9	149.3	82.9	91.9	168.5		2.42	1	8.701e-05	0.0001191
-484	769004	High	[K].tIDYLSDYSEk.[V]	N-Term(iTRAQ8plex); K11(iTRAQ8plex)	1	Q7MU93	Q7MU93	0	2	971.513	1942.02	1942.03	-3.9	-0.00379	160.1	100	48.6993	20066	92.9	74.3	201.9	122	133.7	336		3.49	1	8.701e-05	1.922e-08
-484	769544	High	[R].yNEISPDLIk.[A]	N-Term(iTRAQ8plex); K10(iTRAQ8plex)	1	Q7MW51	Q7MW51	0	3	600.679	1800.02	1800.04	-7.12	-0.00427	126.2	100	48.9274	20174	43.8	28.3	69.7	133.4	125.2	356.7		3.21	1	8.701e-05	3.976e-05
-484	769695	High	[K].tEmDQATTVPTDGYTVDVLGR.[I]	N-Term(iTRAQ8plex); M3(Oxidation)	1	F5HFY5	F5HFY5	0	3	863.76	2589.27	2589.27	0.09	8e-05	67.8	100	48.9914	20204	89.6	90.9	74	50.1	50.8	51.3		3.28	1	8.701e-05	1.725e-06
-484	769729	High	[K].tNVGYGQFVEP.[-]	N-Term(iTRAQ8plex)	1	Q7MTH6	Q7MTH6	0	2	757.889	1514.77	1514.78	-4.96	-0.00376	76.3	100	49.0067	20211	50	38.4	52.3	72.6	109.1	135.6		1.99	1	8.701e-05	0.000263
-484	769812	High	[R].gSALGALNGEPQWEDk.[V]	N-Term(iTRAQ8plex); K16(iTRAQ8plex)	1	F5HDQ9	F5HDQ9	0	4	570.804	2280.2	2280.21	-5.3	-0.00302	138.9	100	49.0352	20225	13.3	13.4	13.8	201.7	200.4	391		3.39	1	8.701e-05	6.772e-08
-484	772471	High	[R].iDImTQQNPSAELIETGR.[M]	N-Term(iTRAQ8plex); M4(Oxidation)	1	Q7MWG3	Q7MWG3	0	2	1168.61	2336.21	2336.21	-0.8	-0.00093	80.6	100	50.2484	20801	140.7	141.7	110.4	25.3	45.6	20.2		4.23	1	8.701e-05	4.391e-09
-484	772657	High	[K].tEmDQATTVPTDGYTVDVLGR.[I]	N-Term(iTRAQ8plex); M3(Oxidation)	1	F5HFY5	F5HFY5	0	3	863.757	2589.26	2589.27	-2.95	-0.00254	40.4	49.35	50.3527	20851	60.2	61.3	50.6	23	26.1	21		6.25	1	8.701e-05	7.493e-11
-484	772909	High	[K].iLYGESAADTVAEk.[T]	N-Term(iTRAQ8plex); K14(iTRAQ8plex)	1	Q7MWB0	Q7MWB0	0	3	692.387	2075.15	2075.15	-1.46	-0.00101	59.8	100	50.4691	20907	58.7	44.6	73.7	70.4	51.7	59.4		4.39	1	8.701e-05	6.748e-08
-484	776171	High	[R].iNGEQLVYVPEDELPkPk.[K]	N-Term(iTRAQ8plex); K16(iTRAQ8plex); K18(iTRAQ8plex)	1	Q7MTI5	Q7MTI5	0	3	994.237	2980.7	2980.71	-4.82	-0.00479	104.8	100	51.8873	21579	27.7	27.3	26.8	216.8	212.6	117.3		3.4	1	8.701e-05	2.295e-08
-484	776188	High	[R].lQEELLSSNDIk.[V]	N-Term(iTRAQ8plex); K12(iTRAQ8plex)	1	Q7MXX9	Q7MXX9	0	3	666.379	1997.12	1997.14	-7.09	-0.00472	81.9	100	51.8951	21583	42.8	32.3	56.6	116.2	119.9	123.9		2.59	1	8.701e-05	3.116e-06
-484	776669	High	[K].tEMDQATTVPTDGYTVDVLGR.[I]	N-Term(iTRAQ8plex)	1	F5HFY5	F5HFY5	0	3	858.428	2573.27	2573.27	0.07	6e-05	61	45.253	52.0926	21678	155.2	119.7	23.4	25.8	26.1	15.7		5.39	1	8.701e-05	8.665e-09
-484	776679	High	[K].tEMDQATTVPTDGYTVDVLGR.[I]	N-Term(iTRAQ8plex)	1	F5HFY5	F5HFY5	0	4	644.073	2573.27	2573.27	-0.31	-0.0002	42.2	100	52.0969	21680	49.9	51.9	26.4	38.5	46.9	39.8		4.41	1	8.701e-05	4.074e-08
-484	776733	High	[K].tEMDQATTVPTDGYTVDVLGR.[I]	N-Term(iTRAQ8plex)	1	F5HFY5	F5HFY5	0	2	1287.14	2573.27	2573.27	0.6	0.00077	109.9	100	52.1267	21694	302.1	233.8	37	33.7	42.2	10.6		4.17	1	8.701e-05	3.272e-09
-484	777014	High	[K].TEMDQATTVPTDGYTVDVLGR.[I]		1	F5HFY5	F5HFY5	0	2	1135.04	2269.07	2269.07	0.09	0.0001	13.4	100	52.2561	21754	12.1	9.5	14.6	12.2	13.8	17.9	NoQuanLabels	4.9	1	8.701e-05	9.712e-08
-484	777048	High	[K].TEMDQATTVPTDGYTVDVLGR.[I]		1	F5HFY5	F5HFY5	0	3	757.023	2269.06	2269.07	-4.3	-0.00326	31.5	100	52.277	21764	26.9	22	21.9	36.7	34.5	47	NoQuanLabels	5.19	1	8.701e-05	2.237e-05
-484	777179	High	[R].eNNPAALQEFTAVmmETAR.[K]	N-Term(iTRAQ8plex); M14(Oxidation); M15(Oxidation)	1	Q7MUG8	Q7MUG8	0	3	820.396	2459.17	2459.18	-4.51	-0.0037	41.9	100	52.3297	21789	36.4	28.2	46.2	47.2	44.7	48.8		1.89	1	8.701e-05	5.979e-05
-484	777230	High	[K].qSGcAEILDYAIk.[V]	N-Term(iTRAQ8plex); C4(Carbamidomethyl); K13(iTRAQ8plex)	1	Q7MU73	Q7MU73	0	3	692.71	2076.12	2076.13	-5.02	-0.00348	70.5	100	52.3472	21797	26.9	22	26.8	79.7	75.7	191.7		2.07	1	8.701e-05	4.628e-07
-484	777343	High	[K].lAQQGIYIDAPDEALEk.[L]	N-Term(iTRAQ8plex); K17(iTRAQ8plex)	1	Q7MWF2	Q7MWF2	0	3	828.125	2482.36	2482.36	-2.29	-0.00189	88.4	100	52.3988	21821	61.8	64	127	69.3	91.8	116.5		4.79	1	8.701e-05	7.027e-08
-484	777356	High	[K].tVGDAIDYIEk.[N]	N-Term(iTRAQ8plex); K11(iTRAQ8plex)	1	Q7MU10	Q7MU10	0	3	611.343	1832.01	1832.03	-6.93	-0.00423	82.5	100	52.4054	21824	21.2	20	27.8	112.4	126.8	186.9		2.76	1	8.701e-05	2.252e-05
-484	777395	High	[K].nPDVELYPVDYVNDPR.[V]	N-Term(iTRAQ8plex)	1	Q7MWD3	Q7MWD3	0	3	737.037	2209.1	2209.11	-5.01	-0.00369	46.6	100	52.4184	21830	32.6	28.9	33	57.3	45.1	82.7		2.27	1	8.701e-05	4.064e-05
-484	777468	High	[K].tVGDAIDYIEk.[N]	N-Term(iTRAQ8plex); K11(iTRAQ8plex)	1	Q7MU10	Q7MU10	0	2	916.512	1832.02	1832.03	-4.86	-0.00445	140.4	100	52.4486	21844	39.3	31.1	49.1	193.1	219.5	310.2		3.19	1	8.701e-05	3.585e-07
-484	777575	High	[K].nPDVELYPVDYVNDPR.[V]	N-Term(iTRAQ8plex)	1	Q7MWD3	Q7MWD3	0	2	1105.06	2209.11	2209.11	-0.92	-0.00102	63.5	100	52.4957	21866	41.6	24.7	28.4	86.9	51.5	148.1		1.45	1	8.701e-05	0.0001384
-484	777589	High	[R].iDGEQLVYVPEDELPkPk.[K]	N-Term(iTRAQ8plex); K16(iTRAQ8plex); K18(iTRAQ8plex)	1	Q7MTI3	Q7MTI3	0	4	746.174	2981.67	2981.7	-7.31	-0.00545	157.9	100	52.5014	21869	24.5	15.2	22.1	345	347.8	192.8		3.67	1	8.701e-05	2.92e-08
-484	777739	High	[R].amYEISNLPDAIEk.[L]	N-Term(iTRAQ8plex); M2(Oxidation); K14(iTRAQ8plex)	1	Q7MUY8	Q7MUY8	0	2	1109.6	2218.2	2218.19	5.52	0.00613	218.3	100	52.5729	21902	14.4	11.6	19.9	265.7	294	704.3		1.78	1	8.701e-05	1.161e-06
-484	777753	High	[R].iDGEQLVYVPEDELPkPk.[K]	N-Term(iTRAQ8plex); K16(iTRAQ8plex); K18(iTRAQ8plex)	1	Q7MTI3	Q7MTI3	0	3	994.566	2981.68	2981.7	-4.58	-0.00455	120.8	100	52.5773	21904	24.3	19.7	28.1	242	267.1	143.4		3.02	1	8.701e-05	2.056e-09
-484	777831	High	[R].sQGYELGNIDATIAAEQPk.[L]	N-Term(iTRAQ8plex); K19(iTRAQ8plex)	1	Q7MXX0	Q7MXX0	0	4	654.101	2613.38	2613.4	-5.9	-0.00386	89.3	100	52.6113	21920	56	46.3	77.3	105	145	106.2		1.98	1	8.701e-05	6.761e-07
-484	777893	High	[K].tEmDQATTVPTDGYTVDVLGR.[I]	N-Term(iTRAQ8plex); M3(Oxidation)	1	F5HFY5	F5HFY5	0	3	863.761	2589.27	2589.27	0.59	0.00051	59.1	100	52.6366	21932	75.2	63.4	65.3	41.5	47.9	61.1		5.34	1	8.701e-05	4.037e-09
-484	778058	High	[K].tEmDQATTVPTDGYTVDVLGR.[I]	N-Term(iTRAQ8plex); M3(Oxidation)	1	F5HFY5	F5HFY5	0	2	1295.14	2589.27	2589.27	2.93	0.00379	51.1	100	52.7121	21967	110.3	82.6	50.7	16.8	25.7	20.7		3.25	1	8.701e-05	1.326e-07
-484	778097	High	[R].lESEGYTPILAENEQGmLR.[V]	N-Term(iTRAQ8plex); M17(Oxidation)	1	Q7MUY3	Q7MUY3	0	2	1235.63	2470.24	2470.24	0.31	0.00038	49.7	100	52.7309	21976	61.3	50.6	79.5	26.9	39.2	40.5		1.89	1	8.701e-05	0.0003637
-484	778129	High	[K].tGEVVADFQNGDQTTSLIR.[T]	N-Term(iTRAQ8plex)	1	Q7MWF4	Q7MWF4	0	3	785.739	2355.2	2355.21	-2.36	-0.00185	57	100	52.7468	21984	31.1	27.1	39.3	77.5	104.6	62.2		4.33	1	8.701e-05	1.499e-08
-484	778193	High	[K].tEMDQATTVPTDGYTVDVLGR.[I]	N-Term(iTRAQ8plex)	1	F5HFY5	F5HFY5	0	3	858.426	2573.26	2573.27	-2.42	-0.00208	63.5	100	52.7728	21996	69.9	65	58.7	67.3	69.3	50.7		4.63	1	8.701e-05	2.064e-08
-484	776101	High	[K].qNSLTTTSDFTGAFEESTTR.[E]	N-Term(iTRAQ8plex)	1	Q7MWI5	Q7MWI5	0	3	833.07	2497.2	2497.2	-1.7	-0.00141	59.7	100	51.8504	21562	53.5	37.9	46.5	78.2	75.9	66.3		1.38	1	8.701e-05	0.0003541
-484	776032	High	[R].gDIDEVILVGGSTR.[I]	N-Term(iTRAQ8plex)	1	P0C937	P0C937	0	2	867.977	1734.95	1734.95	-3.9	-0.00338	230	100	51.8142	21545	207.9	125.3	164.1	205.4	254.9	422.4		1.56	1	8.701e-05	0.0002828
-484	776024	High	[R].iNGEQLVYVPEDELPkPk.[K]	N-Term(iTRAQ8plex); K16(iTRAQ8plex); K18(iTRAQ8plex)	1	Q7MTI5	Q7MTI5	0	4	745.928	2980.69	2980.71	-7.51	-0.0056	112.4	100	51.812	21544	30.1	22.5	26.9	225.5	241.3	127.8		3.19	1	8.701e-05	4.17e-09
-484	775995	High	[R].sSLDDLEIIR.[I]	N-Term(iTRAQ8plex)	1	Q7MV87	Q7MV87	0	2	732.912	1464.82	1464.82	-2.84	-0.00208	131.1	100	51.799	21538	42.4	35.3	40.7	150.4	206.4	311.5		3.55	1	8.701e-05	1.627e-07
-484	773026	High	[K].dLTLIANDTSYPDR.[G]	N-Term(iTRAQ8plex)	1	Q7MVJ5	Q7MVJ5	0	3	633.331	1897.98	1897.98	-1.2	-0.00076	37.2	100	50.5231	20933	27.3	38.2	27.5	34.5	34.9	60.7		3.13	1	8.701e-05	3.407e-05
-484	773089	High	[R].nFFEQEQTELmQPR.[T]	N-Term(iTRAQ8plex); M11(Oxidation)	1	Q7MTV0	Q7MTV0	0	3	706.349	2117.03	2117.03	2.9	0.00205	139.7	94.821	50.554	20948	89.1	72.2	135.7	83.3	181.3	276.4		3.66	1	8.701e-05	9.161e-06
-484	773365	High	[K].lkEELNNGGSETSPTPPEGQSVFDVR.[F]	N-Term(iTRAQ8plex); K2(iTRAQ8plex)	1	Q7MXS8	Q7MXS8	1	3	1132.59	3395.74	3395.75	-2.91	-0.0033	49	100	50.6858	21011	77.4	90.9	52.9	27.3	28.9	16.6		4.59	1	8.701e-05	7.935e-12
-484	773415	High	[K].lkEELNNGGSETSPTPPEGQSVFDVR.[F]	N-Term(iTRAQ8plex); K2(iTRAQ8plex)	1	Q7MXS8	Q7MXS8	1	4	849.692	3395.75	3395.75	-2.4	-0.00203	77.3	100	50.7168	21026	109.1	144.3	81	43.2	49.4	36.6		4.56	1	8.701e-05	8.28e-09
-484	773532	High	[K].yNDAPVDFPIEk.[G]	N-Term(iTRAQ8plex); K12(iTRAQ8plex)	1	Q7MXT3	Q7MXT3	0	3	672.698	2016.08	2016.09	-5.49	-0.00369	114.1	100	50.768	21050	119.3	85.4	206.9	54.3	64.3	154.6		3.02	1	8.701e-05	1.314e-05
-484	773589	High	[K].iEIEYIEPR.[I]	N-Term(iTRAQ8plex)	1	Q7MVV0	Q7MVV0	0	3	489.275	1465.81	1465.82	-7.74	-0.00378	59	100	50.7868	21059	14.9	17.2	63.9	65.8	90.9	101.2		2.53	1	8.701e-05	7.116e-05
-484	773660	High	[K].yNDAPVDFPIEk.[G]	N-Term(iTRAQ8plex); K12(iTRAQ8plex)	1	Q7MXT3	Q7MXT3	0	2	1008.54	2016.08	2016.09	-3.82	-0.00385	73.3	100	50.8186	21074	63.8	49.1	115.6	35.7	52.7	122.7		3.13	1	8.701e-05	2.966e-06
-484	773719	High	[R].sSDYNYLSSPDDVYVSQQQIk.[H]	N-Term(iTRAQ8plex); K21(iTRAQ8plex)	1	Q7MX79	Q7MX79	0	3	1015.51	3044.51	3044.53	-5.71	-0.0058	44.3	100	50.8461	21087	32.6	21.1	19.4	30	34.5	128.5		2.88	1	8.701e-05	1.274e-06
-484	773748	High	[K].iEIEYIEPR.[I]	N-Term(iTRAQ8plex)	1	Q7MVV0	Q7MVV0	0	2	733.41	1465.81	1465.82	-5.84	-0.00428	337.9	100	50.8595	21094	65	59.7	68.2	454.8	658.4	721.3		2.76	1	8.701e-05	3.453e-06
-484	773949	High	[R].gAEVSVVNMEALQAER.[T]	N-Term(iTRAQ8plex)	1	F5H948	F5H948	0	3	669.687	2007.05	2007.05	-1.49	-0.001	50.5	100	50.9437	21133	89.4	53.3	69.7	32.9	29.7	27.8		5.22	1	8.701e-05	4.95e-11
-484	774034	High	[R].gAEVSVVNMEALQAER.[T]	N-Term(iTRAQ8plex)	1	F5H948	F5H948	0	2	1004.02	2007.04	2007.05	-3.25	-0.00326	119.8	100	50.982	21151	241.1	162.6	183.3	40.9	44.4	46.4		3.78	1	8.701e-05	3.63e-13
-484	778635	High	[R].sGETEDTTIADIAVATNSGQIk.[T]	N-Term(iTRAQ8plex); K22(iTRAQ8plex)	1	Q7MTV8	Q7MTV8	0	4	708.125	2829.48	2829.49	-5.81	-0.00411	99	100	52.9705	22089	20.5	17.6	22.7	174.5	144.7	214		3.81	1	8.701e-05	4.542e-07
-484	774148	High	[K].tEmDQATTVPTDGYTVDVLGR.[I]	N-Term(iTRAQ8plex); M3(Oxidation)	1	F5HFY5	F5HFY5	0	3	863.758	2589.26	2589.27	-2.17	-0.00187	45.6	100	51.0295	21173	49.8	48.9	47.5	38.7	46.6	41.9		6.09	1	8.701e-05	3.862e-09
-484	774370	High	[K].eDVVNLGYkDDIVTVk.[D]	N-Term(iTRAQ8plex); K9(iTRAQ8plex); K16(iTRAQ8plex)	1	Q7MWL1	Q7MWL1	1	4	680.641	2719.54	2719.56	-7.76	-0.00528	75.5	100	51.1287	21219	28.5	21.3	28	115	89.6	170.3		2.55	1	8.701e-05	1.158e-06
-484	774590	High	[K].dLNQSPLVmDFDk.[L]	N-Term(iTRAQ8plex); M9(Oxidation); K13(iTRAQ8plex)	1	Q7MW16	Q7MW16	0	3	716.043	2146.12	2146.13	-7.22	-0.00516	74.2	100	51.2253	21264	51	43.9	45.6	86.9	86.1	131.6		2.26	1	8.701e-05	0.0003921
-484	774728	High	[K].vGAPLFDTDEDMR.[E]	N-Term(iTRAQ8plex)	1	Q7MWF2	Q7MWF2	0	3	590.626	1769.86	1769.87	-2.94	-0.00173	89.1	81.422	51.2757	21288	112.5	94	104.5	52.6	81.1	90		3.62	1	8.701e-05	2.239e-07
-484	775305	High	[R].gDIDEVILVGGSTR.[I]	N-Term(iTRAQ8plex)	1	P0C937	P0C937	0	2	867.978	1734.95	1734.95	-2.49	-0.00216	219	100	51.5308	21408	69.8	47.4	71.9	242.9	202.8	679.3		2.78	1	8.701e-05	1.281e-07
-484	775344	High	[K].dLNQSPLVmDFDk.[L]	N-Term(iTRAQ8plex); M9(Oxidation); K13(iTRAQ8plex)	1	Q7MW16	Q7MW16	0	2	1073.56	2146.12	2146.13	-3.97	-0.00426	86	100	51.5482	21416	45.6	39.5	53.4	89.1	101.5	186.8		2.74	1	8.701e-05	8.774e-06
-484	775395	High	[R].gDIDEVILVGGSTR.[I]	N-Term(iTRAQ8plex)	1	P0C937	P0C937	0	3	578.987	1734.95	1734.95	-3.8	-0.0022	79.9	52.895	51.5651	21425	28	32.1	56.2	72.1	66.4	224.6		3.24	1	8.701e-05	3.927e-07
-484	775422	High	[K].yDEAQEWGLNTVk.[D]	N-Term(iTRAQ8plex); K13(iTRAQ8plex)	1	F5HHM2	F5HHM2	0	2	1081.07	2161.13	2161.14	-4.72	-0.0051	125.4	100	51.5777	21431	37.9	38.7	50.9	239.6	114.5	270.5		3.64	1	8.701e-05	1.624e-08
-484	775565	High	[K].yDEAQEWGLNTVk.[D]	N-Term(iTRAQ8plex); K13(iTRAQ8plex)	1	F5HHM2	F5HHM2	0	3	721.047	2161.13	2161.14	-5.66	-0.00408	225.8	53.578	51.6388	21461	32.8	29.3	78.4	461.7	197.2	555.6		4.51	1	8.701e-05	8.796e-08
-484	775693	High	[K].vGAPLFDTDEDMR.[E]	N-Term(iTRAQ8plex)	1	Q7MWF2	Q7MWF2	0	2	885.436	1769.86	1769.87	-2.48	-0.0022	158.8	100	51.6909	21486	241.6	208.7	224.9	73.4	98.8	105.4		3.95	1	8.701e-05	1.591e-08
-484	775841	High	[R].lDLTQTGEIAHHDEVLDIPk.[G]	N-Term(iTRAQ8plex); K20(iTRAQ8plex)	1	Q7MXX5	Q7MXX5	0	4	713.893	2852.55	2852.56	-3.38	-0.00241	159.6	100	51.7421	21511	29.1	25.7	29.8	230.1	360.7	282.1		4.41	1	8.701e-05	7.267e-10
-484	775940	High	[R].lDLTQTGEIAHHDEVLDIPk.[G]	N-Term(iTRAQ8plex); K20(iTRAQ8plex)	1	Q7MXX5	Q7MXX5	0	3	951.52	2852.55	2852.56	-5.68	-0.0054	147.3	100	51.7758	21527	31.3	21.6	24.9	216.3	336.6	253.2		5.39	1	8.701e-05	1.647e-11
-484	774197	High	[R].yGSIYTAVEADk.[T]	N-Term(iTRAQ8plex); K12(iTRAQ8plex)	1	F5HFX8	F5HFX8	0	3	642.351	1925.04	1925.05	-4.1	-0.00263	88.1	100	51.0492	21182	51.8	41.4	79.4	120.8	103.6	131.4		3.31	1	8.701e-05	8.539e-07
-484	883765	High	[R].lVAmPFPLVVAGR.[A]	N-Term(iTRAQ8plex); M4(Oxidation)	1	Q7MVT4	Q7MVT4	0	3	564.006	1690	1690	0.72	0.00041	17.1	100	57.2392	24308	22.1	12.8	20.8	14	15.9	17.2		2.72	1	8.701e-05	3.786e-06
-484	794705	High	[R].eDVQQLVALAAAEETNATEk.[E]	N-Term(iTRAQ8plex); K20(iTRAQ8plex)	1	Q7MX79	Q7MX79	0	3	913.49	2738.45	2738.47	-4.37	-0.00399	49.6	100	60.4775	25596	7.2	6.4	7.3	72	86.3	118.4		3.08	1	8.701e-05	3.069e-11
-484	794748	High	[R].vEDGSVFPADFIAEGVDQTR.[G]	N-Term(iTRAQ8plex)	1	Q7MUD3	Q7MUD3	0	3	819.412	2456.22	2456.22	-1.21	-0.00099	12.7	100	60.5079	25609	7.2	6.9	7.3	14.7	20.2	19.9		3.03	1	8.701e-05	1.292e-09
-484	824340	High	[R].ySYTIDR.[N]	N-Term(iTRAQ8plex)	1	Q7MT85	Q7MT85	0	2	611.32	1221.63	1221.64	-7.29	-0.00445	360	74.045	29.6492	11168	103	85.2	133.1	537.9	716.1	584.8		2.15	1	8.701e-05	0.0002829
-484	824414	High	[R].vAVAYSTDk.[G]	N-Term(iTRAQ8plex); K9(iTRAQ8plex)	1	Q7MXJ6	Q7MXJ6	0	2	781.454	1561.9	1561.9	-2.41	-0.00188	137.2	100	29.6713	11179	269.1	192.9	108	86.5	108.8	57.9		2.58	1	8.701e-05	1.662e-06
-484	824509	High	[K].kTPVFEDPAGR.[Y]	N-Term(iTRAQ8plex); K1(iTRAQ8plex)	1	Q9S3R9	Q9S3R9	1	3	609.015	1825.03	1825.04	-7	-0.00426	268.8	77.858	29.7092	11199	147.5	137.9	171.2	408.4	366.7	380.9		2.04	1	8.701e-05	1.978e-06
-484	824571	High	[R].vAADVDTGLHR.[R]	N-Term(iTRAQ8plex)	1	Q7MXV2	Q7MXV2	0	2	729.399	1457.79	1457.8	-7.1	-0.00518	74.1	100	29.7312	11210	56.2	43.3	42.4	90	103.6	109		1.95	1	8.701e-05	5.974e-05
-484	824585	High	[K].kTPVFEDPAGR.[Y]	N-Term(iTRAQ8plex); K1(iTRAQ8plex)	1	Q9S3R9	Q9S3R9	1	2	913.019	1825.03	1825.04	-6.09	-0.00556	75.3	100	29.7369	11213	54.8	41.1	55.5	95.6	105.9	98.8		1.47	1	8.701e-05	0.0002168
-484	824706	High	[K].kTPVFEDPAGR.[Y]	N-Term(iTRAQ8plex); K1(iTRAQ8plex)	1	Q9S3R9	Q9S3R9	1	4	457.012	1825.03	1825.04	-8.18	-0.00373	143	29.61	29.7816	11235	60.3	47	62.4	226.6	233.1	228.3		2.26	1	8.701e-05	0.0001619
-484	824734	High	[K].tVVTAPEAIR.[G]	N-Term(iTRAQ8plex)	1	P59915	P59915	0	2	680.905	1360.8	1360.81	-5.83	-0.00397	229.7	100	29.7895	11239	178.4	151	127.2	281	429.6	210.8		3.14	1	8.701e-05	2.481e-05
-484	824767	High	[K].vGDIVNR.[D]	N-Term(iTRAQ8plex)	1	Q7MUS3	Q7MUS3	0	2	538.819	1076.63	1076.64	-4.97	-0.00267	316.3	77.424	29.8048	11247	136.4	103.5	168.6	533.8	483	472.7		2.11	1	8.701e-05	0.0002189
-484	824787	High	[R].aIEAGAGLR.[M]	N-Term(iTRAQ8plex)	1	Q7MUC0	Q7MUC0	0	2	581.346	1161.68	1161.69	-4.38	-0.00254	307.5	9.514	29.8117	11251	9.4	8.9	11.8	619.6	415.9	779.4		1.94	1	8.701e-05	2.967e-05
-484	824858	High	[R].vAADVDTGLHR.[R]	N-Term(iTRAQ8plex)	1	Q7MXV2	Q7MXV2	0	3	486.603	1457.79	1457.8	-5	-0.00243	94.9	100	29.8432	11267	60.4	51.2	70.2	122.1	120.6	144.8		3.33	1	8.701e-05	1.59e-06
-484	824870	High	[K].rPVScPEcPEVTPVTk.[T]	N-Term(iTRAQ8plex); C5(Carbamidomethyl); C8(Carbamidomethyl); K16(iTRAQ8plex)	1	Q9S3R9	Q9S3R9	0	3	822.103	2464.3	2464.31	-7.91	-0.00649	56.8	100	29.8498	11270	29.9	24.5	20	64.7	49.2	152.4		2.59	1	8.701e-05	1.302e-07
-484	825044	High	[K].sLDLTQNPk.[L]	N-Term(iTRAQ8plex); K9(iTRAQ8plex)	1	F5HDB6	F5HDB6	0	2	812.477	1623.95	1623.95	-3.2	-0.0026	103.2	100	29.9255	11308	220.3	138.1	58.3	72.5	81.5	48.7		2.17	1	8.701e-05	3.713e-06
-484	825098	High	[K].sLDLTQNPk.[L]	N-Term(iTRAQ8plex); K9(iTRAQ8plex)	1	F5HDB6	F5HDB6	0	3	541.987	1623.95	1623.95	-3.06	-0.00166	201.1	100	29.9372	11316	420.1	257.1	94.5	146.7	167.6	120.5		2.78	1	8.701e-05	0.0001516
-484	825167	High	[K].vSESDmSFSPk.[I]	N-Term(iTRAQ8plex); M6(Oxidation); K11(iTRAQ8plex)	1	F5HI79	F5HI79	0	2	919.476	1837.95	1837.95	-0.51	-0.00047	59.2	100	29.9655	11331	125.1	83.1	83.4	18.2	20.1	25.3		1.73	1	8.701e-05	7.857e-05
-484	825356	High	[K].eNYNTFDVkR.[I]	N-Term(iTRAQ8plex); K9(iTRAQ8plex)	1	Q7MUU8	Q7MUU8	1	3	632.012	1894.02	1894.03	-2.86	-0.00181	161.4	100	30.0573	11373	193.7	138.6	178.2	137.4	173.2	147.1		1.62	1	8.701e-05	1.976e-05
-484	825385	High	[K].hTmDGIVTIEk.[N]	N-Term(iTRAQ8plex); M3(Oxidation); K11(iTRAQ8plex)	1	Q7MV40	Q7MV40	0	3	623.348	1868.03	1868.04	-6.38	-0.00398	119.4	100	30.0695	11379	35	33	40.3	133.5	182.2	292.6		3.02	1	8.701e-05	1.351e-05
-484	825434	High	[K].vSPSMSSDITR.[G]	N-Term(iTRAQ8plex)	1	Q7MU12	Q7MU12	0	3	495.259	1483.76	1483.77	-6.84	-0.00338	85.8	100	30.0954	11391	53.8	47.1	70.4	88.5	106	148.9		2.75	1	8.701e-05	0.0001942
-484	825551	High	[R].nFQYDmVSQGR.[R]	N-Term(iTRAQ8plex); M6(Oxidation)	1	Q7MW51	Q7MW51	0	2	832.899	1664.79	1664.8	-5.52	-0.00459	50.9	100	30.157	11420	22.7	22	22.6	42	47.4	148.7		1.2	1	8.701e-05	0.0001489
-484	825589	High	[K].vSESDmSFSPk.[I]	N-Term(iTRAQ8plex); M6(Oxidation); K11(iTRAQ8plex)	1	F5HI79	F5HI79	0	4	460.239	1837.94	1837.95	-5.84	-0.00268	131.6	67.407	30.1883	11432	243.1	162.5	155.1	66.5	53.7	108.4		3.13	1	8.701e-05	0.0001963
-484	825762	High	[K].qFGQNIEk.[G]	N-Term(iTRAQ8plex); K8(iTRAQ8plex)	1	Q7MWC1	Q7MWC1	0	3	524.635	1571.89	1571.9	-6.9	-0.00362	140.5	100	30.3123	11482	82	82.3	80.1	79.3	77.5	441.5		2	1	8.701e-05	0.0001276
-484	825801	High	[K].vSESDmSFSPk.[I]	N-Term(iTRAQ8plex); M6(Oxidation); K11(iTRAQ8plex)	1	F5HI79	F5HI79	0	3	613.318	1837.94	1837.95	-4.34	-0.00266	126	5.448	30.3285	11491	290.9	204.7	174.1	25.2	19.4	41.5		3.07	1	8.701e-05	0.0001418
-484	825955	High	[K].qFNDNSNLQYR.[L]	N-Term(iTRAQ8plex)	1	Q7MU49	Q7MU49	0	2	851.922	1702.84	1702.85	-4.74	-0.00404	46.6	100	30.4181	11532	22.4	21.7	22	30.8	38.6	143.9		2.45	1	8.701e-05	5.522e-05
-484	825962	High	[K].qTLTDISDPkR.[E]	N-Term(iTRAQ8plex); K10(iTRAQ8plex)	1	Q7MU17	Q7MU17	1	3	628.03	1882.07	1882.09	-5.71	-0.00358	168.2	100	30.4221	11534	145.5	90.1	229.6	119.4	127.9	296.9		2.68	1	8.701e-05	6.477e-05
-484	824114	High	[K].nTFSNAGALDR.[I]	N-Term(iTRAQ8plex)	1	Q7MTX6	Q7MTX6	0	2	735.382	1469.76	1469.76	-5.47	-0.00402	186	100	29.5743	11131	67	36.1	74.5	191.2	150.2	597		2	1	8.701e-05	6.768e-05
-484	826092	High	[R].aIEAGAGLR.[M]	N-Term(iTRAQ8plex)	1	Q7MUC0	Q7MUC0	0	2	581.346	1161.68	1161.69	-4.69	-0.00272	187.2	100	30.4816	11561	34.2	31.8	37.9	305.2	240.3	473.8		1.93	1	8.701e-05	0.000293
-484	823894	High	[R].kFIDRPVEEEk.[L]	N-Term(iTRAQ8plex); K1(iTRAQ8plex); K11(iTRAQ8plex)	1	Q7MX99	Q7MX99	1	2	1151.67	2302.34	2302.35	-5.65	-0.0065	60.5	100	29.4834	11086	4.4	4.1	4.4	111.4	129	109.4		2.08	1	8.701e-05	9.259e-07
-484	823693	High	[R].kFIDRPVEEEk.[L]	N-Term(iTRAQ8plex); K1(iTRAQ8plex); K11(iTRAQ8plex)	1	Q7MX99	Q7MX99	1	4	576.339	2302.33	2302.35	-8.05	-0.00463	446.4	100	29.4018	11046	45.7	33.1	42.6	829.3	950.4	777.1		3.09	1	8.701e-05	4.571e-05
-484	819904	High	[R].qTNPQLIk.[N]	N-Term(iTRAQ8plex); K8(iTRAQ8plex)	1	F5H948	F5H948	0	3	517.321	1549.95	1549.95	-2.36	-0.00122	127.8	100	26.9488	10018	63.2	51.3	326.9	83.1	78.1	164.4		2.7	1	8.701e-05	3.411e-05
-484	819928	High	[R].aNVAITDk.[W]	N-Term(iTRAQ8plex); K8(iTRAQ8plex)	1	Q7MUU8	Q7MUU8	0	3	480.626	1439.86	1439.87	-2.78	-0.00133	143.5	100	26.9589	10022	187.8	149.6	280.9	97.8	61.7	83.2		2.9	1	8.701e-05	0.0001743
-484	820008	High	[R].qTNPQLIk.[N]	N-Term(iTRAQ8plex); K8(iTRAQ8plex)	1	F5H948	F5H948	0	2	775.477	1549.95	1549.95	-3.38	-0.00262	96.7	100	27.0383	10051	53.1	33	341.4	29.8	34.4	88.5		2.58	1	8.701e-05	5.142e-06
-484	820046	High	[K].gEAIVFmGHGTEHAANDR.[Y]	N-Term(iTRAQ8plex); M7(Oxidation)	1	Q7MWF2	Q7MWF2	0	4	558.774	2232.08	2232.08	-0.69	-0.00039	55.4	100	27.1011	10072	55.3	42.9	70.5	51.2	62.4	50		3.11	1	8.701e-05	4.7e-06
-484	820144	High	[R].aSYSYTYDR.[W]	N-Term(iTRAQ8plex)	1	Q7MUG9	Q7MUG9	0	2	715.346	1429.68	1429.69	-4.01	-0.00287	300.2	100	27.1805	10104	396.9	319	285.8	280.6	260.3	258.5		2.95	1	8.701e-05	3.595e-05
-484	820227	High	[K].cYDPGVTPk.[N]	N-Term(iTRAQ8plex); C1(Carbamidomethyl); K9(iTRAQ8plex)	2	Q7MTE2; P95493	Q7MTE2; P95493	0	2	822.943	1644.88	1644.89	-5.56	-0.00457	293.2	100	27.2598	10134	455.3	400.8	393.9	177.8	205	126.3		2.38	2	8.701e-05	1.406e-05
-484	820601	High	[K].sAFAEGAQQcHTLR.[S]	N-Term(iTRAQ8plex); C10(Carbamidomethyl)	1	Q7MTW5	Q7MTW5	0	3	627.315	1879.93	1879.94	-4.72	-0.00296	70.2	100	27.548	10249	39.3	33	40.1	97.3	101.2	110.5		3.66	1	8.701e-05	1.235e-06
-484	820691	High	[R].nImVDGNYNSEkPAR.[I]	N-Term(iTRAQ8plex); M3(Oxidation); K12(iTRAQ8plex)	1	Q7MT31	Q7MT31	0	3	778.072	2332.2	2332.22	-6.56	-0.0051	87.6	100	27.6264	10277	51.9	35.7	109.9	74.7	89	164.6		2.4	1	8.701e-05	2.193e-07
-484	820830	High	[K].qLNQAVTTEk.[E]	N-Term(iTRAQ8plex); K10(iTRAQ8plex)	1	Q7MTC5	Q7MTC5	0	3	580.671	1740	1740.01	-6.76	-0.00392	64.9	100	27.745	10321	35.5	23.7	53.8	73.3	59.2	143.7		1.82	1	8.701e-05	4.4e-05
-484	821005	High	[R].lEYHYDAQGR.[L]	N-Term(iTRAQ8plex)	1	F5H9F8	F5H9F8	0	2	778.398	1555.79	1555.78	4.97	0.00387	108.5	100	27.8976	10378	130	132.5	125.3	65.1	89	109.3		2.38	1	8.701e-05	0.000207
-484	821154	High	[K].gYEkPSDHLTGVk.[H]	N-Term(iTRAQ8plex); K4(iTRAQ8plex); K13(iTRAQ8plex)	1	Q7MTZ1	Q7MTZ1	0	4	586.588	2343.33	2343.34	-6.01	-0.00352	110.4	100	28.0166	10425	38.7	22.5	63.2	252.2	122.7	163.2		2.37	1	8.701e-05	0.0001304
-484	821462	High	[K].sAFAEGAQQcHTLR.[S]	N-Term(iTRAQ8plex); C10(Carbamidomethyl)	1	Q7MTW5	Q7MTW5	0	3	627.315	1879.93	1879.94	-4.82	-0.00302	80	60.709	28.2157	10512	16.5	14.7	14.8	131.1	160	142.6		4.94	1	8.701e-05	1.594e-09
-484	821739	High	[K].vSESDmSFSPk.[I]	N-Term(iTRAQ8plex); M6(Oxidation); K11(iTRAQ8plex)	1	F5HI79	F5HI79	0	3	613.316	1837.93	1837.95	-6.33	-0.00388	100.2	100	28.3895	10584	235.8	107.5	50	79	58.5	70.5		3.04	1	8.701e-05	4.588e-05
-484	822260	High	[K].lSAYSGEDASR.[L]	N-Term(iTRAQ8plex)	1	Q7MUY3	Q7MUY3	0	2	730.367	1459.73	1459.73	-4.92	-0.00359	251.3	100	28.7046	10718	309.9	181	598.5	47.9	94.4	275.9		2.83	1	8.701e-05	4.571e-07
-484	822411	High	[K].aPVVFDHDcR.[E]	N-Term(iTRAQ8plex); C9(Carbamidomethyl)	1	Q7MUB7	Q7MUB7	0	2	760.385	1519.76	1519.76	0.01	0	116.8	100	28.7918	10756	55.3	36.2	50.6	142.7	154.7	261.3		2.36	1	8.701e-05	1.816e-05
-484	822486	High	[K].lSAYSGEDASR.[L]	N-Term(iTRAQ8plex)	1	Q7MUY3	Q7MUY3	0	3	487.249	1459.73	1459.73	-1.09	-0.00053	111.2	34.745	28.8267	10773	132.5	94.3	214.6	36.4	50.8	138.7		3.7	1	8.701e-05	2.945e-05
-484	822626	High	[R].nTTVDVLR.[V]	N-Term(iTRAQ8plex)	1	Q7MXY9	Q7MXY9	0	2	611.356	1221.7	1221.71	-4.91	-0.003	123.6	100	28.8993	10807	40.3	19.8	32.2	188.9	238.8	221.9		2.29	1	8.701e-05	4.272e-05
-484	822850	High	[R].fDSHVVDk.[D]	N-Term(iTRAQ8plex); K8(iTRAQ8plex)	1	Q9S3R9	Q9S3R9	0	2	777.935	1554.86	1554.87	-7.47	-0.00581	112.1	100	29.029	10865	45.5	32.3	38.4	188.3	178.5	189.6		2.08	1	8.701e-05	8.582e-06
-484	822959	High	[K].lHGGVAETEIk.[A]	N-Term(iTRAQ8plex); K11(iTRAQ8plex)	1	Q7MUZ8	Q7MUZ8	0	3	588.013	1762.02	1762.03	-4.78	-0.00281	61.5	100	29.0788	10889	43.2	35.3	46.8	56.8	58.7	128		2.96	1	8.701e-05	5.308e-07
-484	823037	High	[R].IVGHTDNTGSDkINDPLSER.[R]	K12(iTRAQ8plex)	1	F5HAC9	F5HAC9	1	4	618.818	2472.25	2472.26	-5.94	-0.00367	69.6	100	29.1201	10909	120.3	67.4	79.5	43.9	58.7	47.6		2.61	1	8.701e-05	1.413e-05
-484	823127	High	[R].rELPVYTPSDR.[I]	N-Term(iTRAQ8plex)	1	Q7MVN7	Q7MVN7	1	3	546.301	1636.89	1636.9	-3.76	-0.00205	83.5	100	29.1553	10926	57.3	48.2	78.9	82.9	82.1	151.5		2.76	1	8.701e-05	7.012e-06
-484	823332	High	[R].IVGHTDNTGSDkINDPLSER.[R]	K12(iTRAQ8plex)	1	F5HAC9	F5HAC9	1	3	824.759	2472.26	2472.26	-0.9	-0.00074	65.9	100	29.2556	10974	132.1	35.1	76.1	34.1	82.9	35.2		2.63	1	8.701e-05	1.104e-05
-484	823647	High	[K].lSAYSGEDASR.[L]	N-Term(iTRAQ8plex)	1	Q7MUY3	Q7MUY3	0	2	730.371	1459.73	1459.73	0.76	0.00056	86.8	100	29.3853	11038	109.9	71.8	137.9	44.1	55.8	101.3		2.35	1	8.701e-05	8.503e-07
-484	823798	High	[R].dSGYIYGPTQPR.[T]	N-Term(iTRAQ8plex)	1	F5HHM2	F5HHM2	0	2	829.429	1657.85	1657.85	1.47	0.00122	72.7	100	29.4515	11070	73	57.8	29.8	119.6	108.5	47.4		2.83	1	8.701e-05	2.111e-07
-484	826133	High	[K].qIGETIVR.[E]	N-Term(iTRAQ8plex)	1	Q7MXJ8	Q7MXJ8	0	2	610.367	1219.73	1219.73	-3.6	-0.0022	178.2	100	30.5138	11574	103.2	99.2	87.7	258.2	361.7	159.3		2.06	1	8.701e-05	3.227e-05
-484	826229	High	[K].gNIADVVR.[M]	N-Term(iTRAQ8plex)	1	Q7MU92	Q7MU92	0	2	574.338	1147.67	1147.67	-4.72	-0.00271	130	100	30.577	11600	69.3	77.6	85	156.5	197.1	194.2		1.81	1	8.701e-05	0.0001158
-484	826237	High	[R].nNTQIASGVTETTYR.[D]	N-Term(iTRAQ8plex)	1	P59915	P59915	0	2	980.004	1959	1959.01	-3.73	-0.00365	43	100	30.5792	11601	41.6	46.8	37.6	33.9	43.3	55		3.04	1	8.701e-05	5.302e-07
-484	829851	High	[R].aFQETNPPAGPVR.[A]	N-Term(iTRAQ8plex)	1	Q9RQJ2	Q9RQJ2	0	2	844.457	1687.91	1687.91	-0.36	-0.0003	193.3	100	32.384	12448	299.6	304.8	292.8	67.2	79.8	115.7		3.71	1	8.701e-05	7.722e-08
-484	830080	High	[K].lENSAAAAVk.[A]	N-Term(iTRAQ8plex); K10(iTRAQ8plex)	1	Q7MXD5	Q7MXD5	0	3	527.982	1581.93	1581.94	-7.21	-0.0038	164.6	100	32.4944	12500	83.9	74	88.2	157.1	158.3	425.9		3.16	1	8.701e-05	1.597e-06
-484	830257	High	[K].nTGDAPLVITR.[V]	N-Term(iTRAQ8plex)	1	Q7MX91	Q7MX91	0	2	730.92	1460.83	1460.84	-3.77	-0.00276	174.7	100	32.5822	12542	197.1	154.5	291.7	109.1	145.6	150		2.79	1	8.701e-05	2.175e-06
-484	830683	High	[K].qVITTAVNER.[L]	N-Term(iTRAQ8plex)	1	Q7MXI9	Q7MXI9	0	2	717.913	1434.82	1434.82	-1.94	-0.00139	341.3	36.713	32.7644	12629	439.1	476.7	420	190	179.9	341.9		2.6	1	8.701e-05	5.186e-06
-484	830968	High	[K].yDVAAGVk.[R]	N-Term(iTRAQ8plex); K8(iTRAQ8plex)	1	Q7MUG9	Q7MUG9	0	2	715.927	1430.85	1430.85	0.78	0.00056	276.9	100	32.9335	12707	256.9	152.6	808.8	122.9	105.9	214.1		3.09	1	8.701e-05	5.36e-06
-484	830985	High	[K].tVVTAPEAIR.[G]	N-Term(iTRAQ8plex)	1	P59915	P59915	0	2	680.906	1360.81	1360.81	-3.32	-0.00226	336	11.32	32.9449	12712	108.4	140.6	174.4	281	620.3	691.6		3.35	1	8.701e-05	1.775e-05
-484	831099	High	[K].eYNPGYIGPR.[A]	N-Term(iTRAQ8plex)	1	F5H948	F5H948	0	3	490.594	1469.77	1469.77	-1.2	-0.00059	145.3	31.252	33.0043	12738	168.8	118.9	232.2	93.9	106.2	151.8		3.51	1	8.701e-05	6.704e-05
-484	831159	High	[K].tVVTAPEAIR.[G]	N-Term(iTRAQ8plex)	1	P59915	P59915	0	3	454.272	1360.8	1360.81	-5.5	-0.0025	66.8	32.646	33.0421	12756	33.8	29.7	37.5	60.7	111.3	127.8		3.07	1	8.701e-05	6.882e-05
-484	831278	High	[K].yDVAAGVk.[R]	N-Term(iTRAQ8plex); K8(iTRAQ8plex)	1	Q7MUG9	Q7MUG9	0	3	477.62	1430.84	1430.85	-0.97	-0.00046	132.8	16.035	33.0979	12783	108.6	75.8	402.2	58.6	48	103.5		2.76	1	8.701e-05	1.109e-05
-484	831348	High	[R].vEYPNQIk.[I]	N-Term(iTRAQ8plex); K8(iTRAQ8plex)	1	Q7MTE8	Q7MTE8	0	2	799.967	1598.93	1598.94	-6.36	-0.00508	109.5	100	33.1339	12799	60.5	57.4	57.7	101	155.6	224.8		2.68	1	8.701e-05	0.0001872
-484	831668	High	[R].kQLENTHTNmEFLASmNN.[-]	N-Term(iTRAQ8plex); K1(iTRAQ8plex); M10(Oxidation); M16(Oxidation)	1	Q7MX79	Q7MX79	1	3	921.462	2762.37	2762.37	1.11	0.00102	50.7	100	33.3095	12879	51	30.6	55.6	60.9	66.3	39.6		1.26	1	8.701e-05	0.0003455
-484	831703	High	[R].iDFHPTADEk.[N]	N-Term(iTRAQ8plex); K10(iTRAQ8plex)	1	Q7MTI7	Q7MTI7	0	3	594.327	1780.97	1780.97	-2.02	-0.0012	172.6	100	33.3318	12889	160.5	96.7	291.4	111.5	146.8	228.6		2.44	1	8.701e-05	2.473e-05
-484	831929	High	[K].vYcVTDk.[L]	N-Term(iTRAQ8plex); C3(Carbamidomethyl); K7(iTRAQ8plex)	1	Q7MTA0	Q7MTA0	0	2	746.913	1492.82	1492.83	-6.46	-0.00482	130.3	100	33.4476	12946	48.6	78.4	41.7	164	196.2	253		1.94	1	8.701e-05	8.531e-05
-484	832016	High	[K].mLYTDEQGNSkPQ.[-]	N-Term(iTRAQ8plex); K11(iTRAQ8plex)	1	Q7MT47	Q7MT47	0	3	707.032	2119.08	2119.09	-6.92	-0.00489	143.1	100	33.4982	12970	40.8	34.9	30.1	137.1	148.4	467.4		2.01	1	8.701e-05	2.714e-05
-484	832261	High	[K].IHPIPAEGYEVDk.[V]	K13(iTRAQ8plex)	1	Q7MWU2	Q7MWU2	0	2	886.477	1771.95	1771.95	-3.84	-0.0034	47.4	100	33.6177	13029	128	61.4	37.3	17.9	19.9	19.9		2.99	1	8.701e-05	9.283e-06
-484	832293	High	[K].gDVLAQGGVEk.[L]	N-Term(iTRAQ8plex); K11(iTRAQ8plex)	1	Q7MVI0	Q7MVI0	0	3	560.992	1680.96	1680.97	-7.7	-0.00431	148.1	100	33.6287	13035	47.2	46.5	54.5	155.9	149.3	435.3		1.79	1	8.701e-05	4.767e-06
-484	832356	High	[K].IHPIPAEGYEVDk.[V]	K13(iTRAQ8plex)	1	Q7MWU2	Q7MWU2	0	4	443.745	1771.96	1771.95	2.56	0.00113	115.4	100	33.656	13049	255.9	131.4	62.5	55.8	55.8	131.2		3.05	1	8.701e-05	0.0002042
-484	833054	High	[K].fIDRPVEEEk.[L]	N-Term(iTRAQ8plex); K10(iTRAQ8plex)	1	Q7MX99	Q7MX99	0	3	624.018	1870.04	1870.05	-6.94	-0.00433	152.1	100	33.9985	13214	39	35.1	33.1	259.3	264.9	281.3		2.22	1	8.701e-05	9.754e-05
-484	833598	High	[K].nLEATLk.[N]	N-Term(iTRAQ8plex); K7(iTRAQ8plex)	1	Q7MT75	Q7MT75	0	2	698.93	1396.85	1396.86	-6.97	-0.00487	192	100	34.2604	13342	187.3	132.1	244.3	124.5	146.5	317		1.69	1	8.701e-05	0.0003378
-484	833733	High	[R].fQQTIEk.[G]	N-Term(iTRAQ8plex); K7(iTRAQ8plex)	1	Q7MWF2	Q7MWF2	0	3	501.297	1501.88	1501.88	-4.67	-0.00234	190.6	17.865	34.3163	13371	230.8	183.9	478	57.4	99.3	94		2.11	1	8.701e-05	0.0002353
-484	833835	High	[K].tAALNDAPIk.[I]	N-Term(iTRAQ8plex); K10(iTRAQ8plex)	1	Q7MUU8	Q7MUU8	0	3	541.328	1621.97	1621.97	-2.79	-0.00151	134.7	100	34.3649	13394	240.5	153.4	121.1	103	75.9	114.5		3.15	1	8.701e-05	0.000247
-484	833936	High	[K].dYTFASQAmEk.[Q]	N-Term(iTRAQ8plex); M9(Oxidation); K11(iTRAQ8plex)	1	Q7MWY0	Q7MWY0	0	3	638.991	1914.96	1914.97	-7.41	-0.00473	157.3	100	34.4066	13415	75.1	47.3	109.1	95.2	69.3	548		2.93	1	8.701e-05	1.159e-06
-484	834011	High	[K].dYTFASQAmEk.[Q]	N-Term(iTRAQ8plex); M9(Oxidation); K11(iTRAQ8plex)	1	Q7MWY0	Q7MWY0	0	2	957.985	1914.96	1914.97	-4.89	-0.00468	83.9	100	34.4375	13430	30.4	22.7	50.7	47.5	34.5	317.7		2.3	1	8.701e-05	7.428e-05
-484	829810	High	[K].tVVTAPEAIR.[G]	N-Term(iTRAQ8plex)	1	P59915	P59915	0	3	454.274	1360.81	1360.81	-2.88	-0.00131	112.1	40.75	32.3697	12441	36.3	41.2	57.7	164.2	160.9	212.2		3.25	1	8.701e-05	3.047e-05
-484	829622	High	[K].iATDPYVGR.[L]	N-Term(iTRAQ8plex)	1	Q7MTL1	Q7MTL1	0	2	648.363	1295.72	1295.73	-5.08	-0.00329	230.1	100	32.2847	12398	82.2	77.4	66.5	259.9	285.7	609		1.66	1	8.701e-05	0.0002593
-484	829595	High	[K].tVVTAPEAIR.[G]	N-Term(iTRAQ8plex)	1	P59915	P59915	0	2	680.904	1360.8	1360.81	-7	-0.00476	124.5	100	32.2747	12393	77.2	73.7	94.8	118	184.7	198.8		2.87	1	8.701e-05	0.0001281
-484	829370	High	[K].mESLSETTTR.[L]	N-Term(iTRAQ8plex)	1	Q7MTV9	Q7MTV9	0	3	486.919	1458.74	1458.74	0.79	0.00039	102.7	100	32.1708	12343	131.4	109.2	105.3	75.3	75.9	118.8		2.38	1	8.701e-05	0.0004138
-484	826281	High	[K].dGQLIVNGk.[A]	N-Term(iTRAQ8plex); K9(iTRAQ8plex)	1	Q7MT61	Q7MT61	0	2	776.465	1551.92	1551.93	-6.06	-0.0047	93.9	100	30.6041	11612	44.3	31.6	43.7	117.9	105.2	220.8		2.05	1	8.701e-05	1.598e-05
-484	826332	High	[KR].tVDLPAGTk.[Y]	N-Term(iTRAQ8plex); K9(iTRAQ8plex)	2	Q7MTE2; P59915	Q7MTE2; P59915	0	2	755.456	1509.91	1509.91	-2.84	-0.00215	173.4	100	30.6336	11624	131.1	105.6	337.5	146.3	147.8	171.9		2.83	2	8.701e-05	1.673e-06
-484	826338	High	[K].vSESDmSFSPk.[I]	N-Term(iTRAQ8plex); M6(Oxidation); K11(iTRAQ8plex)	1	F5HI79	F5HI79	0	2	919.476	1837.94	1837.95	-0.91	-0.00083	95.8	100	30.637	11626	230.1	152.4	124.9	17.7	20.3	29.1		2.31	1	8.701e-05	3.268e-07
-484	826585	High	[K].dQIPSGYRPVEk.[I]	N-Term(iTRAQ8plex); K12(iTRAQ8plex)	1	Q7MWX7	Q7MWX7	0	3	666.375	1997.11	1997.13	-8.44	-0.00562	307.8	46.431	30.7461	11677	18.3	16.3	26	287.1	219.9	1279.3		2.45	1	8.701e-05	1.467e-06
-484	826676	High	[R].nNTQIASGVTETTYR.[D]	N-Term(iTRAQ8plex)	1	P59915	P59915	0	3	653.671	1959	1959.01	-4.74	-0.00309	74.1	45.821	30.7914	11698	77.6	70.4	59	66.7	72.5	98.7		5.07	1	8.701e-05	2.218e-08
-484	826872	High	[K].aTIGSVGNSDHALEk.[S]	N-Term(iTRAQ8plex); K15(iTRAQ8plex)	1	Q7MTL6	Q7MTL6	0	3	703.056	2107.15	2107.16	-3.05	-0.00214	82.2	100	30.8893	11742	47	33.7	39.5	74.1	56.1	242.8		2.43	1	8.701e-05	0.0002671
-484	827147	High	[R].aFQETNPPAGPVR.[A]	N-Term(iTRAQ8plex)	1	Q9RQJ2	Q9RQJ2	0	2	844.451	1687.89	1687.91	-7.16	-0.00604	61.9	100	31.0376	11806	73.6	64.6	72.2	33.2	33.7	94.3		2.63	1	8.701e-05	1.547e-06
-484	827267	High	[K].rLDGISNISDESNR.[K]	N-Term(iTRAQ8plex)	1	Q7MUU5	Q7MUU5	1	3	627.328	1879.97	1879.98	-4.85	-0.00304	96.7	66.468	31.0905	11832	83.2	44	61.3	68.1	78.1	245.5		5.46	1	8.701e-05	1.865e-09
-484	827457	High	[R].fQQTIEk.[G]	N-Term(iTRAQ8plex); K7(iTRAQ8plex)	1	Q7MWF2	Q7MWF2	0	2	751.441	1501.88	1501.88	-5.15	-0.00387	194.9	100	31.1873	11877	447.9	226.5	208.6	86.4	109.8	90.3		2.25	1	8.701e-05	0.000252
-484	827709	High	[R].dSGYIYGPTQPR.[T]	N-Term(iTRAQ8plex)	1	F5HHM2	F5HHM2	0	2	829.423	1657.84	1657.85	-6.56	-0.00544	84.6	100	31.348	11950	44.8	43.3	40.3	119.5	147.2	112.8		3.58	1	8.701e-05	6.231e-08
-484	827782	High	[K].VEYYISAADNSGR.[K]		1	Q9RQJ2	Q9RQJ2	0	2	722.84	1444.67	1444.67	1.52	0.0011	89.9	100	31.376	11964	53.3	48.2	113.7	156.5	114.7	52.9	NoQuanLabels	3.54	1	8.701e-05	1.241e-05
-484	819734	High	[R].vEVHYQTYR.[L]	N-Term(iTRAQ8plex)	1	Q7MT31	Q7MT31	0	3	500.268	1498.79	1498.8	-5.06	-0.00253	90.2	16.483	26.7362	9937	47.3	47.6	89.2	92	134.7	130.7		2.8	1	8.701e-05	5.109e-05
-484	827799	High	[R].dSGYIYGPTQPR.[T]	N-Term(iTRAQ8plex)	1	F5HHM2	F5HHM2	0	3	553.285	1657.84	1657.85	-5.79	-0.0032	97	100	31.3897	11969	61.8	45.4	62.4	113.1	141.9	157.5		3.45	1	8.701e-05	3.326e-05
-484	828071	High	[K].cQILIENHDk.[R]	N-Term(iTRAQ8plex); C1(Carbamidomethyl); K10(iTRAQ8plex)	1	F5HE64	F5HE64	0	2	939.515	1878.02	1878.04	-7.7	-0.00723	65.9	100	31.5239	12034	33.3	36.4	95	46.4	54.2	130.1		2.84	1	8.701e-05	6.386e-07
-484	828107	High	[K].tQYSFSSDPk.[A]	N-Term(iTRAQ8plex); K10(iTRAQ8plex)	1	Q7MUZ8	Q7MUZ8	0	2	884.466	1767.92	1767.94	-7.5	-0.00663	162	100	31.5406	12042	31.1	30	22.7	114.7	153.8	619.9		2.02	1	8.701e-05	4.759e-06
-484	828146	High	[K].cQILIENHDk.[R]	N-Term(iTRAQ8plex); C1(Carbamidomethyl); K10(iTRAQ8plex)	1	F5HE64	F5HE64	0	4	470.263	1878.03	1878.04	-3.82	-0.00179	150.6	100	31.5542	12049	81.8	83.1	195.4	96.4	140.5	306.3		3.27	1	8.701e-05	5.836e-05
-484	828272	High	[R].tLEIcNk.[I]	N-Term(iTRAQ8plex); C5(Carbamidomethyl); K7(iTRAQ8plex)	1	Q7MUU6	Q7MUU6	0	2	743.431	1485.85	1485.86	-0.94	-0.0007	114.7	100	31.6305	12082	82.9	63.3	124.6	127.9	95.6	194.2		2.23	1	8.701e-05	7.802e-05
-484	828457	High	[R].aFQETNPPAGPVR.[A]	N-Term(iTRAQ8plex)	1	Q9RQJ2	Q9RQJ2	0	2	844.455	1687.9	1687.91	-2.24	-0.00189	374.2	41.446	31.7072	12121	525.8	582.1	744.8	122.1	133.8	136.9		3.88	1	8.701e-05	1.744e-07
-484	828487	High	[K].rVEVITDPGVk.[Y]	N-Term(iTRAQ8plex); K11(iTRAQ8plex)	1	Q7MVP2	Q7MVP2	1	3	607.704	1821.1	1821.11	-4.05	-0.00246	93.6	100	31.7202	12127	60.4	38.4	68.8	98.6	104	191.4		3.29	1	8.701e-05	2.485e-06
-484	828613	High	[R].eQLNQmIYPNGR.[S]	N-Term(iTRAQ8plex); M6(Oxidation)	1	Q7MVQ9	Q7MVQ9	0	2	891.957	1782.91	1782.91	-1.86	-0.00166	37.3	100	31.7822	12159	41.3	32.2	77.7	21.3	25	26.1		2.44	1	8.701e-05	3.556e-05
-484	828661	High	[K].eIcAAVScGSPk.[S]	N-Term(iTRAQ8plex); C3(Carbamidomethyl); C8(Carbamidomethyl); K12(iTRAQ8plex)	1	Q7MTW5	Q7MTW5	0	3	629.664	1886.98	1886.99	-7.82	-0.00492	94.7	100	31.8084	12172	48.4	44.5	38.1	171.5	156.3	109.5		2.7	1	8.701e-05	3.46e-06
-484	828736	High	[R].aFQETNPPAGPVR.[A]	N-Term(iTRAQ8plex)	1	Q9RQJ2	Q9RQJ2	0	3	563.307	1687.91	1687.91	-0.26	-0.00014	58.6	8.955	31.8404	12188	76.9	93	109.1	21.3	22.6	28.6		4.06	1	8.701e-05	6.765e-06
-484	828823	High	[R].gQEGAGLAVVk.[L]	N-Term(iTRAQ8plex); K11(iTRAQ8plex)	1	Q7MWR6	Q7MWR6	0	2	818.99	1636.97	1636.98	-7.52	-0.00616	56.2	100	31.891	12213	28.7	20.7	20.1	52.6	59.3	155.9		1.53	1	8.701e-05	8.82e-06
-484	829351	High	[R].hEQIYNSTSQTWDk.[Q]	N-Term(iTRAQ8plex); K14(iTRAQ8plex)	1	Q7MX45	Q7MX45	0	3	782.402	2345.19	2345.2	-2.67	-0.00209	69.2	100	32.1444	12334	92.1	72.9	125.1	36.5	40.1	48.8		3.53	1	8.701e-05	7.116e-07
-484	827989	High	[K].cQILIENHDk.[R]	N-Term(iTRAQ8plex); C1(Carbamidomethyl); K10(iTRAQ8plex)	1	F5HE64	F5HE64	0	3	626.681	1878.03	1878.04	-4.23	-0.00265	213.6	56.991	31.4861	12016	133.8	125.3	322.6	148.5	155	396.3		4.46	1	8.701e-05	5.089e-08
-484	794718	High	[K].iVAIEEVSENEILHER.[C]	N-Term(iTRAQ8plex)	1	Q7MVS5	Q7MVS5	0	3	728.73	2184.18	2184.18	-2.05	-0.00149	11.3	100	60.4819	25598	7.7	6	9	11.5	17.3	16.4		2.97	1	8.701e-05	3.084e-07
-484	819704	High	[K].dASATSIYGAR.[A]	N-Term(iTRAQ8plex)	1	Q7MXJ7	Q7MXJ7	0	2	708.372	1415.74	1415.74	-4.13	-0.00292	173.3	100	26.7159	9929	203.7	146.3	264.8	88.6	98.1	238.5		1.8	1	8.701e-05	8.504e-07
-484	819427	High	[R].EHVPVVVTSAGSPk.[V]	K14(iTRAQ8plex)	1	Q7MAW0	Q7MAW0	0	3	570.991	1710.96	1710.97	-6.98	-0.00398	68.8	100	26.4607	9836	50.1	54.4	52.9	77.7	78.6	99.3		2.97	1	8.701e-05	0.0001592
-484	805832	High	[K].tNNAPIk.[V]	N-Term(iTRAQ8plex); K7(iTRAQ8plex)	1	Q9S3R8	Q9S3R8	0	2	683.414	1365.82	1365.83	-7.5	-0.00512	68.6	100	17.9975	6043	19.4	14.4	40.2	95.5	117.7	124.2		1.56	1	8.701e-05	0.000393
-484	806346	High	[K].nEHGFGDHWHTQR.[D]	N-Term(iTRAQ8plex)	1	Q7MT37	Q7MT37	0	3	642.306	1924.9	1924.91	-3.78	-0.00242	42.5	100	18.4623	6234	22.8	14.1	14.7	56.8	76.3	70.1		2.51	1	8.701e-05	4.301e-08
-484	806479	High	[R].iVGHTDNTGSDk.[I]	N-Term(iTRAQ8plex); K12(iTRAQ8plex)	1	F5HAC9	F5HAC9	0	3	618.002	1851.99	1852	-5.38	-0.00332	116.7	100	18.5535	6272	49.8	41.4	84.3	142.1	116.5	266.1		2.32	1	8.701e-05	1.707e-05
-484	806502	High	[K].nEHGFGDHWHTQR.[D]	N-Term(iTRAQ8plex)	1	Q7MT37	Q7MT37	0	4	481.981	1924.9	1924.91	-4.74	-0.00228	143.7	23.682	18.583	6283	13.5	34.3	17.5	218	253.4	325.6		3.76	1	8.701e-05	3.341e-07
-484	807466	High	[R].aGYSHTSNPIk.[N]	N-Term(iTRAQ8plex); K11(iTRAQ8plex)	1	Q7MUA6	Q7MUA6	0	3	595.005	1783	1783	2.86	0.0017	55	100	19.3103	6597	69.2	49.2	40.1	58.5	46.4	66.5		2.4	1	8.701e-05	0.0002556
-484	807694	High	[R].gAVVVNTQR.[C]	N-Term(iTRAQ8plex)	1	Q7MTW8	Q7MTW8	0	2	624.369	1247.73	1247.74	-5.44	-0.00339	124.6	100	19.5149	6685	37.7	30.8	37	105.9	105.4	430.5		1.69	1	8.701e-05	1.057e-05
-484	807976	High	[K].aAHSDITVk.[V]	N-Term(iTRAQ8plex); K9(iTRAQ8plex)	1	Q7MWF2	Q7MWF2	0	3	517.309	1549.91	1549.92	-2.4	-0.00124	127.9	100	19.7218	6772	82.3	44.5	302.4	105.6	93.3	139.1		2.69	1	8.701e-05	0.0002019
-484	808000	High	[K].aAHSDITVk.[V]	N-Term(iTRAQ8plex); K9(iTRAQ8plex)	1	Q7MWF2	Q7MWF2	0	2	775.461	1549.92	1549.92	-0.46	-0.00035	36.5	100	19.7457	6781	15.9	11	109.9	24.9	27.3	30.3		2.4	1	8.701e-05	3.87e-07
-484	809392	High	[K].tPQDTIQRPk.[T]	N-Term(iTRAQ8plex); K10(iTRAQ8plex)	1	Q7MV60	Q7MV60	0	3	598.019	1792.04	1792.05	-6.35	-0.00379	173.2	100	20.7271	7202	50.7	16.4	25	199.6	207.5	539.9		2.69	1	8.701e-05	2.055e-07
-484	809811	High	[R].gTVHHPGENVGIGk.[D]	N-Term(iTRAQ8plex); K14(iTRAQ8plex)	1	Q7MX94	Q7MX94	0	3	670.712	2010.12	2010.13	-6.27	-0.0042	56	100	20.9912	7320	46.2	82	34.8	37.5	36.5	99.1		2.17	1	8.701e-05	6.773e-06
-484	809867	High	[R].aGYSHTSNPIk.[N]	N-Term(iTRAQ8plex); K11(iTRAQ8plex)	1	Q7MUA6	Q7MUA6	0	3	595.003	1783	1783	-0.43	-0.00026	152.6	100	21.0349	7337	127.5	99.2	343	112	92.6	141.5		3.86	1	8.701e-05	3.113e-06
-484	809930	High	[R].eYHAHHYPDATIk.[V]	N-Term(iTRAQ8plex); K13(iTRAQ8plex)	1	Q7MXF1	Q7MXF1	0	4	548.291	2190.14	2190.16	-5.33	-0.00292	205.4	100	21.0661	7353	85.7	73.5	83.7	175.9	219.4	594.2		1.52	1	8.701e-05	8.145e-06
-484	809946	High	[R].aGYSHTSNPIk.[N]	N-Term(iTRAQ8plex); K11(iTRAQ8plex)	1	Q7MUA6	Q7MUA6	0	2	892	1782.99	1783	-1.86	-0.00166	48.8	100	21.0718	7356	48.3	36.1	134.6	27.1	16.8	29.6		2.74	1	8.701e-05	5.137e-07
-484	809965	High	[R].eYHAHHYPDATIk.[V]	N-Term(iTRAQ8plex); K13(iTRAQ8plex)	1	Q7MXF1	Q7MXF1	0	3	730.719	2190.14	2190.16	-6.19	-0.00452	48.1	100	21.0804	7360	19.2	14.6	13.7	33.6	51.4	156.3		3.48	1	8.701e-05	1.601e-06
-484	810065	High	[K].kAQGVDITR.[I]	N-Term(iTRAQ8plex); K1(iTRAQ8plex)	1	Q7MXE8	Q7MXE8	1	3	532.658	1595.96	1595.97	-6.06	-0.00322	236.9	100	21.1442	7392	54.5	43.7	52.4	330.6	393.4	546.6		2.42	1	8.701e-05	8.894e-05
-484	810206	High	[K].aGQIVTAR.[K]	N-Term(iTRAQ8plex)	1	Q7MX26	Q7MX26	0	2	560.341	1119.67	1119.68	-3.47	-0.00194	109.3	100	21.2277	7433	50.2	34	41.7	95.5	104	330.4		1.62	1	8.701e-05	0.0002709
-484	810224	High	[K].yTAGVSPk.[VKE]	N-Term(iTRAQ8plex); K8(iTRAQ8plex)	2	Q7MTE2; P59915	Q7MTE2; P59915	0	2	715.926	1430.85	1430.85	-0.5	-0.00035	260.2	100	21.2425	7439	911.3	433.4	28.5	82.8	79.5	25.7		2.48	2	8.701e-05	1.602e-05
-484	810297	High	[K].yTAGVSPk.[VKE]	N-Term(iTRAQ8plex); K8(iTRAQ8plex)	2	Q7MTE2; P59915	Q7MTE2; P59915	0	3	477.619	1430.84	1430.85	-1.93	-0.00092	156.3	19.091	21.3092	7468	507.6	250.5	25.5	56.2	59.4	38.3		2.83	2	8.701e-05	3.319e-05
-484	810550	High	[K].tLSGTTEMHPR.[W]	N-Term(iTRAQ8plex)	1	Q7MXL5	Q7MXL5	0	3	511.937	1533.8	1533.8	-2.76	-0.00141	173.6	100	21.4445	7530	97.9	52.7	64.9	219.6	174.7	431.8		4.18	1	8.701e-05	1.5e-06
-484	810655	High	[K].tLSGTTEMHPR.[W]	N-Term(iTRAQ8plex)	1	Q7MXL5	Q7MXL5	0	2	767.399	1533.79	1533.8	-5.28	-0.00405	49.3	100	21.4908	7553	18.2	13.3	22.7	32.2	33.2	176		2.22	1	8.701e-05	9.853e-05
-484	810666	High	[K].ySkDHEWAR.[Q]	N-Term(iTRAQ8plex); K3(iTRAQ8plex)	1	Q7MVT9	Q7MVT9	1	4	450.743	1799.95	1799.96	-7.79	-0.0035	226.2	31.3	21.4962	7556	30.8	24.5	50.2	527.4	459.9	264.3		1.72	1	8.701e-05	0.0004139
-484	810726	High	[K].aAVTFHTHDEk.[F]	N-Term(iTRAQ8plex); K11(iTRAQ8plex)	1	Q7MWR3	Q7MWR3	0	4	466.757	1864	1864.02	-6.8	-0.00317	222.6	100	21.5233	7570	127.2	94.2	209.9	232.4	239.3	432.6		2.43	1	8.701e-05	0.0001256
-484	810747	High	[K].aAVTFHTHDEk.[F]	N-Term(iTRAQ8plex); K11(iTRAQ8plex)	1	Q7MWR3	Q7MWR3	0	3	622.006	1864	1864.02	-6.66	-0.00414	138.4	100	21.5333	7575	105.8	60.2	61.9	165	169.1	268.2		2.22	1	8.701e-05	1.098e-06
-484	805102	High	[K].gSIHQTTQGNNFR.[L]	N-Term(iTRAQ8plex)	1	Q7MU49	Q7MU49	0	3	588.641	1763.91	1763.91	0.14	8e-05	25.6	100	17.1658	5714	12.7	8	15.5	34.5	27.8	55		3.12	1	8.701e-05	3.662e-06
-484	810907	High	[K].vPVEHYGR.[M]	N-Term(iTRAQ8plex)	1	Q7MTW9	Q7MTW9	0	3	420.903	1260.69	1260.7	-5.4	-0.00227	128.8	100	21.6029	7608	61.2	55.2	70.6	107.4	102.1	376		2.75	1	8.701e-05	0.0004195
-484	805067	High	[R].vQLSAGHER.[E]	N-Term(iTRAQ8plex)	1	Q7MWV5	Q7MWV5	0	2	650.864	1300.72	1300.73	-4.54	-0.00295	61.1	100	17.1284	5701	10.8	12.3	17.1	57.9	126.8	141.6		2.06	1	8.701e-05	4.034e-05
-484	799853	High	[K].yTAGVSPk.[VKE]	N-Term(iTRAQ8plex); K8(iTRAQ8plex)	2	Q7MTE2; P59915	Q7MTE2; P59915	0	2	715.925	1430.84	1430.85	-2.67	-0.00191	73.6	100	65.784	27653	125.7	110.8	91.2	39	45.1	29.8		2.49	2	8.701e-05	1.731e-05
-484	795164	High	[K].aAEmDQDFADLMALADk.[Y]	N-Term(iTRAQ8plex); M4(Oxidation); K17(iTRAQ8plex)	1	Q7MVN4	Q7MVN4	0	4	620.56	2479.22	2479.23	-5.16	-0.0032	19.4	100	60.7982	25735	3.5	3.9	3.3	12.6	10.7	82.4		2.88	1	8.701e-05	3.975e-05
-484	795510	High	[K].yTAGVSPk.[VKE]	N-Term(iTRAQ8plex); K8(iTRAQ8plex)	2	Q7MTE2; P59915	Q7MTE2; P59915	0	2	715.927	1430.85	1430.85	-0.11	-8e-05	30.8	100	61.0338	25842	41.6	35.5	32.6	22.2	31.3	21.7		1.84	2	8.701e-05	4.889e-05
-484	795579	High	[K].gEDQLFEEFLPNVEk.[V]	N-Term(iTRAQ8plex); K15(iTRAQ8plex)	1	Q7MWS5	Q7MWS5	0	3	801.427	2402.27	2402.27	-1.92	-0.00154	12.1	100	61.0703	25859	8.8	4.1	6.5	17	14.6	21.6		2.22	1	8.701e-05	2.157e-05
-484	796011	High	[K].gEDQLFEEFLPNVEk.[V]	N-Term(iTRAQ8plex); K15(iTRAQ8plex)	1	Q7MWS5	Q7MWS5	0	4	601.319	2402.26	2402.27	-6.07	-0.00365	12.6	100	61.3283	25978	7.7	4.5	5.5	12.3	10.4	35		2.45	1	8.701e-05	8.965e-05
-484	796207	High	[R].lAVIFGSGDLR.[D]	N-Term(iTRAQ8plex)	1	Q7MU12	Q7MU12	0	2	726.425	1451.84	1451.85	-6.04	-0.00439	35.9	100	61.4594	26036	14.6	12.3	14.3	29.1	22.1	122.9		2.59	1	8.701e-05	5.189e-05
-484	796950	High	[K].vDVAIIEVADVTEDGk.[I]	N-Term(iTRAQ8plex); K16(iTRAQ8plex)	1	Q7MVN7	Q7MVN7	0	3	761.092	2281.26	2281.27	-5.71	-0.00434	38	100	62.1074	26302	59.3	44.3	38.5	32	30.2	23.7		1.63	1	8.701e-05	1.379e-06
-484	797369	High	[K].yTAGVSPk.[VKE]	N-Term(iTRAQ8plex); K8(iTRAQ8plex)	2	Q7MTE2; P59915	Q7MTE2; P59915	0	2	715.925	1430.84	1430.85	-2.33	-0.00167	25.2	100	62.3694	26424	42.3	36.8	33	14.1	14.5	10.7		1.41	2	8.701e-05	5.665e-05
-484	797493	High	[K].lTYVLPNSLFAGQNVIGGAR.[V]	N-Term(iTRAQ8plex)	1	Q7MXJ7	Q7MXJ7	0	3	798.784	2394.34	2394.34	-3.33	-0.00266	6.5	100	62.4859	26470	6.7	5.3	7.8	4.9	7.1	6.9		3.4	1	8.701e-05	1.111e-05
-484	797537	High	[R].lVAMPFPLVVAGR.[A]	N-Term(iTRAQ8plex)	1	Q7MVT4	Q7MVT4	0	3	558.672	1674	1674.01	-2.91	-0.00163	6.2	100	62.5408	26489	6.1	6	4.9	3.9	6.8	9.7		2.61	1	8.701e-05	9.939e-05
-484	797948	High	[R].lQSLLFPLR.[V]	N-Term(iTRAQ8plex)	1	Q7MTK8	Q7MTK8	0	2	695.936	1390.87	1390.87	-4.94	-0.00343	29	100	63.2247	26718	13.2	7.6	19.2	39.1	52.1	43.1		2.18	1	8.701e-05	3.39e-05
-484	798504	High	[K].yTAGVSPk.[VKE]	N-Term(iTRAQ8plex); K8(iTRAQ8plex)	2	Q7MTE2; P59915	Q7MTE2; P59915	0	3	477.619	1430.84	1430.85	-3.3	-0.00157	40.1	100	64.0106	26995	69.3	62	52.7	19	19.5	17.9		2.39	2	8.701e-05	0.0002899
-484	798522	High	[K].lGTDENQAISASLR.[Y]	N-Term(iTRAQ8plex)	1	Q7MXX1	Q7MXX1	0	3	593.656	1778.95	1778.95	-1.52	-0.0009	9.7	100	64.0379	27004	9.7	7.9	13.6	5.6	9.5	11.9		2.57	1	8.701e-05	3.484e-05
-484	798599	High	[R].aDVDGGLIGGASLSVDk.[F]	N-Term(iTRAQ8plex); K17(iTRAQ8plex)	1	Q7MWI7	Q7MWI7	0	3	728.073	2182.21	2182.22	-5.48	-0.00398	12.1	100	64.133	27037	5	3.8	3.5	21.1	20.7	18.5		1.81	1	8.701e-05	0.0001148
-484	798614	High	[K].lGTDENQAISASLR.[Y]	N-Term(iTRAQ8plex)	1	Q7MXX1	Q7MXX1	0	2	889.98	1778.95	1778.95	-1.61	-0.00143	28.1	100	64.1453	27041	34	30.3	41.9	13.1	27.1	22.1		2.28	1	8.701e-05	3.378e-05
-484	798655	High	[K].tEMDQATTVPTDGYTVDVLGR.[I]	N-Term(iTRAQ8plex)	1	F5HFY5	F5HFY5	0	3	858.432	2573.28	2573.27	4.41	0.00378	11.2	100	64.1962	27058	17.7	12.3	14.3	6.4	10	6.3		1.53	1	8.701e-05	0.0001801
-484	798664	High	[R].tLVLYTEDAEEIR.[A]	N-Term(iTRAQ8plex)	1	Q7MVQ9	Q7MVQ9	0	3	619.337	1856	1856	1.3	0.0008	8.5	100	64.2024	27060	10.2	6.9	13.8	5.2	8.4	6.5		2.82	1	8.701e-05	1.138e-05
-484	798941	High	[K].yTAGVSPk.[VKE]	N-Term(iTRAQ8plex); K8(iTRAQ8plex)	2	Q7MTE2; P59915	Q7MTE2; P59915	0	2	715.926	1430.84	1430.85	-1.82	-0.0013	53.5	100	64.4421	27155	91	72.8	64.5	30.2	38.9	23.3		1.84	2	8.701e-05	9.673e-05
-484	799525	High	[K].lGTDENQAISASLR.[Y]	N-Term(iTRAQ8plex)	1	Q7MXX1	Q7MXX1	0	3	593.655	1778.95	1778.95	-2.24	-0.00133	6.3	100	64.8996	27351	8.3	4.5	8.3	3.9	5.6	7		2.72	1	8.701e-05	0.0001219
-484	799569	High	[R].fQQTIEk.[G]	N-Term(iTRAQ8plex); K7(iTRAQ8plex)	1	Q7MWF2	Q7MWF2	0	3	501.299	1501.88	1501.88	-0.92	-0.00046	41.9	100	64.96	27375	60.8	43.4	93.6	12	23.2	18.3		2.07	1	8.701e-05	0.0001489
-484	799653	High	[K].yTAGVSPk.[VKE]	N-Term(iTRAQ8plex); K8(iTRAQ8plex)	2	Q7MTE2; P59915	Q7MTE2; P59915	0	2	715.924	1430.84	1430.85	-4.21	-0.00301	35.4	100	65.1125	27429	57.5	54.4	44.6	18.2	22.6	15.2		1.86	2	8.701e-05	3.112e-05
-484	799714	High	[K].yTAGVSPk.[VKE]	N-Term(iTRAQ8plex); K8(iTRAQ8plex)	2	Q7MTE2; P59915	Q7MTE2; P59915	0	3	477.619	1430.84	1430.85	-3.3	-0.00157	113.5	100	65.3627	27509	197.3	170.6	144.9	57.2	62.2	49		3.05	2	8.701e-05	2.404e-05
-484	799771	High	[K].tEmDQATTVPTDGYTVDVLGR.[I]	N-Term(iTRAQ8plex); M3(Oxidation)	1	F5HFY5	F5HFY5	0	3	863.76	2589.27	2589.27	0.17	0.00014	6.7	100	65.5315	27566	7.7	10.4	8.1	4.8	4.1	5.2		3.41	1	8.701e-05	3.035e-08
-484	799798	High	[R].fQQTIEk.[G]	N-Term(iTRAQ8plex); K7(iTRAQ8plex)	1	Q7MWF2	Q7MWF2	0	2	751.444	1501.88	1501.88	-2.11	-0.00158	37	100	65.6245	27597	48.1	32.6	91.7	13.4	19.7	16.4		1.68	1	8.701e-05	0.0001676
-484	805032	High	[K].gAITVGGR.[L]	N-Term(iTRAQ8plex)	1	Q7MU71	Q7MU71	0	2	517.816	1034.62	1034.63	-1.76	-0.00091	98.8	100	17.0624	5678	44.2	25.8	23.3	265.6	160.2	73.7		1.53	1	8.701e-05	7.553e-05
-484	810932	High	[K].aAVTFHTHDEk.[F]	N-Term(iTRAQ8plex); K11(iTRAQ8plex)	1	Q7MWR3	Q7MWR3	0	2	932.505	1864	1864.02	-7.57	-0.00705	42.7	100	21.6132	7613	3.3	3.9		70.3	59.9	118.9		2.16	1	8.701e-05	7.481e-08
-484	811026	High	[K].gTTSLVGGER.[V]	N-Term(iTRAQ8plex)	1	Q7MVE3	Q7MVE3	0	2	640.855	1280.7	1280.71	-6.72	-0.00431	79.4	100	21.6565	7634	28.5	17.1	23.9	100.6	76.7	229.8		2.1	1	8.701e-05	2.46e-05
-484	811149	High	[K].NSYTHVVVk.[E]	K9(iTRAQ8plex)	1	Q7MWU2	Q7MWU2	0	2	675.887	1350.77	1350.77	-0.99	-0.00067	50.7	100	21.7006	7657	79.6	27.2	82.5	32.6	35.9	46.4		2.66	1	8.701e-05	0.0001771
-484	815512	High	[K].tGNSLSLPEHR.[V]	N-Term(iTRAQ8plex)	1	Q7MXJ7	Q7MXJ7	0	4	379.459	1514.81	1514.82	-5.9	-0.00224	293.4	91.612	23.819	8685	186.2	97.8	230.1	376.7	329.7	539.9		3.38	1	8.701e-05	0.0001108
-484	815802	High	[K].yTAGVSPk.[VKE]	N-Term(iTRAQ8plex); K8(iTRAQ8plex)	2	Q7MTE2; P59915	Q7MTE2; P59915	0	2	715.925	1430.84	1430.85	-1.95	-0.00139	446.6	1.027	23.9469	8751	782.2	673.1	612.1	214.1	242.6	155.7		2.84	2	8.701e-05	4.389e-05
-484	815815	High	[K].amGVELTDR.[G]	N-Term(iTRAQ8plex); M2(Oxidation)	1	Q7MX81	Q7MX81	0	2	656.343	1311.68	1311.69	-6.97	-0.00457	223.1	100	23.9512	8753	135.5	107.8	119.1	287.7	322.3	366.4		1.5	1	8.701e-05	7.271e-05
-484	815885	High	[K].TFAAAYPDQR.[I]		1	Q7MWF2	Q7MWF2	0	2	570.276	1139.54	1139.55	-3.53	-0.00201	268.5	100	24.002	8778	384.5	423.7	336.1	138.2	177.1	151.2	NoQuanLabels	2.55	1	8.701e-05	0.0002331
-484	815985	High	[K].qVLTEAQGR.[V]	N-Term(iTRAQ8plex)	1	Q7MTL1	Q7MTL1	0	2	653.371	1305.73	1305.74	-6.34	-0.00414	276.2	100	24.1088	8820	55.2	41.7	44.6	253.3	181.1	1081.2		2.01	1	8.701e-05	1.446e-05
-484	816221	High	[K].iSVPDSR.[Q]	N-Term(iTRAQ8plex)	1	Q7MWG3	Q7MWG3	0	2	539.313	1077.62	1077.62	-1.8	-0.00097	323.7	100	24.3041	8896	341.4	319.1	592.2	148.9	192.1	348.6		2.52	1	8.701e-05	0.0004293
-484	816323	High	[K].yTAGVSPk.[VKE]	N-Term(iTRAQ8plex); K8(iTRAQ8plex)	2	Q7MTE2; P59915	Q7MTE2; P59915	0	3	477.619	1430.84	1430.85	-2.83	-0.00135	115.1	0.133	24.395	8931	209	172.9	157.3	51	64	36.7		2.81	2	8.701e-05	2.275e-05
-484	816545	High	[R].tIADHITDR.[I]	N-Term(iTRAQ8plex)	1	Q7MX40	Q7MX40	0	2	673.369	1345.73	1345.74	-4.67	-0.00314	99.9	100	24.6043	9015	19.4	15.5	25.2	80.3	45.7	413.5		2.72	1	8.701e-05	5.134e-06
-484	816567	High	[R].tIADHITDR.[I]	N-Term(iTRAQ8plex)	1	Q7MX40	Q7MX40	0	3	449.248	1345.73	1345.74	-6.22	-0.00279	170.2	77.451	24.614	9020	67.1	67.1	24	150.3	82	630.7		3.69	1	8.701e-05	7.102e-05
-484	816578	High	[K].yTAGVSPk.[VKE]	N-Term(iTRAQ8plex); K8(iTRAQ8plex)	2	Q7MTE2; P59915	Q7MTE2; P59915	0	2	715.926	1430.84	1430.85	-1.01	-0.00072	437.1	0.936	24.6196	9023	777.8	680.8	573.5	201.5	231.4	157.4		3.03	2	8.701e-05	2.806e-05
-484	817409	High	[K].yTAGVSPk.[VKE]	N-Term(iTRAQ8plex); K8(iTRAQ8plex)	2	Q7MTE2; P59915	Q7MTE2; P59915	0	2	715.926	1430.85	1430.85	-0.58	-0.00042	341.6	2.485	25.2948	9299	621.7	536.9	428.9	151.2	178.2	132.5		2.73	2	8.701e-05	1.205e-05
-484	818008	High	[K].iHNEFPk.[G]	N-Term(iTRAQ8plex); K7(iTRAQ8plex)	1	Q7MV31	Q7MV31	0	2	746.935	1492.86	1492.87	-6.83	-0.00509	94.8	100	25.6304	9448	43.7	29.8	24.5	66.1	122.7	282.1		2.2	1	8.701e-05	0.0001925
-484	818097	High	[K].sAFAEGAQQcHTLR.[S]	N-Term(iTRAQ8plex); C10(Carbamidomethyl)	1	Q7MTW5	Q7MTW5	0	3	627.316	1879.93	1879.94	-2.97	-0.00186	79.9	100	25.6701	9467	50.7	36.8	41.3	112.8	116.8	120.9		3.94	1	8.701e-05	1.302e-07
-484	818181	High	[R].gIEFSGGR.[N]	N-Term(iTRAQ8plex)	1	Q7MU12	Q7MU12	0	2	563.808	1126.61	1126.62	-6.21	-0.0035	629.5	57.426	25.7102	9488	47.8	35	38.5	981.7	1044.8	1629.1		2.06	1	8.701e-05	0.0001766
-484	818228	High	[K].gEAIVFmGHGTEHAANDR.[Y]	N-Term(iTRAQ8plex); M7(Oxidation)	1	Q7MWF2	Q7MWF2	0	4	558.773	2232.07	2232.08	-2.55	-0.00142	74.4	19.599	25.7287	9498	66.6	41.7	112.1	59.4	91.1	75.6		4.49	1	8.701e-05	3.207e-07
-484	818261	High	[K].yTAGVSPk.[VKE]	N-Term(iTRAQ8plex); K8(iTRAQ8plex)	2	Q7MTE2; P59915	Q7MTE2; P59915	0	3	477.619	1430.84	1430.85	-2.06	-0.00098	215.1	41.035	25.7409	9504	352.6	302.9	260.3	111.3	140.3	123.1		2.97	2	8.701e-05	6.265e-05
-484	818268	High	[K].gEAIVFmGHGTEHAANDR.[Y]	N-Term(iTRAQ8plex); M7(Oxidation)	1	Q7MWF2	Q7MWF2	0	2	1116.54	2232.07	2232.08	-2.7	-0.00302	39.8	100	25.7431	9505	46	33.2	92.5	16.7	30.7	19.4		3.25	1	8.701e-05	3.033e-08
-484	818341	High	[K].gEAIVFmGHGTEHAANDR.[Y]	N-Term(iTRAQ8plex); M7(Oxidation)	1	Q7MWF2	Q7MWF2	0	3	744.696	2232.07	2232.08	-1.12	-0.00084	232.6	43.719	25.7712	9521	317.8	246.8	485.8	101.4	162.2	81.8		5.19	1	8.701e-05	2.773e-09
-484	818649	High	[K].aQAGVDITNTR.[T]	N-Term(iTRAQ8plex)	1	Q7MXJ7	Q7MXJ7	0	2	725.4	1449.79	1449.8	-2.28	-0.00165	260.3	100	25.8893	9581	208.9	159.1	360	165.1	270.4	398.4		3.4	1	8.701e-05	8.402e-08
-484	818853	High	[K].yTAGVSPk.[VKE]	N-Term(iTRAQ8plex); K8(iTRAQ8plex)	2	Q7MTE2; P59915	Q7MTE2; P59915	0	2	715.926	1430.84	1430.85	-1.52	-0.00109	193.1	100	25.9722	9628	294.7	287.6	235.7	102.8	125.9	111.7		2.72	2	8.701e-05	2.884e-05
-484	818944	High	[R].LNSHWNEYASDGNTSR.[M]		1	Q7MWP7	Q7MWP7	0	3	617.606	1850.8	1850.81	-1.01	-0.00062	79	100	26.0109	9649	85.6	95.4	87	54.4	71	80.5	NoQuanLabels	3.09	1	8.701e-05	0.0001358
-484	819371	High	[K].gEAIVFmGHGTEHAANDR.[Y]	N-Term(iTRAQ8plex); M7(Oxidation)	1	Q7MWF2	Q7MWF2	0	4	558.772	2232.07	2232.08	-4.19	-0.00234	45.9	100	26.4011	9814	46.8	38	87.7	23.7	42	37.2		5.28	1	8.701e-05	7.065e-09
-484	819391	High	[K].gEAIVFmGHGTEHAANDR.[Y]	N-Term(iTRAQ8plex); M7(Oxidation)	1	Q7MWF2	Q7MWF2	0	4	558.773	2232.07	2232.08	-2.55	-0.00142	45	100	26.4215	9821	47.6	34.6	83.1	28.6	43.6	32.6		4.78	1	8.701e-05	5.643e-08
-484	815379	High	[K].tGNSLSLPEHR.[V]	N-Term(iTRAQ8plex)	1	Q7MXJ7	Q7MXJ7	0	3	505.61	1514.82	1514.82	-3.9	-0.00197	124.4	11.911	23.7782	8661	72.5	73	93.4	167	139.3	201.2		3.72	1	8.701e-05	1.999e-05
-484	815366	High	[K].tGNSLSLPEHR.[V]	N-Term(iTRAQ8plex)	1	Q7MXJ7	Q7MXJ7	0	2	757.913	1514.82	1514.82	-3.15	-0.00238	300.2	100	23.7727	8658	104.9	90.6	212.5	450.8	356.9	585.8		4.09	1	8.701e-05	1.446e-07
-484	814969	High	[K].IkEGLTETTYR.[D]	K2(iTRAQ8plex)	1	Q7MTE2	Q7MTE2	1	3	538.972	1614.9	1614.9	0.53	0.00029	179.1	28.774	23.6247	8579	276.3	137.1	204.2	107.7	188.6	160.6		2.89	1	8.701e-05	8.744e-05
-484	814961	High	[K].IkEGLTETTYR.[D]	K2(iTRAQ8plex)	1	Q7MTE2	Q7MTE2	1	2	807.956	1614.9	1614.9	2.24	0.00181	125.9	100	23.6212	8577	322.3	134	194.6	22.1	48.5	33.9		2.32	1	8.701e-05	4.305e-06
-484	811418	High	[R].aGYSHTSNPIkNEk.[L]	N-Term(iTRAQ8plex); K11(iTRAQ8plex); K14(iTRAQ8plex)	1	Q7MUA6	Q7MUA6	1	4	615.349	2458.37	2458.38	-3.53	-0.00217	163.3	100	21.8454	7729	116.3	40.9	263.4	170.7	150.3	238.2		2.94	1	8.701e-05	9.958e-06
-484	811516	High	[K].gGTHDPLQSVR.[R]	N-Term(iTRAQ8plex)	1	Q7MTR3	Q7MTR3	0	2	735.898	1470.79	1470.8	-4.98	-0.00366	37.6	100	21.8847	7749	31.2	29.3	42.1	31.1	49.1	42.8		2	1	8.701e-05	0.0001609
-484	811686	High	[K].vHAVcVEcGR.[L]	N-Term(iTRAQ8plex); C5(Carbamidomethyl); C8(Carbamidomethyl)	1	Q7MVV7	Q7MVV7	0	3	497.586	1490.74	1490.75	-5.71	-0.00284	122.1	100	21.9564	7785	78.4	88.7	64.9	118.7	124.4	257.7		3.04	1	8.701e-05	3.199e-05
-484	811698	High	[R].sISPNAAVR.[V]	N-Term(iTRAQ8plex)	1	Q7MX07	Q7MX07	0	2	609.858	1218.71	1218.71	-1.89	-0.00115	234.5	100	21.9621	7788	378	401.8	380.4	74.7	102.3	69.8		2.92	1	8.701e-05	0.0003428
-484	811759	High	[R].hYAHVDcPGHADYVk.[N]	N-Term(iTRAQ8plex); C7(Carbamidomethyl); K15(iTRAQ8plex)	1	F5HDQ9	F5HDQ9	0	4	595.051	2377.18	2377.2	-6.13	-0.00364	72.2	100	21.9969	7802	36.4	24.1	31.2	78.8	77.1	185.9		1.78	1	8.701e-05	1.814e-05
-484	811912	High	[R].hYAHVDcPGHADYVk.[N]	N-Term(iTRAQ8plex); C7(Carbamidomethyl); K15(iTRAQ8plex)	1	F5HDQ9	F5HDQ9	0	3	793.066	2377.18	2377.2	-5.71	-0.00453	51.4	100	22.075	7841	21.3	11.5	14.7	32.7	31.3	197.2		1.85	1	8.701e-05	0.0001253
-484	811985	High	[K].gGTHDPLQSVR.[R]	N-Term(iTRAQ8plex)	1	Q7MTR3	Q7MTR3	0	3	490.936	1470.79	1470.8	-2.95	-0.00145	163	30.514	22.1006	7854	144.8	168.5	148.4	128.5	195.8	192.1		2.68	1	8.701e-05	0.0002846
-484	812707	High	[R].sQTTVTGVQPk.[L]	N-Term(iTRAQ8plex); K11(iTRAQ8plex)	1	Q7MW07	Q7MW07	0	3	585.342	1754.01	1754.03	-8.19	-0.00479	94.8	100	22.4255	8019	46.6	32.1	45.8	98.1	133.3	212.9		2.32	1	8.701e-05	0.0003929
-484	812726	High	[K].yTAGVSPk.[VKE]	N-Term(iTRAQ8plex); K8(iTRAQ8plex)	2	Q7MTE2; P59915	Q7MTE2; P59915	0	3	477.619	1430.84	1430.85	-2.38	-0.00114	235.5	8.777	22.4317	8023	661.4	342.7	100.8	152.7	120.5	35.1		3.06	2	8.701e-05	7.37e-06
-484	812947	High	[K].aVVYDmQGR.[V]	N-Term(iTRAQ8plex); M6(Oxidation)	1	F5HI79	F5HI79	0	2	679.857	1358.71	1358.7	1.78	0.00121	160.7	100	22.5135	8065	151.5	77.6	325	71.8	76.6	261.6		1.69	1	8.701e-05	0.0003203
-484	813063	High	[R].tFSADPTSR.[E]	N-Term(iTRAQ8plex)	1	Q7MWX7	Q7MWX7	0	2	643.335	1285.66	1285.67	-5.4	-0.00347	110.3	100	22.5703	8093	40.1	66	61.2	100.2	79.7	314.7		1.84	1	8.701e-05	0.0002679
-484	819526	High	[R].vEVHYQTYR.[L]	N-Term(iTRAQ8plex)	1	Q7MT31	Q7MT31	0	2	749.897	1498.79	1498.8	-6.23	-0.00467	150.3	100	26.5293	9862	134.1	118.4	162.1	133.9	173.7	179.5		2.23	1	8.701e-05	5.882e-05
-484	813101	High	[K].fTGNDAGk.[A]	N-Term(iTRAQ8plex); K8(iTRAQ8plex)	1	Q7MU78	Q7MU78	0	2	709.394	1417.78	1417.79	-5.9	-0.00418	74.4	100	22.5883	8100	65.3	34.1	30.3	46.4	31.2	239.1		1.4	1	8.701e-05	0.0002935
-484	813243	High	[R].qVYNSGIAR.[I]	N-Term(iTRAQ8plex)	1	Q7MTR4	Q7MTR4	0	2	656.366	1311.72	1311.73	-6.08	-0.00399	98.3	100	22.6604	8133	33.3	37.9	32.9	148.1	141.4	196		1.76	1	8.701e-05	0.0001038
-484	813280	High	[R].gAATALAQGR.[W]	N-Term(iTRAQ8plex)	1	Q7MTI2	Q7MTI2	0	2	610.355	1219.7	1219.71	-2.8	-0.00171	117.2	100	22.6703	8138	110.2	68.4	142.5	108.6	123.5	149.8		1.88	1	8.701e-05	2.446e-05
-484	813811	High	[K].aPIYcDNR.[K]	N-Term(iTRAQ8plex); C5(Carbamidomethyl)	1	Q7MUX4	Q7MUX4	0	2	656.832	1312.66	1312.66	-4.45	-0.00292	136.2	100	23.0581	8308	27.6	21.9	19.3	137.2	166.3	444.9		2.38	1	8.701e-05	0.0002084
-484	813870	High	[R].hAQGGYVNSIk.[V]	N-Term(iTRAQ8plex); K11(iTRAQ8plex)	1	Q7MUR6	Q7MUR6	0	4	446.258	1782.01	1782.01	-0.5	-0.00022	104.6	100	23.0828	8321	113.1	95.3	116.9	92.4	95	114.9		3.1	1	8.701e-05	4.095e-06
-484	813888	High	[K].gmPSGSFGPTTAGR.[M]	N-Term(iTRAQ8plex); M2(Oxidation)	1	Q7MUS2	Q7MUS2	0	2	821.908	1642.81	1642.82	-3.96	-0.00325	71.1	100	23.0906	8325	14.4	6.9	9.4	95.9	82.9	217.2		2	1	8.701e-05	4.9e-05
-484	813936	High	[K].rVLDYER.[S]	N-Term(iTRAQ8plex)	1	Q7MUA6	Q7MUA6	1	3	418.908	1254.71	1254.71	-1.58	-0.00066	139.3	28.821	23.1063	8334	125.1	114.6	179.6	126.6	119.9	170.1		2.78	1	8.701e-05	0.0003349
-484	813958	High	[K].yTAGVSPk.[VKE]	N-Term(iTRAQ8plex); K8(iTRAQ8plex)	2	Q7MTE2; P59915	Q7MTE2; P59915	0	3	477.62	1430.85	1430.85	0.24	0.00012	109.7	1.794	23.1126	8338	321.3	210.7	28.1	42.1	44	12.1		2.85	2	8.701e-05	0.0001546
-484	813976	High	[R].FcHLHQSTEDLkDk.[V]	C2(Carbamidomethyl); K12(iTRAQ8plex); K14(iTRAQ8plex)	1	Q7MWD1	Q7MWD1	1	4	592.311	2366.22	2366.24	-6.68	-0.00395	138	100	23.1214	8343	39.5	26.4	48.5	225.5	195.6	292.3		1.65	1	8.701e-05	0.0003466
-484	814228	High	[K].sNNVTIGSSPk.[R]	N-Term(iTRAQ8plex); K11(iTRAQ8plex)	1	Q7MU82	Q7MU82	0	2	856.489	1711.97	1711.98	-5.4	-0.00462	31.3	100	23.2698	8410	9.9	9.7	9.6	44.5	43	70.8		1.32	1	8.701e-05	1.017e-05
-484	814328	High	[R].aYNTVQPASGk.[V]	N-Term(iTRAQ8plex); K11(iTRAQ8plex)	1	Q7MX79	Q7MX79	0	2	872.489	1743.97	1743.98	-7.81	-0.00681	35	100	23.3436	8442	7.3	5.6	5.7	30	26.8	134.8		1.52	1	8.701e-05	0.0001378
-484	814914	High	[R].iAYccSSER.[T]	N-Term(iTRAQ8plex); C4(Carbamidomethyl); C5(Carbamidomethyl)	1	Q7MV35	Q7MV35	0	2	725.339	1449.67	1449.68	-4.63	-0.00336	176.6	100	23.6026	8568	42.8	33.2	32.8	140.6	254.2	555.8		1.92	1	8.701e-05	6.952e-05
-484	813217	High	[K].yTAGVSPk.[VKE]	N-Term(iTRAQ8plex); K8(iTRAQ8plex)	2	Q7MTE2; P59915	Q7MTE2; P59915	0	2	715.926	1430.85	1430.85	-0.67	-0.00048	479.5	3.48	22.6466	8126	1558.6	779.4	127.3	208.6	169.7	33.5		3.09	2	8.701e-05	3.137e-05
-484	767480	High	[K].sAVmVEDLAVVk.[Q]	N-Term(iTRAQ8plex); M4(Oxidation); K12(iTRAQ8plex)	1	Q7MWQ7	Q7MWQ7	0	3	629.031	1885.08	1885.09	-7.23	-0.00454	162.5	90.228	48.0163	19743	39.5	39.9	56.8	185.9	192.6	460.3		3.46	1	8.701e-05	1.921e-07
-484	883791	High	[R].lALVFSSSSR.[G]	N-Term(iTRAQ8plex)	1	Q7MXS8	Q7MXS8	0	2	685.899	1370.79	1370.79	-2.57	-0.00176	52.4	100	57.2501	24313	47.7	72.6	92.3	36.9	39.3	25.8		2.43	1	8.701e-05	1.297e-05
-484	883862	High	[R].lVAmPFPLVVAGR.[A]	N-Term(iTRAQ8plex); M4(Oxidation)	1	Q7MVT4	Q7MVT4	0	2	845.504	1690	1690	-1.36	-0.00115	77.1	100	57.279	24326	92.4	71	115.4	58.4	63	62.5		2.48	1	8.701e-05	4.037e-06
-484	971998	High	[R].tAEILLHGTDAEEEIDk.[L]	N-Term(iTRAQ8plex); K17(iTRAQ8plex)	1	Q7MVL6	Q7MVL6	0	3	831.445	2492.32	2492.33	-5.82	-0.00484	98.3	100	49.171	21413	32	25.2	74	178.7	185.7	94.5		2.74	1	8.701e-05	2.443e-09
-484	972026	High	[R].iAEAGEAEFAPVEk.[M]	N-Term(iTRAQ8plex); K14(iTRAQ8plex)	1	Q7MVH0	Q7MVH0	0	3	690.381	2069.13	2069.14	-4.93	-0.0034	138.7	60.108	49.192	21423	13.1	11.4	13.8	185.3	178.7	430.1		2.71	1	8.701e-05	2.108e-08
-484	972062	High	[R].iAEAGEAEFAPVEk.[M]	N-Term(iTRAQ8plex); K14(iTRAQ8plex)	1	Q7MVH0	Q7MVH0	0	4	518.037	2069.12	2069.14	-6.14	-0.00318	47.1	100	49.2095	21431	17.1	14.9	23.1	56.3	56.3	115		1.54	1	8.701e-05	8.053e-05
-484	972154	High	[R].lHYLQIPVNAGmR.[F]	N-Term(iTRAQ8plex); M12(Oxidation)	1	Q7MTV9	Q7MTV9	0	3	611.343	1832.01	1832.02	-0.63	-0.00039	35.5	32.889	49.2636	21457	4.8	7.6	51.5	36.4	46.1	66.6		3.47	1	8.701e-05	1.165e-07
-484	972190	High	[K].tLLEAFSRPR.[A]	N-Term(iTRAQ8plex)	1	Q7MUU5	Q7MUU5	0	2	747.437	1493.87	1493.87	-4.84	-0.00361	101.1	100	49.278	21464	52.9	42.8	73.2	114.4	169.6	153.7		2.59	1	8.701e-05	2.285e-05
-484	972199	High	[K].LISAPLEATYFGHR.[V]		1	Q7MXS8	Q7MXS8	0	2	787.921	1574.83	1574.83	0.79	0.00062	49.8	100	49.2802	21465	38	24.7	75.6	56	56	48.5	NoQuanLabels	2.9	1	8.701e-05	8.353e-05
-484	972313	High	[K].TEmDQATTVPTDGYTVDVLGR.[I]	M3(Oxidation)	1	F5HFY5	F5HFY5	0	3	762.357	2285.06	2285.06	-1.54	-0.00117	39.4	100	49.3231	21485	25.9	21.8	31.4	46.1	50.4	61	NoQuanLabels	4.34	1	8.701e-05	2.061e-05
-484	972336	High	[R].iIEEEQQSLTGR.[L]	N-Term(iTRAQ8plex)	1	Q7MXD3	Q7MXD3	0	2	853.964	1706.92	1706.92	-1.23	-0.00105	127.1	100	49.3375	21492	46.7	41	54.8	175.5	150.6	294.1		2.66	1	8.701e-05	3.092e-05
-484	972406	High	[K].yEmGPDGHQmEYEEQGFSEVITGk.[K]	N-Term(iTRAQ8plex); M3(Oxidation); M10(Oxidation); K24(iTRAQ8plex)	1	F5HFY5	F5HFY5	0	4	851.146	3401.56	3401.58	-3.8	-0.00323	55.1	100	49.3817	21513	38	31.3	99	56.7	41.1	64.4		3.44	1	8.701e-05	1.484e-07
-484	972505	High	[R].iVNIHPALLPk.[F]	N-Term(iTRAQ8plex); K11(iTRAQ8plex)	1	Q7MU09	Q7MU09	0	3	608.392	1823.16	1823.17	-5.95	-0.00362	70.9	100	49.4368	21539	16.1	12.4	16.4	105.4	111.1	164.1		1.86	1	8.701e-05	2.459e-06
-484	972516	High	[R].gAEVSVVNmEALQAER.[T]	N-Term(iTRAQ8plex); M9(Oxidation)	1	F5H948	F5H948	0	3	675.019	2023.04	2023.04	0.18	0.00012	33.9	100	49.4412	21541	32.3	20.8	30.8	39.1	40.9	39.8		2.06	1	8.701e-05	6.147e-05
-484	973138	High	[K].iFFGATGk.[L]	N-Term(iTRAQ8plex); K8(iTRAQ8plex)	1	Q7MXI3	Q7MXI3	0	2	724.935	1448.86	1448.87	-6.28	-0.00455	106	100	49.7785	21700	33.9	29.7	28.8	111	111	321.8		1.82	1	8.701e-05	0.0001013
-484	973444	High	[K].tLWYPAIHLHSDVk.[F]	N-Term(iTRAQ8plex); K14(iTRAQ8plex)	1	Q7M7C8	Q7M7C8	0	4	572.828	2288.29	2288.3	-4.15	-0.00237	76.6	100	49.9479	21779	20	10.5	24.1	92.3	86.8	225.7		2.82	1	8.701e-05	0.0001659
-484	973451	High	[K].mYDDLAGkIDEVAER.[I]	M1(Oxidation); K8(iTRAQ8plex)	1	P0C935	P0C935	1	3	682.343	2045.02	2045.02	-0.32	-0.00022	56.2	100	49.9501	21780	56.6	22.6	35.7	50.5	128.3	43.3		3.03	1	8.701e-05	0.00021
-484	973547	High	[R].rLPIEVMHASAFVk.[K]	N-Term(iTRAQ8plex); K14(iTRAQ8plex)	1	Q7MVL6	Q7MVL6	1	4	552.328	2206.29	2206.3	-4.21	-0.00232	40	100	49.9862	21797	13.8	10.6	13	33.5	43.1	125.9		2.63	1	8.701e-05	1.123e-05
-484	973609	High	[R].tAEILLHGTDAEEEIDk.[L]	N-Term(iTRAQ8plex); K17(iTRAQ8plex)	1	Q7MVL6	Q7MVL6	0	4	623.836	2492.32	2492.33	-4.51	-0.00281	207.8	57.543	50.0108	21809	6.4	6.7	7.5	368.9	442	415.3		3.9	1	8.701e-05	8.69e-09
-484	973626	High	[K].dLVSAGMVEDDIR.[I]	N-Term(iTRAQ8plex)	1	Q7MVT0	Q7MVT0	0	2	862.442	1723.88	1723.88	-4.61	-0.00398	104	100	50.0152	21811	47.2	38.4	50.3	91.6	99.1	297.6		3.46	1	8.701e-05	1.456e-09
-484	973696	High	[K].tLWYPAIHLHSDVk.[F]	N-Term(iTRAQ8plex); K14(iTRAQ8plex)	1	Q7M7C8	Q7M7C8	0	3	763.436	2288.29	2288.3	-3.21	-0.00245	117.3	100	50.0515	21828	40.5	26.2	33.8	138.2	139.8	325.1		4.77	1	8.701e-05	1.59e-08
-484	973761	High	[R].tAEILLHGTDAEEEIDk.[L]	N-Term(iTRAQ8plex); K17(iTRAQ8plex)	1	Q7MVL6	Q7MVL6	0	3	831.447	2492.33	2492.33	-2.74	-0.00227	396.8	26.789	50.0821	21843	6.4	3.6	10.8	715.4	824.5	820.1		3.48	1	8.701e-05	2.91e-10
-484	973957	High	[K].vSQLALLPQGR.[I]	N-Term(iTRAQ8plex)	1	Q7MUB7	Q7MUB7	0	2	743.452	1485.9	1485.91	-5.47	-0.00406	339.9	100	50.1711	21885	62.1	59.3	81	275.2	227.1	1334.7		3.16	1	8.701e-05	5.303e-07
-484	974372	High	[K].yYmGSGTFGVLTmPR.[Y]	N-Term(iTRAQ8plex); M3(Oxidation); M13(Oxidation)	1	Q7MXJ7	Q7MXJ7	0	3	672.667	2015.99	2015.99	-0.93	-0.00062	58.6	100	50.3913	21987	44.7	43.2	54.9	49.5	67.3	91.7		3.85	1	8.701e-05	2.203e-05
-484	974491	High	[K].aIEMLDDEYkER.[V]	N-Term(iTRAQ8plex); K10(iTRAQ8plex)	1	Q7MWJ4	Q7MWJ4	1	3	707.374	2120.11	2120.12	-3.55	-0.00251	216	100	50.4485	22014	609.7	384.4	113	55.8	67	65.9		4.2	1	8.701e-05	3.658e-09
-484	974667	High	[K].dEAYVLTNLDSDk.[T]	N-Term(iTRAQ8plex); K13(iTRAQ8plex)	1	Q7MVP4	Q7MVP4	0	3	697.705	2091.1	2091.11	-3	-0.00209	76.9	100	50.5431	22058	53.4	49.5	57.6	112.6	85.7	102.4		3.02	1	8.701e-05	2.09e-07
-484	971969	High	[K].wVEmFTHR.[Y]	N-Term(iTRAQ8plex); M4(Oxidation)	1	Q7MWG3	Q7MWG3	0	3	475.913	1425.72	1425.73	-1.22	-0.00058	63.2	100	49.1601	21408	88.5	82.5	44.4	40	46.9	76.7		2.67	1	8.701e-05	0.0003701
-484	974692	High	[K].sAELDIMQNNPEITDETGk.[A]	N-Term(iTRAQ8plex); K19(iTRAQ8plex)	1	F5HHM2	F5HHM2	0	3	905.129	2713.37	2713.38	-3.67	-0.00332	74.6	100	50.5518	22062	44.1	32.1	45.9	119.1	70.4	135.8		5.03	1	8.701e-05	7.024e-10
-484	971870	High	[R].gTVDFSNEALEAAEk.[G]	N-Term(iTRAQ8plex); K15(iTRAQ8plex)	1	Q7MTR6	Q7MTR6	0	2	1095.07	2189.14	2189.15	-6.22	-0.00681	76	100	49.1205	21389	16.3	16	17.8	99.8	102.2	204.2		2.82	1	8.701e-05	2.634e-09
-484	971775	High	[R].gTVDFSNEALEAAEk.[G]	N-Term(iTRAQ8plex); K15(iTRAQ8plex)	1	Q7MTR6	Q7MTR6	0	4	548.04	2189.14	2189.15	-7.07	-0.00387	113.4	100	49.0754	21368	31.1	100.5	36.7	121.5	141.6	249.1		2.24	1	8.701e-05	1.875e-06
-484	970384	High	[R].yGLkPTFLTPPSmQR.[A]	N-Term(iTRAQ8plex); K4(iTRAQ8plex); M13(Oxidation)	1	F5HE64	F5HE64	0	4	590.833	2360.31	2360.33	-6.14	-0.00363	40.7	100	48.3783	21040	23.6	28.1	24.3	42.1	59.1	66.8		1.98	1	8.701e-05	0.0003755
-484	970467	High	[R].sLVIGAVYSPR.[V]	N-Term(iTRAQ8plex)	1	Q7MWY1	Q7MWY1	0	2	733.436	1465.86	1465.87	-2.56	-0.00187	205.2	100	48.4234	21062	193	204.8	215.6	157	251.5	209.3		3.32	1	8.701e-05	1.049e-07
-484	970492	High	[K].dLDEREEIWAQVDk.[L]	N-Term(iTRAQ8plex); K14(iTRAQ8plex)	1	Q7MWS5	Q7MWS5	1	3	785.418	2354.24	2354.24	-2.23	-0.00175	80.2	100	48.4387	21069	53.6	27.9	37.9	84	65.9	212.1		2.24	1	8.701e-05	2.809e-07
-484	970500	High	[R].aGVVQTEPIGENELHLPEDk.[R]	N-Term(iTRAQ8plex); K20(iTRAQ8plex)	1	Q7MWE7	Q7MWE7	0	4	696.629	2783.49	2783.5	-4.04	-0.00281	66.5	100	48.4408	21070	16.3	15.9	25.8	112.4	99.1	129.6		2.92	1	8.701e-05	7.838e-06
-484	970514	High	[K].wVEmFTHR.[Y]	N-Term(iTRAQ8plex); M4(Oxidation)	1	Q7MWG3	Q7MWG3	0	3	475.913	1425.72	1425.73	-0.77	-0.00037	112.5	100	48.453	21076	173.7	212.7	68.7	50.3	80.6	89.1		2.76	1	8.701e-05	0.0002751
-484	970623	High	[K].tIIPFVTHGGGGMGk.[C]	N-Term(iTRAQ8plex); K15(iTRAQ8plex)	1	Q7MVE6	Q7MVE6	0	4	520.797	2080.17	2080.18	-7.73	-0.00402	52.1	100	48.5044	21100	23.5	19.6	27.4	63.6	67	111.3		3.36	1	8.701e-05	1.419e-05
-484	970657	High	[R].aGVVQTEPIGENELHLPEDk.[R]	N-Term(iTRAQ8plex); K20(iTRAQ8plex)	1	Q7MWE7	Q7MWE7	0	3	928.501	2783.49	2783.5	-5.46	-0.00506	61.3	100	48.5176	21106	23.2	17.1	23.4	104	79.9	120.1		2.77	1	8.701e-05	2.086e-08
-484	970750	High	[R].lNLFSTHSVmPk.[F]	N-Term(iTRAQ8plex); M10(Oxidation); K12(iTRAQ8plex)	1	Q7MX16	Q7MX16	0	3	666.712	1998.12	1998.13	-3.87	-0.00258	213.7	44.673	48.5551	21124	136.6	84.6	183.7	235.9	360.2	281		3.54	1	8.701e-05	4.202e-07
-484	970882	High	[R].lNLFSTHSVmPk.[F]	N-Term(iTRAQ8plex); M10(Oxidation); K12(iTRAQ8plex)	1	Q7MX16	Q7MX16	0	4	500.286	1998.12	1998.13	-3.94	-0.00197	176.5	58.185	48.6186	21154	125.8	76.8	168.2	155.3	298.9	234		3.22	1	8.701e-05	3.062e-06
-484	971003	High	[K].yEmGPDGHQmEYEEQGFSEVITGk.[K]	N-Term(iTRAQ8plex); M3(Oxidation); M10(Oxidation); K24(iTRAQ8plex)	1	F5HFY5	F5HFY5	0	4	851.148	3401.57	3401.58	-1.22	-0.00103	71.4	100	48.7003	21192	47	35	132	81.4	49.2	83.7		4.27	1	8.701e-05	3.317e-06
-484	971084	High	[K].yVQDNDLVVDGAMTDPk.[G]	N-Term(iTRAQ8plex); K17(iTRAQ8plex)	1	Q7MWD1	Q7MWD1	0	4	622.825	2488.28	2488.28	-2.85	-0.00177	64.6	100	48.7342	21208	30.4	26	29.2	68	99.4	134.8		2.33	1	8.701e-05	8.999e-05
-484	971158	High	[K].yEmGPDGHQmEYEEQGFSEVITGk.[K]	N-Term(iTRAQ8plex); M3(Oxidation); M10(Oxidation); K24(iTRAQ8plex)	1	F5HFY5	F5HFY5	0	3	1134.54	3401.59	3401.58	5.09	0.00577	83	100	48.7661	21223	45.7	28.9	194.5	92.7	45.2	90.8		4.5	1	8.701e-05	3.745e-08
-484	971196	High	[K].lFVTSGLGGmSGAQPk.[A]	N-Term(iTRAQ8plex); M10(Oxidation); K16(iTRAQ8plex)	1	Q7MTS1	Q7MTS1	0	3	725.404	2174.2	2174.21	-5.7	-0.00413	141.4	100	48.787	21233	71.3	51.7	67.7	143.8	197.5	316.4		4.1	1	8.701e-05	2.058e-07
-484	971200	High	[K].yVQDNDLVVDGAMTDPk.[G]	N-Term(iTRAQ8plex); K17(iTRAQ8plex)	1	Q7MWD1	Q7MWD1	0	2	1244.64	2488.28	2488.28	-1.42	-0.00176	74.3	100	48.7915	21235	11.8	9.3	10.7	95.3	128.8	189.7		2.05	1	8.701e-05	3.898e-09
-484	971212	High	[K].vYVEDYENGELVR.[R]	N-Term(iTRAQ8plex)	1	Q7MX26	Q7MX26	0	2	944.979	1888.95	1888.96	-4.48	-0.00423	51.2	100	48.7958	21237	28.1	26.2	31.8	40.7	52	128.5		2.77	1	8.701e-05	4.201e-05
-484	971290	High	[K].lFVTSGLGGmSGAQPk.[A]	N-Term(iTRAQ8plex); M10(Oxidation); K16(iTRAQ8plex)	1	Q7MTS1	Q7MTS1	0	4	544.304	2174.2	2174.21	-6.52	-0.00354	85.8	100	48.8254	21251	10.6	11	15.4	115.5	146.7	215.8		3.27	1	8.701e-05	4.16e-06
-484	971310	High	[K].lFVTSGLGGmSGAQPk.[A]	N-Term(iTRAQ8plex); M10(Oxidation); K16(iTRAQ8plex)	1	Q7MTS1	Q7MTS1	0	2	1087.6	2174.19	2174.21	-7.69	-0.00836	65.5	100	48.8408	21258	16.1	17.2	23.4	80.1	99.9	156.2		1.93	1	8.701e-05	0.0001123
-484	971565	High	[K].gmTLDDDGQDEVVGmISIk.[H]	N-Term(iTRAQ8plex); M2(Oxidation); M15(Oxidation); K19(iTRAQ8plex)	1	Q7MUU5	Q7MUU5	0	4	666.587	2663.33	2663.34	-4.23	-0.00282	106.4	100	48.9687	21318	47.9	30.3	49.1	161	206.7	143.4		3.5	1	8.701e-05	2.244e-05
-484	971593	High	[R].sLVIGAVYSPR.[V]	N-Term(iTRAQ8plex)	1	Q7MWY1	Q7MWY1	0	3	489.293	1465.86	1465.87	-2.84	-0.00139	37.8	100	48.9875	21327	35.8	33.4	39.1	34.3	42.7	41.3		3.42	1	8.701e-05	7.354e-06
-484	971641	High	[R].gTVDFSNEALEAAEk.[G]	N-Term(iTRAQ8plex); K15(iTRAQ8plex)	1	Q7MTR6	Q7MTR6	0	3	730.386	2189.14	2189.15	-5.06	-0.00369	83.4	100	49.0043	21335	44.6	44.1	57.7	88.9	107.9	157.1		4.05	1	8.701e-05	9.588e-08
-484	971690	High	[K].yEmGPDGHQmEYEEQGFSEVITGk.[K]	N-Term(iTRAQ8plex); M3(Oxidation); M10(Oxidation); K24(iTRAQ8plex)	1	F5HFY5	F5HFY5	0	5	681.119	3401.57	3401.58	-2.37	-0.00161	140.1	100	49.0326	21348	80.4	61.3	313.5	154.8	77.2	153.1		4.55	1	8.701e-05	2.143e-07
-484	971710	High	[R].lHYLQIPVNAGmR.[F]	N-Term(iTRAQ8plex); M12(Oxidation)	1	Q7MTV9	Q7MTV9	0	4	458.757	1832.01	1832.02	-5.07	-0.00232	18.8	100	49.0413	21352	15.8	11.4	22.8	17.5	18.5	26.8		3.4	1	8.701e-05	3.905e-05
-484	971766	High	[R].tAEILLHGTDAEEEIDk.[L]	N-Term(iTRAQ8plex); K17(iTRAQ8plex)	1	Q7MVL6	Q7MVL6	0	4	623.835	2492.32	2492.33	-6.27	-0.00391	107.7	100	49.0688	21365	18.6	14.2	19.7	244.1	244.7	104.8		3.39	1	8.701e-05	1.774e-08
-484	971826	High	[K].gmTLDDDGQDEVVGmISIk.[H]	N-Term(iTRAQ8plex); M2(Oxidation); M15(Oxidation); K19(iTRAQ8plex)	1	Q7MUU5	Q7MUU5	0	3	888.448	2663.33	2663.34	-2.67	-0.00237	143.4	100	49.1008	21380	26.7	23.2	24.6	292.9	314.2	178.5		3.66	1	8.701e-05	1.025e-07
-484	974784	High	[K].sAELDIMQNNPEITDETGk.[A]	N-Term(iTRAQ8plex); K19(iTRAQ8plex)	1	F5HHM2	F5HHM2	0	4	679.098	2713.37	2713.38	-3.34	-0.00226	73.3	100	50.5858	22078	32.8	25.4	36.7	119.3	78.3	147		4.32	1	8.701e-05	1.329e-07
-484	975134	High	[R].qEFDmDHLPDDSWTYVDR.[H]	N-Term(iTRAQ8plex); M5(Oxidation)	1	Q7MWI8	Q7MWI8	0	3	863.719	2589.14	2589.15	-2.6	-0.00225	69.2	100	50.7554	22158	36.4	24.2	32.4	101.8	109.1	111		2.84	1	8.701e-05	1.961e-06
-484	975403	High	[K].aIEMLDDEYkER.[V]	N-Term(iTRAQ8plex); K10(iTRAQ8plex)	1	Q7MWJ4	Q7MWJ4	1	4	530.783	2120.11	2120.12	-1.8	-0.00095	186.9	100	50.9179	22234	440.9	347.3	154.2	47.2	67.2	64.7		4.19	1	8.701e-05	2.143e-06
-484	977964	High	[K].rVFDVNLFR.[K]	N-Term(iTRAQ8plex)	1	Q7MTJ4	Q7MTJ4	1	3	490.62	1469.85	1469.85	-4.27	-0.00209	76.2	100	52.1141	22796	32.2	26.4	36.9	115.4	123.4	123.1		3.34	1	8.701e-05	7.715e-06
-484	978038	High	[K].tVGDAIDYIEk.[N]	N-Term(iTRAQ8plex); K11(iTRAQ8plex)	1	Q7MU10	Q7MU10	0	2	916.511	1832.01	1832.03	-6.51	-0.00597	121.1	100	52.1524	22814	39.1	28.1	38.9	211.3	172.1	237		1.98	1	8.701e-05	3.78e-07
-484	978083	High	[K].vILPVATIk.[M]	N-Term(iTRAQ8plex); K9(iTRAQ8plex)	1	Q7MWD6	Q7MWD6	0	2	781.522	1562.04	1562.05	-8.05	-0.00628	184.1	100	52.1735	22824	44	39.5	65.8	188.8	194	572.5		2.13	1	8.701e-05	8.188e-07
-484	978145	High	[R].yYGGcEVVDQSEQIAIDR.[I]	N-Term(iTRAQ8plex); C5(Carbamidomethyl)	1	Q7MXW0	Q7MXW0	0	3	802.721	2406.15	2406.15	-2.06	-0.00165	99.4	100	52.2043	22838	41.3	50.3	38	123.2	108.1	235.8		5.35	1	8.701e-05	2.119e-09
-484	978323	High	[K].aSLITVLPk.[I]	N-Term(iTRAQ8plex); K9(iTRAQ8plex)	1	Q7MUL5	Q7MUL5	0	3	517.339	1550	1550.01	-7.24	-0.00374	88.4	100	52.3016	22884	47.6	29	53.8	64.1	149.5	186.4		2.42	1	8.701e-05	9.714e-05
-484	978341	High	[K].fIWTHDAFR.[V]	N-Term(iTRAQ8plex)	1	Q7MU23	Q7MU23	0	3	499.601	1496.79	1496.8	-4.08	-0.00204	151.3	100	52.3115	22889	33.9	69.1	43	119.8	131	511.1		2.91	1	8.701e-05	3.208e-05
-484	978408	High	[K].fIWTHDAFR.[V]	N-Term(iTRAQ8plex)	1	Q7MU23	Q7MU23	0	2	748.898	1496.79	1496.8	-3.77	-0.00282	141.7	100	52.3534	22908	49.6	31.6	38.9	120.1	122	488.3		2.55	1	8.701e-05	8.348e-05
-484	978446	High	[R].yYGGcEVVDQSEQIAIDR.[I]	N-Term(iTRAQ8plex); C5(Carbamidomethyl)	1	Q7MXW0	Q7MXW0	0	2	1203.59	2406.17	2406.15	4.42	0.00531	55.2	100	52.371	22916	16.3	13.8	16.7	72.1	63.1	149.1		3.31	1	8.701e-05	2.15e-09
-484	978505	High	[R].lTVLPLSPk.[M]	N-Term(iTRAQ8plex); K9(iTRAQ8plex)	1	Q7MTC4	Q7MTC4	0	3	526.011	1576.02	1576.03	-7.26	-0.00381	96.8	100	52.3984	22929	28.5	18.5	24.5	151.6	175.4	182.5		1.92	1	8.701e-05	7.75e-06
-484	978517	High	[R].sLGALLGYRPEk.[G]	N-Term(iTRAQ8plex); K12(iTRAQ8plex)	1	Q7MWN5	Q7MWN5	0	4	478.79	1912.14	1912.15	-5.51	-0.00263	89.9	100	52.4028	22931	14.4	7.9	13.5	44.5	110.1	349.2		2.06	1	8.701e-05	1.639e-05
-484	978747	High	[R].lGAIGSLSVGk.[Y]	N-Term(iTRAQ8plex); K11(iTRAQ8plex)	1	Q9S3R9	Q9S3R9	0	3	537.338	1610	1610.01	-6.43	-0.00345	85.6	100	52.5285	22989	65.8	30.5	76.9	97.3	72.9	170.1		3.04	1	8.701e-05	3.836e-07
-484	978896	High	[K].eIFLPIRPSIR.[A]	N-Term(iTRAQ8plex)	1	Q7MVR1	Q7MVR1	0	3	549.006	1645	1645.01	-3.48	-0.00191	129.9	100	52.5921	23019	48.3	26.9	62.7	170.3	237.6	233.8		2.38	1	8.701e-05	0.0001684
-484	978974	High	[K].eAGADYVGLDEYIEk.[I]	N-Term(iTRAQ8plex); K15(iTRAQ8plex)	1	Q7MX30	Q7MX30	0	3	760.73	2280.17	2280.19	-4.83	-0.00367	270.2	100	52.6213	23033	30.8	24.5	48.4	356.3	424.9	736.1		3.68	1	8.701e-05	1.268e-07
-484	979054	High	[K].eAGADYVGLDEYIEk.[I]	N-Term(iTRAQ8plex); K15(iTRAQ8plex)	1	Q7MX30	Q7MX30	0	2	1140.59	2280.17	2280.19	-6.62	-0.00755	633.1	100	52.6555	23049	24.3	18.2	28.6	859.2	1022.4	1845.7		3.04	1	8.701e-05	3.462e-08
-484	979072	High	[K].eAGADYVGLDEYIEk.[I]	N-Term(iTRAQ8plex); K15(iTRAQ8plex)	1	Q7MX30	Q7MX30	0	4	570.797	2280.17	2280.19	-7.76	-0.00442	325.4	95.053	52.6635	23053	27.4	28.1	15.5	440.7	513	927.5		3	1	8.701e-05	4.004e-07
-484	979386	High	[R].gmGILSAVVQAGR.[S]	N-Term(iTRAQ8plex); M2(Oxidation)	1	Q7MWQ6	Q7MWQ6	0	3	526.966	1578.88	1578.89	-6.34	-0.00334	67	100	52.8023	23118	21.7	15.7	39.3	43	54.2	228.2		2.32	1	8.701e-05	3.671e-06
-484	979425	High	[R].LNDLWcFGNR.[I]	C6(Carbamidomethyl)	1	F5HDB6	F5HDB6	0	2	647.802	1294.6	1294.6	-2.1	-0.00136	79.8	100	52.8211	23127	71.9	136.7	50.3	65.6	74.5	79.7	NoQuanLabels	2.72	1	8.701e-05	0.0001473
-484	979436	High	[K].nIILTSFGR.[V]	N-Term(iTRAQ8plex)	1	Q7MWD8	Q7MWD8	0	2	662.894	1324.78	1324.79	-6.64	-0.0044	192.6	100	52.8277	23130	39	30.5	36.8	361.1	257.7	430.5		2.23	1	8.701e-05	7.093e-05
-484	979471	High	[K].FANNTPLPALMVSR.[K]		1	F5HAH6	F5HAH6	0	2	765.905	1530.8	1530.81	-3.95	-0.00302	75.1	100	52.8453	23138	80.9	63.2	63.7	80.2	72.9	89.4	NoQuanLabels	3.02	1	8.701e-05	2.649e-05
-484	979594	High	[K].iGEVEEAIGR.[N]	N-Term(iTRAQ8plex)	1	Q7MWD3	Q7MWD3	0	2	688.883	1376.76	1376.77	-7.51	-0.00517	78.5	100	52.9112	23169	29.5	17.8	25.8	130.3	99.2	168.7		1.95	1	8.701e-05	9.238e-06
-484	979729	High	[R].yYGGcEVVDQSEQIAIDR.[I]	N-Term(iTRAQ8plex); C5(Carbamidomethyl)	1	Q7MXW0	Q7MXW0	0	3	802.716	2406.13	2406.15	-8.3	-0.00666	46.8	100	52.9784	23202	29.2	18.6	32.8	59.2	52.5	88.6		3.72	1	8.701e-05	5.89e-08
-484	979791	High	[R].lLPTLHFGDk.[Q]	N-Term(iTRAQ8plex); K10(iTRAQ8plex)	1	F5HG90	F5HG90	0	4	438.017	1749.05	1749.05	-2.84	-0.00124	216.6	100	53.0124	23218	243	116	634.9	69.7	91.9	144		2.33	1	8.701e-05	0.0001454
-484	980005	High	[K].yEmGPDGHQMEYEEQGFSEVITGk.[K]	N-Term(iTRAQ8plex); M3(Oxidation); K24(iTRAQ8plex)	1	F5HFY5	F5HFY5	0	4	847.148	3385.57	3385.58	-3.01	-0.00255	148.3	100	53.1196	23269	98.7	80.7	308	99.3	70	233		5.25	1	8.701e-05	2.856e-07
-484	977922	High	[K].lAFEGEEDDIIk.[L]	N-Term(iTRAQ8plex); K12(iTRAQ8plex)	1	Q7MW38	Q7MW38	0	4	497.524	1987.07	1987.08	-5.03	-0.0025	95.8	100	52.0921	22786	57.5	43.6	97.3	136.6	145.3	94.2		2.74	1	8.701e-05	2.064e-05
-484	977901	High	[K].lAFEGEEDDIIk.[L]	N-Term(iTRAQ8plex); K12(iTRAQ8plex)	1	Q7MW38	Q7MW38	0	2	994.042	1987.08	1987.08	-3.6	-0.00358	283.8	100	52.0856	22783	190.7	136.5	275	421.2	429.7	249.6		3.77	1	8.701e-05	2.555e-09
-484	977865	High	[K].fANNTPLPALmVSR.[K]	N-Term(iTRAQ8plex); M11(Oxidation)	1	F5HAH6	F5HAH6	0	3	617.673	1851.01	1851.01	-2.49	-0.00153	53	100	52.0704	22776	34.5	28.1	45.1	65.1	59.6	85.9		3.25	1	8.701e-05	3.362e-05
-484	977830	High	[K].lAFEGEEDDIIk.[L]	N-Term(iTRAQ8plex); K12(iTRAQ8plex)	1	Q7MW38	Q7MW38	0	3	663.032	1987.08	1987.08	-2.22	-0.00147	223	30.709	52.0516	22767	134	100.6	203	339.8	352.5	208.4		3.6	1	8.701e-05	1.674e-06
-484	975646	High	[K].aIEMLDDEYkER.[V]	N-Term(iTRAQ8plex); K10(iTRAQ8plex)	1	Q7MWJ4	Q7MWJ4	1	2	1060.56	2120.12	2120.12	1.15	0.00122	122.7	100	51.0474	22295	289.7	224.2	86.8	35	49.6	50.9		3.29	1	8.701e-05	1.59e-08
-484	975660	High	[R].iSQIFVPAGQQR.[I]	N-Term(iTRAQ8plex)	1	Q7MVV0	Q7MVV0	0	3	549.985	1647.94	1647.95	-5.38	-0.00295	132.6	48.736	51.0509	22297	103	88.5	101.9	130.2	193.2	178.6		2.33	1	8.701e-05	0.0001057
-484	975670	High	[R].fTDLEEYER.[V]	N-Term(iTRAQ8plex)	1	Q7MX58	Q7MX58	0	2	753.37	1505.73	1505.74	-6.97	-0.00525	193.7	100	51.0531	22298	37.3	30.7	32.8	335.2	291.1	435.1		2.3	1	8.701e-05	2.755e-05
-484	975759	High	[K].eEVPETAFVLDR.[W]	N-Term(iTRAQ8plex)	1	Q7MTK4	Q7MTK4	0	2	854.958	1708.91	1708.91	2.19	0.00188	159.8	100	51.0959	22318	123.8	86	154.3	96.6	234.8	263.3		2.95	1	8.701e-05	2.657e-08
-484	975812	High	[R].eFAEQNPFDVEHLDENR.[I]	N-Term(iTRAQ8plex)	1	Q7MVL6	Q7MVL6	0	3	798.379	2393.12	2393.13	-3.28	-0.00262	136.2	100	51.119	22329	36.5	24.4	37.5	194.8	152.5	371.4		5.94	1	8.701e-05	2.593e-09
-484	975867	High	[K].eEVPETAFVLDR.[W]	N-Term(iTRAQ8plex)	1	Q7MTK4	Q7MTK4	0	3	570.305	1708.9	1708.91	-2.89	-0.00164	75.2	100	51.1428	22340	59.1	38.6	68.4	37.4	122.5	125.3		3.4	1	8.701e-05	2.106e-06
-484	975876	High	[K].aIEMLDDEYkER.[V]	N-Term(iTRAQ8plex); K10(iTRAQ8plex)	1	Q7MWJ4	Q7MWJ4	1	3	707.378	2120.12	2120.12	1.29	0.00091	543.9	25.842	51.1494	22344	1432.1	1140.9	404.7	63.8	103.3	118.8		5.3	1	8.701e-05	3.041e-10
-484	975937	High	[R].gDILLNIDSEEEGk.[L]	N-Term(iTRAQ8plex); K14(iTRAQ8plex)	1	Q7MXN5	Q7MXN5	0	3	714.054	2140.15	2140.16	-5.39	-0.00384	69	100	51.1844	22360	41	32.4	33.2	146.2	93.8	67.2		2.88	1	8.701e-05	9.042e-07
-484	975944	High	[K].fVLEkPFVR.[L]	N-Term(iTRAQ8plex); K5(iTRAQ8plex)	1	Q7MVE5	Q7MVE5	0	3	581.694	1743.07	1743.08	-6.27	-0.00364	183	100	51.1865	22361	38.2	31.9	47	243.9	447.8	289.1		2.26	1	8.701e-05	2.91e-05
-484	976010	High	[R].fTDLEEYER.[V]	N-Term(iTRAQ8plex)	1	Q7MX58	Q7MX58	0	3	502.584	1505.74	1505.74	-4.31	-0.00216	73.3	100	51.2083	22371	19.2	14.6	14.9	100.8	95.4	195		2.14	1	8.701e-05	8.14e-05
-484	976017	High	[R].eFAEQNPFDVEHLDENR.[I]	N-Term(iTRAQ8plex)	1	Q7MVL6	Q7MVL6	0	2	1197.08	2393.15	2393.13	6.52	0.0078	97.9	100	51.2105	22372	14.8	12.7	16.8	130.5	98.6	314.2		4.72	1	8.701e-05	4.512e-10
-484	970239	High	[R].sLVIGAVYSPR.[V]	N-Term(iTRAQ8plex)	1	Q7MWY1	Q7MWY1	0	3	489.294	1465.87	1465.87	-0.03	-1e-05	48.6	100	48.3036	21005	35.6	29.7	34	41.2	70	81.1		3.43	1	8.701e-05	4.35e-06
-484	976126	High	[K].lTSLNLSGVk.[G]	N-Term(iTRAQ8plex); K10(iTRAQ8plex)	1	F5HDB6	F5HDB6	0	3	547.343	1640.01	1640.02	-3.72	-0.00203	153.7	100	51.2569	22394	117.9	90	193.8	161.9	150.7	207.8		3.75	1	8.701e-05	1.031e-05
-484	976311	High	[K].eGLTATTFEEDGVAAGNHEYcVEVk.[Y]	N-Term(iTRAQ8plex); C21(Carbamidomethyl); K25(iTRAQ8plex)	1	Q7MTE2	Q7MTE2	0	4	834.413	3334.63	3334.64	-2.11	-0.00176	188.5	100	51.3401	22433	92.6	87.9	189.1	200.5	139.7	421.1		5.69	1	8.701e-05	2.213e-09
-484	976404	High	[K].eGLTATTFEEDGVAAGNHEYcVEVk.[Y]	N-Term(iTRAQ8plex); C21(Carbamidomethyl); K25(iTRAQ8plex)	1	Q7MTE2	Q7MTE2	0	3	1112.22	3334.64	3334.64	0.37	0.00041	122.2	100	51.3763	22450	63.3	54.6	138.5	119	50.9	306.7		4.92	1	8.701e-05	6.451e-12
-484	976418	High	[K].tQEVNQLREELER.[K]	N-Term(iTRAQ8plex)	1	Q7MXF4	Q7MXF4	1	3	650.016	1948.03	1948.04	-2.75	-0.00178	209	30.586	51.3864	22455	15.7	10.9	17.8	164.6	675.7	369.2		3.61	1	8.701e-05	6.519e-08
-484	976457	High	[K].yEMGPDGHQmEYEEQGFSEVITGk.[K]	N-Term(iTRAQ8plex); M10(Oxidation); K24(iTRAQ8plex)	1	F5HFY5	F5HFY5	0	4	847.15	3385.58	3385.58	-0.63	-0.00053	103.5	100	51.4017	22462	77.5	57.4	200.3	67.3	52.4	165.8		4.97	1	8.701e-05	3.647e-07
-484	976558	High	[K].yEMGPDGHQmEYEEQGFSEVITGk.[K]	N-Term(iTRAQ8plex); M10(Oxidation); K24(iTRAQ8plex)	1	F5HFY5	F5HFY5	0	3	1129.2	3385.58	3385.58	-1.29	-0.00146	101.8	100	51.4448	22482	80	54.5	226.9	61.3	47.8	140.3		5.09	1	8.701e-05	1.961e-10
-484	976706	High	[R].yYGGcEVVDQSEQIAIDR.[I]	N-Term(iTRAQ8plex); C5(Carbamidomethyl)	1	Q7MXW0	Q7MXW0	0	3	802.722	2406.15	2406.15	-1.07	-0.00086	91.5	100	51.5293	22522	29.1	25.8	28.8	123.5	100.7	241.1		5.11	1	8.701e-05	9.873e-10
-484	976762	High	[K].tLLTNAGYTVSIDk.[L]	N-Term(iTRAQ8plex); K14(iTRAQ8plex)	1	Q7MWF2	Q7MWF2	0	3	702.074	2104.21	2104.21	-1.56	-0.00109	87.2	100	51.5509	22532	91.4	73.6	159.8	57.5	74.3	66.6		3.99	1	8.701e-05	2.756e-07
-484	976915	High	[R].yYGGcEVVDQSEQIAIDR.[I]	N-Term(iTRAQ8plex); C5(Carbamidomethyl)	1	Q7MXW0	Q7MXW0	0	2	1203.58	2406.15	2406.15	-2.48	-0.00299	499.8	100	51.6298	22569	13	11.6	15.5	760.8	550.6	1647.5		4.91	1	8.701e-05	2.451e-12
-484	977063	High	[R].yYGGcEVVDQSEQIAIDR.[I]	N-Term(iTRAQ8plex); C5(Carbamidomethyl)	1	Q7MXW0	Q7MXW0	0	4	602.292	2406.15	2406.15	-3.05	-0.00184	36.8	100	51.7076	22606	15.7	11	14.4	43.1	42.3	94.1		3.68	1	8.701e-05	1.612e-07
-484	977522	High	[K].eAGADYVGLDEYIEk.[I]	N-Term(iTRAQ8plex); K15(iTRAQ8plex)	1	Q7MX30	Q7MX30	0	2	1140.59	2280.18	2280.19	-3.3	-0.00376	90.6	100	51.9228	22707	19.5	18	18.9	210.5	170.1	106.7		1.95	1	8.701e-05	4.751e-09
-484	977601	High	[K].eAGADYVGLDEYIEk.[I]	N-Term(iTRAQ8plex); K15(iTRAQ8plex)	1	Q7MX30	Q7MX30	0	4	570.799	2280.17	2280.19	-5.08	-0.0029	66.2	100	51.9559	22722	17.3	12.5	18.2	136.8	122.4	90		2.61	1	8.701e-05	2.067e-05
-484	976307	High	[R].eFAEQNPFDVEHLDENR.[I]	N-Term(iTRAQ8plex)	1	Q7MVL6	Q7MVL6	0	4	599.036	2393.12	2393.13	-3.23	-0.00193	77.1	66.234	51.3379	22432	16.2	10.2	15.1	98.1	69.4	253.7		5.04	1	8.701e-05	3.817e-09
-484	980077	High	[K].yEmGPDGHQMEYEEQGFSEVITGk.[K]	N-Term(iTRAQ8plex); M3(Oxidation); K24(iTRAQ8plex)	1	F5HFY5	F5HFY5	0	3	1129.2	3385.59	3385.58	2.28	0.00257	110.8	100	53.1548	23286	76.7	65.5	228.2	70.8	56.9	166.6		5.16	1	8.701e-05	4.618e-09
-484	970058	High	[K].eENIDYISLADR.[L]	N-Term(iTRAQ8plex)	1	Q7MSZ2	Q7MSZ2	0	3	581.301	1741.89	1741.89	-0.79	-0.00046	52.1	100	48.2052	20958	19.1	15.4	28.9	51.8	50.2	147.4		2.88	1	8.701e-05	2.41e-06
-484	969898	High	[K].eENIDYISLADR.[L]	N-Term(iTRAQ8plex)	1	Q7MSZ2	Q7MSZ2	0	2	871.447	1741.89	1741.89	-1.98	-0.00172	85.3	100	48.1211	20918	45	34.8	46.1	71.8	64	250.4		2.9	1	8.701e-05	1.097e-07
-484	957118	High	[K].yGETLLEDSR.[I]	N-Term(iTRAQ8plex)	1	Q7MTL9	Q7MTL9	0	3	496.26	1486.76	1486.77	-2.9	-0.00143	83.6	100	41.5132	17822	33.3	23.6	24.3	114.4	134.1	171.7		2.35	1	8.701e-05	0.0002648
-484	957377	High	[K].yVQDNDLVVDGAmTDPk.[G]	N-Term(iTRAQ8plex); M13(Oxidation); K17(iTRAQ8plex)	1	Q7MWD1	Q7MWD1	0	4	626.824	2504.27	2504.28	-2.17	-0.00136	99.6	100	41.6409	17884	27.7	19.1	29.6	160.5	210.8	150.1		2.36	1	8.701e-05	1.098e-05
-484	957558	High	[R].eTWLEDk.[Q]	N-Term(iTRAQ8plex); K7(iTRAQ8plex)	1	Q7MUG8	Q7MUG8	0	2	764.921	1528.84	1528.85	-7.63	-0.00584	206.7	100	41.714	17919	107.8	81.5	73.1	287.5	212.5	477.7		1.49	1	8.701e-05	0.0001604
-484	957599	High	[K].kLDSDYFGEE.[-]	N-Term(iTRAQ8plex); K1(iTRAQ8plex)	1	Q7MVS4	Q7MVS4	1	3	604.312	1810.92	1810.93	-6.09	-0.00368	189.4	41.95	41.7349	17929	37.8	19.8	29.8	319.3	429	300.8		1.96	1	8.701e-05	3.91e-05
-484	957728	High	[K].dLHEGDFVYVEk.[G]	N-Term(iTRAQ8plex); K12(iTRAQ8plex)	1	Q7MV47	Q7MV47	0	3	687.032	2059.08	2059.1	-7.09	-0.00486	121.2	100	41.7926	17956	59.5	39	86.1	166	135.4	241.1		2.99	1	8.701e-05	6.538e-06
-484	957749	High	[K].yVQDNDLVVDGAmTDPk.[G]	N-Term(iTRAQ8plex); M13(Oxidation); K17(iTRAQ8plex)	1	Q7MWD1	Q7MWD1	0	3	835.428	2504.27	2504.28	-3.7	-0.00309	170.8	21.291	41.8027	17961	12.6	8.5	16.6	286.7	344.6	355.9		3.15	1	8.701e-05	5.178e-09
-484	957846	High	[K].gTFGHALLIAGSR.[G]	N-Term(iTRAQ8plex)	1	Q7MXT9	Q7MXT9	0	3	535.309	1603.91	1603.92	-6.44	-0.00344	157.9	100	41.8398	17980	108.4	85.9	84.6	185.2	260.1	223.4		4.35	1	8.701e-05	1.369e-06
-484	957927	High	[K].aIEmLDDEYkER.[V]	N-Term(iTRAQ8plex); M4(Oxidation); K10(iTRAQ8plex)	1	Q7MWJ4	Q7MWJ4	1	3	712.706	2136.1	2136.11	-3.57	-0.00254	138.7	100	41.8727	17996	272.2	240.9	110.2	65	69.2	74.8		2.86	1	8.701e-05	1.104e-05
-484	958031	High	[K].kPASSTDTPSEPPVLPDPSQGGSSSGGGEQGSTGGGL.[-]	N-Term(iTRAQ8plex); K1(iTRAQ8plex)	2	Q7MTI5; Q7MTI3	Q7MTI5; Q7MTI3	0	4	998.497	3990.96	3990.96	0.53	0.00053	37.6	100	41.9219	18019	16.4	45	30	53.1	51.5	29.7		3.28	2	8.701e-05	1.236e-05
-484	958097	High	[R].iAGEmLQDIDk.[E]	N-Term(iTRAQ8plex); M5(Oxidation); K11(iTRAQ8plex)	1	Q7MUU5	Q7MUU5	0	3	619.676	1857.01	1857.02	-6.68	-0.00414	96.1	100	41.9508	18033	52.7	36.1	34.1	150.5	156.5	146.9		2.35	1	8.701e-05	2.165e-05
-484	958182	High	[-].mENPTNPLTDSmAQPESEELkPTTTDR.[L]	N-Term(iTRAQ8plex); M12(Oxidation); K21(iTRAQ8plex)	1	Q7MV93	Q7MV93	0	4	914.948	3656.77	3656.79	-5.01	-0.00458	37.1	100	41.9845	18049	20.6	16	20.1	53.4	60.5	51.9		3.25	1	8.701e-05	7.793e-07
-484	958784	High	[K].aIEmLDDEYkER.[V]	N-Term(iTRAQ8plex); M4(Oxidation); K10(iTRAQ8plex)	1	Q7MWJ4	Q7MWJ4	1	4	534.784	2136.11	2136.11	1.85	0.00099	158.9	100	42.2651	18189	251.7	198.7	123.7	127.9	134.9	116.3		2.75	1	8.701e-05	0.0001347
-484	958906	High	[R].iESDLIGER.[E]	N-Term(iTRAQ8plex)	1	Q7MU28	Q7MU28	0	2	668.37	1335.73	1335.74	-7.4	-0.00494	122.2	100	42.3207	18215	47.7	35.6	62.8	111.4	104.3	371.1		2.28	1	8.701e-05	5.453e-05
-484	959088	High	[K].eLcEELIk.[E]	N-Term(iTRAQ8plex); C3(Carbamidomethyl); K8(iTRAQ8plex)	1	Q7MVH3	Q7MVH3	0	3	547.979	1641.92	1641.93	-6.43	-0.00352	174.9	100	42.4088	18258	54.3	37.5	58.6	424.3	328.8	145.9		2.18	1	8.701e-05	0.0003183
-484	959506	High	[R].iHHDIATILIPR.[V]	N-Term(iTRAQ8plex)	1	Q7MTQ0	Q7MTQ0	0	4	426.511	1703.02	1703.03	-2.24	-0.00095	53.4	100	42.5989	18349	55.2	48.3	74.5	30.1	27.1	85		3.03	1	8.701e-05	2.778e-05
-484	959607	High	[R].qEDAVLELPk.[D]	N-Term(iTRAQ8plex); K10(iTRAQ8plex)	1	Q7MV03	Q7MV03	0	3	584.008	1750.01	1750.02	-6.43	-0.00375	101.3	100	42.6431	18371	49.6	35.5	57.5	152.5	152.1	160.5		2.34	1	8.701e-05	8.652e-06
-484	959648	High	[K].aIEmLDDEYkER.[V]	N-Term(iTRAQ8plex); M4(Oxidation); K10(iTRAQ8plex)	1	Q7MWJ4	Q7MWJ4	1	3	712.71	2136.11	2136.11	2.17	0.00155	231.4	100	42.664	18381	529.2	432.9	196.8	63.1	79.1	87		3.49	1	8.701e-05	9.531e-06
-484	959770	High	[R].tEFIYDEk.[T]	N-Term(iTRAQ8plex); K8(iTRAQ8plex)	1	Q7MW37	Q7MW37	0	2	826.948	1652.89	1652.9	-5.74	-0.00474	104.3	100	42.7343	18413	70	48.3	129.5	153.9	122.4	102		2.62	1	8.701e-05	2.416e-05
-484	959808	High	[R].vIVASFPSR.[E]	N-Term(iTRAQ8plex)	1	Q7MUY3	Q7MUY3	0	3	427.26	1279.77	1279.77	-1.09	-0.00046	109.5	100	42.7692	18427	127.3	96.7	182.1	68.2	77.6	105.2		2.48	1	8.701e-05	0.0002146
-484	959946	High	[R].lLYAAVHPR.[W]	N-Term(iTRAQ8plex)	1	Q7MTZ8	Q7MTZ8	0	3	448.606	1343.8	1343.81	-5.24	-0.00235	65.3	100	42.8547	18466	26.9	24.3	26.4	84.8	111	118.2		3.6	1	8.701e-05	1.826e-05
-484	960113	High	[K].aIEmLDDEYkER.[V]	N-Term(iTRAQ8plex); M4(Oxidation); K10(iTRAQ8plex)	1	Q7MWJ4	Q7MWJ4	1	4	534.782	2136.1	2136.11	-2.72	-0.00145	93.1	100	42.9939	18521	186.6	161	80.9	33.2	40.3	56.8		3.63	1	8.701e-05	5.774e-06
-484	960127	High	[R].tDLPVYAEDVR.[V]	N-Term(iTRAQ8plex)	1	Q7MW82	Q7MW82	0	2	791.42	1581.83	1581.84	-6.48	-0.00512	96.5	100	43.0019	18524	36.4	35.3	34	63.1	61.9	348.4		2.86	1	8.701e-05	1.94e-07
-484	960439	High	[R].qEDAVLELPk.[D]	N-Term(iTRAQ8plex); K10(iTRAQ8plex)	1	Q7MV03	Q7MV03	0	3	584.008	1750.01	1750.02	-7.16	-0.00418	155.2	100	43.3144	18645	68.3	62.1	91.9	235.4	240.5	233.1		1.99	1	8.701e-05	1.559e-05
-484	956981	High	[R].qEDAVLELPk.[D]	N-Term(iTRAQ8plex); K10(iTRAQ8plex)	1	Q7MV03	Q7MV03	0	3	584.008	1750.01	1750.02	-7.16	-0.00418	185.2	83.524	41.4562	17795	42.6	36.3	52.2	444	349.9	186.2		2.05	1	8.701e-05	1.221e-05
-484	960537	High	[R].tDLPVYAEDVR.[V]	N-Term(iTRAQ8plex)	1	Q7MW82	Q7MW82	0	3	527.95	1581.84	1581.84	-3.75	-0.00198	39	100	43.3798	18673	23.8	18.8	26.8	28.6	26.4	109.5		2.53	1	8.701e-05	4.444e-05
-484	956927	High	[K].yGETLLEDSR.[I]	N-Term(iTRAQ8plex)	1	Q7MTL9	Q7MTL9	0	2	743.884	1486.76	1486.77	-5.29	-0.00393		100	41.4276	17781								3.07	1	8.701e-05	2.145e-06
-484	956748	High	[R].vYYVNAEGEYTDDmR.[D]	N-Term(iTRAQ8plex); M14(Oxidation)	1	Q7MV15	Q7MV15	0	3	715.658	2144.96	2144.97	-6.89	-0.00493	71.4	100	41.3396	17739	35.2	27	33.9	100.1	91.9	140		2.88	1	8.701e-05	2.039e-05
-484	954237	High	[K].nAAGGEFQGSLQEATEk.[L]	N-Term(iTRAQ8plex); K17(iTRAQ8plex)	1	Q7MVH2	Q7MVH2	0	4	587.057	2345.2	2345.22	-6.34	-0.00372	118	100	40.1901	17183	37.9	29.1	50.3	106.9	116.9	366.6		3.18	1	8.701e-05	1.228e-06
-484	954298	High	[K].vAEDITPDYPk.[L]	N-Term(iTRAQ8plex); K11(iTRAQ8plex)	1	Q7MT07	Q7MT07	0	3	619.345	1856.02	1856.03	-3.85	-0.00238	193.9	100	40.2152	17195	41.1	39.4	42.9	228.3	300.8	511		2.76	1	8.701e-05	0.0001499
-484	954341	High	[K].lSDELAYQEk.[F]	N-Term(iTRAQ8plex); K10(iTRAQ8plex)	1	Q7MVD7	Q7MVD7	0	3	602	1803.99	1803.99	-5.34	-0.00321	149.2	13.866	40.2357	17205	23.5	17.7	25.7	153.9	100.8	573.4		2.82	1	8.701e-05	0.0002529
-484	954363	High	[R].iDQGVDIVER.[S]	N-Term(iTRAQ8plex)	1	Q7MW63	Q7MW63	0	2	724.405	1447.8	1447.81	-2.2	-0.00159	314.6	9.833	40.2435	17209	10.7	6	7	505.9	637.4	720.6		3.68	1	8.701e-05	5.331e-07
-484	954415	High	[K].vAEDITPDYPk.[L]	N-Term(iTRAQ8plex); K11(iTRAQ8plex)	1	Q7MT07	Q7MT07	0	2	928.514	1856.02	1856.03	-2.69	-0.0025	236.4	100	40.2655	17220	82.6	52.9	55.4	290.8	372.4	564.3		2.48	1	8.701e-05	9.967e-07
-484	954519	High	[R].eNEPDIYNAIR.[R]	N-Term(iTRAQ8plex)	1	Q7MU78	Q7MU78	0	2	819.427	1637.85	1637.84	2.24	0.00184	253.3	100	40.2979	17236	71.4	51	55.7	434.7	403.8	503		3.53	1	8.701e-05	3.177e-06
-484	954591	High	[K].eFNmSIPDDQAQEIk.[T]	N-Term(iTRAQ8plex); M4(Oxidation); K15(iTRAQ8plex)	1	Q7MU10	Q7MU10	0	3	797.075	2389.21	2389.22	-2.15	-0.00171	139.5	100	40.3246	17249	63.2	58.7	53	140.9	110.7	410.3		3.88	1	8.701e-05	3.505e-07
-484	954596	High	[K].vEDSDLIPR.[Y]	N-Term(iTRAQ8plex)	1	Q7MTT6	Q7MTT6	0	2	674.372	1347.74	1347.74	-3.63	-0.00245	160.2	100	40.3268	17250	60.2	49.4	52	173.9	128.8	496.6		2.41	1	8.701e-05	8.908e-06
-484	954665	High	[R].eNEPDIYNAIR.[R]	N-Term(iTRAQ8plex)	1	Q7MU78	Q7MU78	0	3	546.621	1637.85	1637.84	2.12	0.00116	127.3	100	40.3565	17264	36.3	28	33.4	209.1	191.1	266.1		3.41	1	8.701e-05	7.102e-05
-484	954730	High	[K].dLYELSEGR.[I]	N-Term(iTRAQ8plex)	1	Q7MUW0	Q7MUW0	0	2	693.362	1385.72	1385.72	-3.12	-0.00216	524.5	62.424	40.3789	17275	53.1	33.3	41.9	1000.4	1184.8	833.5		2.96	1	8.701e-05	1.15e-06
-484	954739	High	[R].lcELEDGQPk.[E]	N-Term(iTRAQ8plex); C2(Carbamidomethyl); K10(iTRAQ8plex)	1	Q7MW80	Q7MW80	0	3	599.657	1796.96	1796.97	-6.57	-0.00394	220.4	97.746	40.3811	17276	153.5	49.1	60.1	408.9	403	247.6		2.94	1	8.701e-05	6.311e-05
-484	954763	High	[R].lcELEDGQPk.[E]	N-Term(iTRAQ8plex); C2(Carbamidomethyl); K10(iTRAQ8plex)	1	Q7MW80	Q7MW80	0	2	898.983	1796.96	1796.97	-5.17	-0.00465	171.4	100	40.3942	17282	90.5	46.8	51.2	310	324.5	205.1		2.77	1	8.701e-05	7.599e-06
-484	954775	High	[R].vNEALEkDEIVk.[G]	N-Term(iTRAQ8plex); K7(iTRAQ8plex); K12(iTRAQ8plex)	1	F5HFD5	F5HFD5	1	3	767.123	2299.35	2299.36	-4.53	-0.00347	304.5	100	40.3985	17284	113.2	77.6	81.8	393.3	356.2	804.9		2.55	1	8.701e-05	1.505e-05
-484	954796	High	[K].vDEAAEVIk.[G]	N-Term(iTRAQ8plex); K9(iTRAQ8plex)	1	Q7MX41	Q7MX41	0	3	527.978	1581.92	1581.93	-7.42	-0.00391	145.4	100	40.4086	17289	36.2	25.3	30	110.6	131.2	538.9		2.61	1	8.701e-05	2.263e-05
-484	954925	High	[R].hYITDEPmPTELVEk.[L]	N-Term(iTRAQ8plex); M8(Oxidation); K15(iTRAQ8plex)	1	Q7MTY8	Q7MTY8	0	4	607.32	2426.26	2426.27	-6.27	-0.0038	57	100	40.4725	17319	34.3	28.7	33.1	92.4	70.3	83		1.56	1	8.701e-05	1.063e-06
-484	954987	High	[R].qSGELVTVEQIQDR.[V]	N-Term(iTRAQ8plex)	1	Q7MV40	Q7MV40	0	2	953.51	1906.01	1906.02	-2.43	-0.00232	357.5	100	40.4989	17332	137.9	54.8	145	250.9	386.3	1170.2		4.17	1	8.701e-05	1.61e-10
-484	955043	High	[K].vDEAAEVIk.[G]	N-Term(iTRAQ8plex); K9(iTRAQ8plex)	1	Q7MX41	Q7MX41	0	2	791.464	1581.92	1581.93	-6.68	-0.00528	141.1	100	40.5215	17343	61.3	50.3	58.9	120.7	136	419.2		2.23	1	8.701e-05	5.117e-07
-484	955385	High	[R].gAEVSVVNmEALQAER.[T]	N-Term(iTRAQ8plex); M9(Oxidation)	1	F5H948	F5H948	0	3	675.018	2023.04	2023.04	-1.72	-0.00116	147.6	100	40.686	17421	87	57	97	159.5	160.3	324.5		3.8	1	8.701e-05	6.742e-07
-484	955434	High	[R].qSGELVTVEQIQDR.[V]	N-Term(iTRAQ8plex)	1	Q7MV40	Q7MV40	0	3	636.007	1906.01	1906.02	-6.83	-0.00434	157.3	82.72	40.7112	17433	314.2	221	125.8	89.4	88.4	105		2.63	1	8.701e-05	2.003e-05
-484	955469	High	[R].yEDALIADR.[G]	N-Term(iTRAQ8plex)	1	Q7MT63	Q7MT63	0	2	685.364	1369.72	1369.73	-3.65	-0.0025	99.2	100	40.7222	17438	68.4	55.2	55.8	98.8	113.7	203.3		1.82	1	8.701e-05	0.0002035
-484	955994	High	[K].dYIDAImDR.[I]	N-Term(iTRAQ8plex); M7(Oxidation)	1	Q7MTN3	Q7MTN3	0	3	477.905	1431.7	1431.71	-6.02	-0.00287	88.6	11.911	40.9662	17556	5.3	3.9	3.9	203.3	204.4	110.6		1.93	1	8.701e-05	0.0001656
-484	956319	High	[K].yVQDNDLVVDGAmTDPk.[G]	N-Term(iTRAQ8plex); M13(Oxidation); K17(iTRAQ8plex)	1	Q7MWD1	Q7MWD1	0	3	835.427	2504.27	2504.28	-5.89	-0.00492	77.3	100	41.1183	17631	62.1	59.5	48.2	91.7	90.6	111.9		1.73	1	8.701e-05	2.71e-05
-484	956566	High	[K].dYIDAImDR.[I]	N-Term(iTRAQ8plex); M7(Oxidation)	1	Q7MTN3	Q7MTN3	0	2	716.355	1431.7	1431.71	-3.92	-0.00281	114.4	100	41.2436	17692	45.8	31.4	40.2	204.8	221	143.3		1.52	1	8.701e-05	2.589e-05
-484	956827	High	[R].gAEVSVVNmEALQAER.[T]	N-Term(iTRAQ8plex); M9(Oxidation)	1	F5H948	F5H948	0	3	675.019	2023.04	2023.04	0.27	0.00018	114.8	100	41.3814	17759	122.5	92.6	159.5	79.4	94.7	140.2		4.44	1	8.701e-05	3.659e-07
-484	960641	High	[R].qEDAVLELPk.[D]	N-Term(iTRAQ8plex); K10(iTRAQ8plex)	1	Q7MV03	Q7MV03	0	2	875.508	1750.01	1750.02	-6.87	-0.00601	108.9	100	43.4461	18703	36.8	28.2	31.9	182.1	186.3	187.8		1.94	1	8.701e-05	5.088e-05
-484	960890	High	[R].QPVSSGADVSDIVR.[E]		1	Q7MWL5	Q7MWL5	0	2	715.367	1429.73	1429.73	-1.53	-0.00109	56.8	100	43.6133	18776	46.3	35.3	68.4	48.2	50.7	91.8	NoQuanLabels	3.11	1	8.701e-05	8.788e-05
-484	961002	High	[K].eVMGDmLDSIk.[M]	N-Term(iTRAQ8plex); M6(Oxidation); K11(iTRAQ8plex)	1	Q7MV36	Q7MV36	0	3	621.329	1861.97	1861.99	-7.42	-0.0046	70.7	100	43.6713	18804	27.4	23.9	28.8	68.6	87.3	188.1		2.14	1	8.701e-05	0.0003588
-484	964962	High	[K].eRLESEGYTPILAENEQGmLR.[V]	N-Term(iTRAQ8plex); M19(Oxidation)	1	Q7MUY3	Q7MUY3	1	3	919.138	2755.4	2755.39	4.9	0.0045	38.3	100	45.6229	19738	45.3	35.2	48.1	31.3	32.5	37.3		3.86	1	8.701e-05	7.46e-08
-484	965080	High	[K].tVGDAIDYIEk.[N]	N-Term(iTRAQ8plex); K11(iTRAQ8plex)	1	Q7MU10	Q7MU10	0	2	916.511	1832.02	1832.03	-6.05	-0.00554	193.5	100	45.6813	19766	40.1	24.5	29.4	235.8	317	514.2		3.03	1	8.701e-05	4.311e-06
-484	965210	High	[K].eFSGIEENIk.[F]	N-Term(iTRAQ8plex); K10(iTRAQ8plex)	1	Q7MXN5	Q7MXN5	0	2	887.491	1773.97	1773.98	-5.27	-0.00467	260.2	100	45.7371	19792	30.3	22.3	28.5	556.3	436.7	486.9		2.6	1	8.701e-05	1.903e-06
-484	965256	High	[R].lLQQEDSDGVEIEk.[S]	N-Term(iTRAQ8plex); K14(iTRAQ8plex)	1	Q7MX10	Q7MX10	0	3	737.733	2211.18	2211.2	-5.26	-0.00388	102.6	100	45.7561	19801	46.9	40.3	42.6	126.2	165	194.4		3.66	1	8.701e-05	1.385e-05
-484	965477	High	[R].lLQQEDSDGVEIEk.[S]	N-Term(iTRAQ8plex); K14(iTRAQ8plex)	1	Q7MX10	Q7MX10	0	2	1106.1	2211.18	2211.2	-5.78	-0.00639	78	100	45.8643	19851	19.3	17.3	14.6	99.9	134.1	182.8		3.27	1	8.701e-05	4.7e-09
-484	965498	High	[R].lDDIASDGIk.[L]	N-Term(iTRAQ8plex); K10(iTRAQ8plex)	1	Q7MXG0	Q7MXG0	0	3	552.317	1654.94	1654.95	-6.87	-0.00379	164.4	100	45.8744	19856	29.1	27.5	35.7	285.3	306.1	302.7		1.33	1	8.701e-05	2.503e-06
-484	965585	High	[K].iNVQSLHVIPGR.[E]	N-Term(iTRAQ8plex)	1	Q7MWF2	Q7MWF2	0	3	546.331	1636.98	1636.98	-1.5	-0.00082	68.4	100	45.9142	19875	74.8	60.3	92.4	60.1	72	50.6		4.84	1	8.701e-05	1.608e-08
-484	965741	High	[K].lPHSPFAFR.[H]	N-Term(iTRAQ8plex)	1	Q7MT27	Q7MT27	0	3	459.262	1375.77	1375.78	-4.62	-0.00212	58.7	100	45.9927	19912	30.9	13	23.3	110.1	89.9	85.1		2.46	1	8.701e-05	0.0002112
-484	965811	High	[R].lPEGQImDDFR.[L]	N-Term(iTRAQ8plex); M7(Oxidation)	1	Q7MXB7	Q7MXB7	0	2	820.914	1640.82	1640.83	-3.47	-0.00285	293.3	100	46.026	19928	270.4	307.7	360.6	401.5	201.4	218.1		2.36	1	8.701e-05	7.518e-05
-484	965900	High	[K].iNVQSLHVIPGR.[E]	N-Term(iTRAQ8plex)	1	Q7MWF2	Q7MWF2	0	4	409.999	1636.98	1636.98	-2.48	-0.00102	35.3	100	46.0712	19949	38.1	40.9	44.3	28.7	34.7	25.2		3.08	1	8.701e-05	0.0001061
-484	965963	High	[K].vAmAALTVVk.[E]	N-Term(iTRAQ8plex); M3(Oxidation); K10(iTRAQ8plex)	1	Q7MV34	Q7MV34	0	3	543.003	1626.99	1627.01	-7.64	-0.00414	77.1	100	46.0987	19962	28	27	32.8	57.2	62.9	254.9		2.78	1	8.701e-05	1.483e-06
-484	966169	High	[K].vLLTGAGSTLGR.[E]	N-Term(iTRAQ8plex)	1	Q7MT02	Q7MT02	0	3	483.627	1448.87	1448.87	-4.96	-0.0024	47.2	100	46.194	20006	23.4	15	26.7	38.6	77.8	101.6		2.97	1	8.701e-05	5.195e-06
-484	968403	High	[K].sAELDIMQNNPEITDETGkAPR.[I]	N-Term(iTRAQ8plex); K19(iTRAQ8plex)	1	F5HHM2	F5HHM2	1	4	760.148	3037.57	3037.57	-1.05	-0.0008	63.5	100	47.3675	20563	57.2	40.3	29.3	80.8	97.4	76.2		3.78	1	8.701e-05	6.224e-08
-484	968437	High	[K].iEALDNEDLAR.[F]	N-Term(iTRAQ8plex)	1	Q7MWP8	Q7MWP8	0	2	781.917	1562.83	1562.83	-3.54	-0.00276	66.8	100	47.3806	20569	44.1	34.3	37.1	58.8	45.3	181.5		2.62	1	8.701e-05	1.404e-05
-484	969009	High	[K].eMHQALVEAAAENDESLmEk.[F]	N-Term(iTRAQ8plex); M18(Oxidation); K20(iTRAQ8plex)	1	Q7MVV0	Q7MVV0	0	4	718.105	2869.4	2869.42	-5.85	-0.0042	168.3	100	47.6865	20713	15.5	15.2	22.5	180.2	267.7	508.8		3.97	1	8.701e-05	1.363e-10
-484	969021	High	[K].eMHQALVEAAAENDESLmEk.[F]	N-Term(iTRAQ8plex); M18(Oxidation); K20(iTRAQ8plex)	1	Q7MVV0	Q7MVV0	0	3	957.14	2869.41	2869.42	-3.51	-0.00336	62.2	100	47.6909	20715	27.9	34.7	33.9	44.2	57.3	175.2		2.84	1	8.701e-05	4.945e-11
-484	969186	High	[R].smNIYELDAASNNSVDDIR.[L]	N-Term(iTRAQ8plex); M2(Oxidation)	1	Q7MUS1	Q7MUS1	0	3	816.39	2447.16	2447.17	-4.38	-0.00357	51	100	47.7648	20750	31.9	27.2	35.4	62.1	68.6	80.6		2.08	1	8.701e-05	5.196e-06
-484	969199	High	[R].kNPVHWTLLSSSGLSGAcR.[Q]	N-Term(iTRAQ8plex); K1(iTRAQ8plex); C18(Carbamidomethyl)	1	Q7MXJ6	Q7MXJ6	1	4	670.366	2678.44	2678.47	-8.26	-0.00553	40.4	100	47.7736	20754	37.1	21.3	42.7	53.7	41.7	45.8		2.64	1	8.701e-05	1.252e-07
-484	969241	High	[R].eYPDLEESFGR.[L]	N-Term(iTRAQ8plex)	1	Q7MUZ3	Q7MUZ3	0	3	549.27	1645.79	1645.8	-3.72	-0.00204	47	100	47.7934	20763	31.1	17.8	29.4	58.7	56.9	87.8		2.87	1	8.701e-05	0.0001694
-484	969362	High	[R].lNLFSTHSVmPk.[F]	N-Term(iTRAQ8plex); M10(Oxidation); K12(iTRAQ8plex)	1	Q7MX16	Q7MX16	0	3	666.714	1998.13	1998.13	-1.67	-0.00111	67.3	100	47.8597	20794	50.2	38.1	62.9	68.9	99.4	84.2		2.47	1	8.701e-05	1.777e-05
-484	969503	High	[R].lNLFSTHSVmPk.[F]	N-Term(iTRAQ8plex); M10(Oxidation); K12(iTRAQ8plex)	1	Q7MX16	Q7MX16	0	4	500.288	1998.13	1998.13	-0.03	-1e-05	70.2	100	47.9279	20826	53.1	33.2	64.5	66.2	104	100		2.78	1	8.701e-05	1.972e-05
-484	969528	High	[R].eYPDLEESFGR.[L]	N-Term(iTRAQ8plex)	1	Q7MUZ3	Q7MUZ3	0	2	823.402	1645.8	1645.8	-2.63	-0.00217	463.5	87.669	47.9377	20831	36.4	29.4	45.2	856	765	1049		3.17	1	8.701e-05	2.181e-07
-484	969729	High	[R].mIVIVPk.[K]	N-Term(iTRAQ8plex); K7(iTRAQ8plex)	1	P95493	P95493	0	2	704.468	1407.93	1407.92	4.97	0.0035	144.2	100	48.0397	20879	242.5	214.7	173.3	68.5	76.5	89.8		2.36	1	8.701e-05	0.0001492
-484	964944	High	[K].tVGDAIDYIEk.[N]	N-Term(iTRAQ8plex); K11(iTRAQ8plex)	1	Q7MU10	Q7MU10	0	3	611.344	1832.02	1832.03	-5.09	-0.00311	113.2	100	45.6185	19736	29.6	21.6	28.5	144.4	181.3	274		3.19	1	8.701e-05	2.62e-05
-484	964793	High	[K].eFSGIEENIk.[F]	N-Term(iTRAQ8plex); K10(iTRAQ8plex)	1	Q7MXN5	Q7MXN5	0	3	592	1773.99	1773.98	0.54	0.00032	153	80.741	45.5463	19702	20.4	11.6	17.5	322.2	265.9	280.4		2.94	1	8.701e-05	8.539e-05
-484	964654	High	[K].TVGDAIDYIEk.[N]	K11(iTRAQ8plex)	1	Q7MU10	Q7MU10	0	2	764.411	1527.82	1527.82	-3.45	-0.00263	107.8	100	45.4868	19673	44.7	52.3	52.9	141.8	261	93.8		2.14	1	8.701e-05	6.572e-05
-484	964332	High	[K].yVTLTAEEEEGVk.[E]	N-Term(iTRAQ8plex); K13(iTRAQ8plex)	1	Q7MVJ1	Q7MVJ1	0	2	1038.56	2076.12	2076.13	-4.74	-0.00492	85.5	100	45.3353	19600	30.6	24	25.4	162.8	123.6	146.8		2.5	1	8.701e-05	1.893e-07
-484	961022	High	[R].tDLPVYAEDVR.[V]	N-Term(iTRAQ8plex)	1	Q7MW82	Q7MW82	0	2	791.422	1581.84	1581.84	-4.01	-0.00317	155.5	100	43.6818	18809	45.9	40.8	45.4	85.9	98.2	616.7		3.12	1	8.701e-05	6.12e-07
-484	961263	High	[R].sSAEQGLNIDDIk.[R]	N-Term(iTRAQ8plex); K13(iTRAQ8plex)	1	Q7MWG4	Q7MWG4	0	3	666.699	1998.08	1998.1	-7.35	-0.00489	108.5	100	43.8112	18871	34	66.9	32.6	180.7	187.6	149.4		2.99	1	8.701e-05	4.648e-05
-484	961605	High	[R].qEDAVLELPk.[D]	N-Term(iTRAQ8plex); K10(iTRAQ8plex)	1	Q7MV03	Q7MV03	0	3	584.008	1750.01	1750.02	-7.16	-0.00418	105.6	26.549	43.9821	18953	9.4	9.5	11.6	200	204	199.3		1.93	1	8.701e-05	1.305e-06
-484	961748	High	[K].nQVQNGVVVESETQEYIk.[G]	N-Term(iTRAQ8plex); K18(iTRAQ8plex)	1	Q7MWY1	Q7MWY1	0	4	668.862	2672.43	2672.44	-2.97	-0.00199	82.8	100	44.072	18996	75	60	93.4	87.3	104	77.3		4.27	1	8.701e-05	8.128e-09
-484	961892	High	[R].qEDAVLELPk.[D]	N-Term(iTRAQ8plex); K10(iTRAQ8plex)	1	Q7MV03	Q7MV03	0	2	875.507	1750.01	1750.02	-7.57	-0.00662	288.9	100	44.1375	19028	34.9	24.5	31.1	554.5	545.3	543.2		1.75	1	8.701e-05	3.89e-06
-484	961905	High	[-].mENPTNPLTDSmAQPESEELkPTTTDR.[L]	N-Term(iTRAQ8plex); M12(Oxidation); K21(iTRAQ8plex)	1	Q7MV93	Q7MV93	0	4	914.949	3656.78	3656.79	-3.27	-0.00299	54.8	100	44.1453	19032	25.3	21.2	21.5	89.6	96.9	74.4		3.42	1	8.701e-05	0.0004271
-484	962373	High	[K].eVEYVFRD.[-]	N-Term(iTRAQ8plex)	1	Q7MVH1	Q7MVH1	1	2	680.856	1360.7	1360.71	-0.37	-0.00025	261.8	100	44.3834	19146	328.5	206	450.4	142.1	255.9	188		2.57	1	8.701e-05	0.0003777
-484	962482	High	[R].lLYAAVHPR.[W]	N-Term(iTRAQ8plex)	1	Q7MTZ8	Q7MTZ8	0	3	448.607	1343.81	1343.81	-3.26	-0.00146	34.9	100	44.4352	19171	17.1	9.3	11.9	72	48.9	49.9		3.01	1	8.701e-05	0.0001017
-484	962834	High	[R].qEDAVLELPk.[D]	N-Term(iTRAQ8plex); K10(iTRAQ8plex)	1	Q7MV03	Q7MV03	0	4	438.258	1750.01	1750.02	-6.19	-0.00271	124.7	58.735	44.5937	19248	3.5	3.8	4.8	232.9	238.6	264.5		2.27	1	8.701e-05	3.978e-05
-484	962849	High	[R].fSLVHTPYNPR.[G]	N-Term(iTRAQ8plex)	1	Q7MX53	Q7MX53	0	3	545.636	1634.89	1634.9	-2	-0.00109	104.1	100	44.5993	19251	207.1	44.2	48.1	99.3	109.2	116.6		3.17	1	8.701e-05	0.0001084
-484	962911	High	[K].lcSFQGGNLHNAIPR.[E]	N-Term(iTRAQ8plex); C2(Carbamidomethyl)	1	Q7MWQ8	Q7MWQ8	0	3	663.348	1988.03	1988.04	-6.69	-0.00443	50.8	100	44.629	19265	34.1	21.8	25.3	80.8	70.3	72.4		2.98	1	8.701e-05	6.325e-05
-484	969929	High	[R].TLVLYTEDAEEIR.[A]		1	Q7MVQ9	Q7MVQ9	0	2	776.397	1551.79	1551.79	-2.42	-0.00188	50.6	100	48.1354	20925	51	35.7	54.1	51.3	56.3	55.4	NoQuanLabels	3.58	1	8.701e-05	5.539e-07
-484	962966	High	[K].dSGLDLDQLDk.[N]	N-Term(iTRAQ8plex); K11(iTRAQ8plex)	1	Q7MAV6	Q7MAV6	0	3	609.667	1826.99	1827	-4.64	-0.00282	136.9	100	44.6499	19275	15.4	13.1	17.9	149.1	97.4	528.6		2.48	1	8.701e-05	3.563e-05
-484	963032	High	[K].dSGLDLDQLDk.[N]	N-Term(iTRAQ8plex); K11(iTRAQ8plex)	1	Q7MAV6	Q7MAV6	0	2	913.995	1826.98	1827	-6.97	-0.00637	135.9	100	44.6859	19293	40.8	31.5	28.1	146.7	95.8	472.6		2.99	1	8.701e-05	4.932e-06
-484	963308	High	[R].qEDAVLELPk.[D]	N-Term(iTRAQ8plex); K10(iTRAQ8plex)	1	Q7MV03	Q7MV03	0	2	875.513	1750.02	1750.02	-1.22	-0.00107	508.9	86.671	44.8229	19358	526.5	267.1	401.5	595.5	630.5	632.3		2.3	1	8.701e-05	2.434e-06
-484	963471	High	[K].eVSEETLASIk.[Q]	N-Term(iTRAQ8plex); K11(iTRAQ8plex)	1	Q7MXP6	Q7MXP6	0	3	605.347	1814.03	1814.04	-5.51	-0.00333	92.2	100	44.8985	19394	59.9	41.1	39.5	102.3	123.1	187.2		2.8	1	8.701e-05	1.166e-05
-484	963589	High	[R].vGYDkDGDGDIDVEDLk.[L]	N-Term(iTRAQ8plex); K5(iTRAQ8plex); K17(iTRAQ8plex)	1	Q7MXB3	Q7MXB3	1	3	922.487	2765.45	2765.46	-4.99	-0.0046	117.4	100	44.9644	19425	28.5	22.6	26.3	57.8	90.4	478.9		2.48	1	8.701e-05	3.896e-05
-484	963996	High	[K].yVTLTAEEEEGVk.[E]	N-Term(iTRAQ8plex); K13(iTRAQ8plex)	1	Q7MVJ1	Q7MVJ1	0	3	692.712	2076.12	2076.13	-4.45	-0.00308	202.3	100	45.1824	19528	38.4	26.5	42.7	313.5	259	533.9		3.62	1	8.701e-05	1.965e-06
-484	964019	High	[R].gLmDEIDWNDR.[L]	N-Term(iTRAQ8plex); M3(Oxidation)	1	Q7MWP9	Q7MWP9	0	3	561.934	1683.79	1683.79	-4.53	-0.00254	52.5	100	45.1911	19532	33.9	30.5	31.7	63.2	60.8	95		2.6	1	8.701e-05	0.0001239
-484	964260	High	[K].dYEELMSVQDGNER.[I]	N-Term(iTRAQ8plex)	1	Q7MVQ9	Q7MVQ9	0	2	994.964	1988.92	1988.92	1.86	0.00185	77.3	100	45.3021	19584	112.1	95.6	125.9	35.3	38	57		3.65	1	8.701e-05	8.667e-08
-484	964270	High	[K].yVTLTAEEEEGVk.[E]	N-Term(iTRAQ8plex); K13(iTRAQ8plex)	1	Q7MVJ1	Q7MVJ1	0	4	519.787	2076.13	2076.13	-3.28	-0.0017	51.8	100	45.3065	19586	20.5	15.3	19.3	85.8	70.2	99.8		2.12	1	8.701e-05	0.0001323
-484	964278	High	[K].iDADTcIDcGTcAAAcPSEAIHPAE.[-]	N-Term(iTRAQ8plex); C6(Carbamidomethyl); C9(Carbamidomethyl); C12(Carbamidomethyl); C16(Carbamidomethyl)	1	Q7MUS0	Q7MUS0	0	3	1003.77	3009.3	3009.3	-0.99	-0.00099	76.9	65.991	45.3099	19588	22.9	22.7	13.5	111.7	174.4	116.3		5.36	1	8.701e-05	1.673e-09
-484	964301	High	[K].dYEELMSVQDGNER.[I]	N-Term(iTRAQ8plex)	1	Q7MVQ9	Q7MVQ9	0	3	663.645	1988.92	1988.92	2.1	0.00139	73.2	100	45.3187	19592	144.8	74.3	86.3	40.9	38.6	54.1		4.32	1	8.701e-05	1.615e-06
-484	964309	High	[R].eYDEmIDFVNk.[F]	N-Term(iTRAQ8plex); M5(Oxidation); K11(iTRAQ8plex)	1	Q7MWF2	Q7MWF2	0	3	676.346	2027.02	2027.03	-1.37	-0.00092	213.5	49.967	45.3222	19594	262.6	118	463.6	132.9	118.5	185.4		3.75	1	8.701e-05	1.636e-05
-484	963022	High	[R].qEDAVLELPk.[D]	N-Term(iTRAQ8plex); K10(iTRAQ8plex)	1	Q7MV03	Q7MV03	0	3	584.01	1750.02	1750.02	-3.08	-0.0018	85.4	2.666	44.6781	19289				166	167.9	178.3		1.89	1	8.701e-05	5.391e-06
-484	954109	High	[K].lSDELAYQEk.[F]	N-Term(iTRAQ8plex); K10(iTRAQ8plex)	1	Q7MVD7	Q7MVD7	0	2	902.495	1803.98	1803.99	-6.85	-0.00618	219.8	100	40.1277	17153	88.5	53.2	57.8	234.6	148	736.5		3.53	1	8.701e-05	3.247e-08
-484	980097	High	[K].yEmGPDGHQMEYEEQGFSEVITGk.[K]	N-Term(iTRAQ8plex); M3(Oxidation); K24(iTRAQ8plex)	1	F5HFY5	F5HFY5	0	5	677.92	3385.57	3385.58	-2.55	-0.00172	67.1	100	53.1635	23290	54.9	45.4	134.9	40.6	33.7	92.9		4.45	1	8.701e-05	1.864e-07
-484	980389	High	[R].lLTTLSDNIHR.[Y]	N-Term(iTRAQ8plex)	1	Q7MV71	Q7MV71	0	3	529.642	1586.91	1586.92	-3.36	-0.00178	40.4	100	53.2966	23354	20.4	14.9	23.7	39.1	46.3	98.1		2.71	1	8.701e-05	0.0001129
-484	991930	High	[K].lASGLTGYQIEVFR.[D]	N-Term(iTRAQ8plex)	1	Q7MXE5	Q7MXE5	0	3	620.015	1858.03	1858.04	-4.26	-0.00264	63.8	100	58.3206	25725	19.7	14.7	20.4	57.2	67.7	203.3		4.43	1	8.701e-05	3.73e-06
-484	991947	High	[R].tFDcVTIPLLTHIk.[I]	N-Term(iTRAQ8plex); C4(Carbamidomethyl); K14(iTRAQ8plex)	1	Q7MT42	Q7MT42	0	3	756.106	2266.3	2266.31	-3.01	-0.00227	89.5	100	58.325	25727	58.3	50.8	100.2	79.5	128.9	119.5		4.36	1	8.701e-05	6.56e-07
-484	991963	High	[R].NTIFDVPLNLTR.[S]		1	Q7MXH1	Q7MXH1	0	2	701.888	1402.77	1402.77	-0.14	-0.0001	52.3	100	58.3293	25729	23.8	20.5	21.1	57.5	66.9	123.8	NoQuanLabels	2.83	1	8.701e-05	9.388e-05
-484	992003	High	[K].tWQSILGFNPEk.[H]	N-Term(iTRAQ8plex); K12(iTRAQ8plex)	1	Q7MVU7	Q7MVU7	0	3	676.713	2028.12	2028.14	-7	-0.00474	182.8	100	58.3487	25739	12.7	14.9	13.9	376.1	353.4	325.6		2.91	1	8.701e-05	1.501e-06
-484	992068	High	[R].yQVINDALNSTLGR.[T]	N-Term(iTRAQ8plex)	1	Q7MU12	Q7MU12	0	3	623.343	1868.01	1868.02	-2.27	-0.00141	42.3	100	58.3718	25750	15.2	11.6	23.9	87.3	79.3	36.4		4.01	1	8.701e-05	5.739e-08
-484	992246	High	[K].eLLFQLGQTPLPk.[Y]	N-Term(iTRAQ8plex); K13(iTRAQ8plex)	1	Q7MUH5	Q7MUH5	0	3	698.089	2092.25	2092.26	-5.24	-0.00365	116.1	100	58.4407	25782	22.4	16.2	23.7	187.5	210.4	236.5		2.01	1	8.701e-05	3.957e-07
-484	992297	High	[K].tWQSILGFNPEk.[H]	N-Term(iTRAQ8plex); K12(iTRAQ8plex)	1	Q7MVU7	Q7MVU7	0	2	1014.57	2028.13	2028.14	-3.75	-0.0038	155.9	100	58.4595	25791	15.7	12	15.3	310.4	307.4	274.8		3.36	1	8.701e-05	1.242e-08
-484	992337	High	[K].nTWFGNSYImGIIk.[N]	N-Term(iTRAQ8plex); M10(Oxidation); K14(iTRAQ8plex)	1	Q7MT24	Q7MT24	0	3	756.745	2268.22	2268.23	-4.97	-0.00376	237.6	100	58.4782	25800	71.9	73.7	129.2	320.5	500.6	329.7		3.17	1	8.701e-05	1.012e-05
-484	992367	High	[R].nTIFDVPLNLTR.[S]	N-Term(iTRAQ8plex)	1	Q7MXH1	Q7MXH1	0	2	853.989	1706.97	1706.97	-2.02	-0.00172	468.5	100	58.4935	25807	290.1	204.5	624.8	415.4	382.9	893.4		3.91	1	8.701e-05	3.191e-08
-484	992388	High	[K].eLLFQLGQTPLPk.[Y]	N-Term(iTRAQ8plex); K13(iTRAQ8plex)	1	Q7MUH5	Q7MUH5	0	4	523.817	2092.25	2092.26	-7.55	-0.00395	84.5	100	58.5023	25811	41	34.1	39.8	113.8	130	148.2		2.19	1	8.701e-05	4.546e-05
-484	992409	High	[R].lNDLWcFGNR.[I]	N-Term(iTRAQ8plex); C6(Carbamidomethyl)	1	F5HDB6	F5HDB6	0	3	533.605	1598.8	1598.81	-2.33	-0.00124	111.4	27.736	58.5119	25816	102.2	108.9	97.5	88.9	119.1	152		2.56	1	8.701e-05	3.35e-05
-484	992424	High	[R].dLFHLVNFTDGTIk.[L]	N-Term(iTRAQ8plex); K14(iTRAQ8plex)	1	Q7MW52	Q7MW52	0	3	743.419	2228.24	2228.25	-5.33	-0.00396	159.9	100	58.5182	25819	28.4	28.6	27.2	172.2	288.3	414.5		3.4	1	8.701e-05	2.235e-08
-484	992452	High	[K].eLLFQLGQTPLPk.[Y]	N-Term(iTRAQ8plex); K13(iTRAQ8plex)	1	Q7MUH5	Q7MUH5	0	2	1046.63	2092.25	2092.26	-5.15	-0.00538	44.7	100	58.5335	25826	15	12	15	61.7	74.1	90.3		1.42	1	8.701e-05	5.203e-05
-484	992477	High	[R].nTIFDVPLNLTR.[S]	N-Term(iTRAQ8plex)	1	Q7MXH1	Q7MXH1	0	3	569.661	1706.97	1706.97	-3.28	-0.00187	97.2	49.701	58.5461	25833	77.3	45.3	155.1	79.4	71.5	154.7		3.56	1	8.701e-05	9.189e-06
-484	992499	High	[K].iNFIELATR.[I]	N-Term(iTRAQ8plex)	1	Q7MWR4	Q7MWR4	0	3	460.94	1380.81	1380.82	-6.36	-0.00293	90.1	100	58.5527	25836	22.5	13.4	41.4	71.1	102.8	289.5		2.57	1	8.701e-05	8.12e-05
-484	992520	High	[R].lNDLWcFGNR.[I]	N-Term(iTRAQ8plex); C6(Carbamidomethyl)	1	F5HDB6	F5HDB6	0	2	799.903	1598.8	1598.81	-3.5	-0.0028	464.1	26.918	58.5601	25840	404.2	561.1	349.7	374.4	516.2	579.1		3.32	1	8.701e-05	1.046e-05
-484	992523	High	[R].dLFHLVNFTDGTIk.[L]	N-Term(iTRAQ8plex); K14(iTRAQ8plex)	1	Q7MW52	Q7MW52	0	4	557.815	2228.24	2228.25	-6.32	-0.00352	149.4	45.276	58.5614	25841	12.9	8.7	19.8	167.1	281.3	406.6		2.97	1	8.701e-05	7.489e-07
-484	992536	High	[R].iDENLLQmLPAPIR.[K]	N-Term(iTRAQ8plex); M8(Oxidation)	1	Q7MTK1	Q7MTK1	0	3	648.365	1943.08	1943.09	-6.06	-0.00393	43.8	100	58.5657	25843	18.7	20.8	21.8	49.7	73	78.6		3.35	1	8.701e-05	9.5e-06
-484	992561	High	[R].lNDLWcFGNR.[I]	N-Term(iTRAQ8plex); C6(Carbamidomethyl)	1	F5HDB6	F5HDB6	0	2	799.903	1598.8	1598.81	-3.88	-0.00311	472.7	18.276	58.5743	25848	436.9	546.3	375.8	391.7	513.8	571.5		3.63	1	8.701e-05	1.662e-06
-484	992716	High	[R].dLFHLVNFTDGTIk.[L]	N-Term(iTRAQ8plex); K14(iTRAQ8plex)	1	Q7MW52	Q7MW52	0	2	1114.62	2228.24	2228.25	-7.24	-0.00807	57.5	100	58.6323	25875	14.5	16.3	20.6	57.2	90.1	146.4		1.88	1	8.701e-05	4.292e-07
-484	992853	High	[R].fFcPTGQLLESVR.[K]	N-Term(iTRAQ8plex); C3(Carbamidomethyl)	1	Q7MUA8	Q7MUA8	0	2	929.493	1857.98	1857.98	-2.64	-0.00245	221.2	100	58.683	25899	23.9	16.9	21.4	305.6	479	480.6		3.36	1	8.701e-05	7.044e-07
-484	992880	High	[R].fFcPTGQLLESVR.[K]	N-Term(iTRAQ8plex); C3(Carbamidomethyl)	1	Q7MUA8	Q7MUA8	0	3	619.998	1857.98	1857.98	-2.22	-0.00137	96.3	100	58.6938	25904	79.1	20.7	23.7	107.3	166.4	180.6		3.97	1	8.701e-05	1.625e-05
-484	993193	High	[R].lIENITLGTAAVGYR.[T]	N-Term(iTRAQ8plex)	1	Q7MWD1	Q7MWD1	0	3	632.365	1895.08	1895.09	-4.72	-0.00298	52.2	100	58.8334	25970	25.9	19.6	34.1	67	67	99.5		3.39	1	8.701e-05	2.1e-06
-484	991597	High	[R].iVLLTDHQLFDR.[Y]	N-Term(iTRAQ8plex)	1	Q7MU01	Q7MU01	0	3	592.008	1774.01	1774.02	-3.88	-0.00229	44.9	100	58.1951	25665	20.4	16.4	21.7	41.7	65.7	103.7		2.81	1	8.701e-05	0.0003499
-484	993209	High	[R].LDYIAPLFSmSTALSER.[W]	M10(Oxidation)	2	Q7MU17	Q7MU17; Q7MXW8	0	2	965.477	1929.95	1929.96	-8.17	-0.00788	23.2	100	58.8378	25972	20.3	18.1	20.8	29.6	24.3	26.2	NoQuanLabels	3.26	1	8.701e-05	2.765e-07
-484	991546	High	[R].lIDHLLSNYESDPR.[I]	N-Term(iTRAQ8plex)	1	F5HE64	F5HE64	0	3	659.35	1976.04	1976.04	-1.19	-0.00078	165.4	100	58.1725	25654	66.1	64.6	58.1	258.8	453.7	91.2		3.58	1	8.701e-05	5.039e-07
-484	991384	High	[K].eDIDPFEEIIEk.[V]	N-Term(iTRAQ8plex); K12(iTRAQ8plex)	1	Q7MVN4	Q7MVN4	0	2	1043.06	2085.12	2085.12	-0.9	-0.00094	198.4	100	58.1048	25622	37.3	35.2	37.7	382.8	446.8	250.4		2.79	1	8.701e-05	1.808e-09
-484	989544	High	[R].nAIFSGLmPLQIEk.[M]	N-Term(iTRAQ8plex); M8(Oxidation); K14(iTRAQ8plex)	1	Q7MVV4	Q7MVV4	0	4	547.065	2185.24	2185.25	-6.21	-0.00339	89.3	100	57.3617	25270	34.2	11.8	15.9	68.5	105.8	299.9		2.32	1	8.701e-05	4.487e-05
-484	989684	High	[K].tLVNFLVDk.[M]	N-Term(iTRAQ8plex); K9(iTRAQ8plex)	1	Q7MUS2	Q7MUS2	0	2	829.005	1657	1657.01	-7.09	-0.00588	177.8	100	57.4333	25303	35.4	49.6	65	184.5	235.7	496.7		3.18	1	8.701e-05	5.848e-07
-484	989700	High	[R].gFFFGNFDR.[Y]	N-Term(iTRAQ8plex)	1	Q7MUT5	Q7MUT5	0	2	705.856	1410.7	1410.71	-4.19	-0.00296	279.4	100	57.4377	25305	32.6	31.9	43.1	254.6	354.9	959.3		2.66	1	8.701e-05	9.341e-06
-484	989821	High	[R].lIDHLLSNYESDPR.[I]	N-Term(iTRAQ8plex)	1	F5HE64	F5HE64	0	3	659.351	1976.04	1976.04	0.11	7e-05	62.1	100	57.485	25327	56.8	42.2	44.1	57.9	77.5	93.8		3.27	1	8.701e-05	1.153e-05
-484	989834	High	[R].aPmLADFLLHTR.[R]	N-Term(iTRAQ8plex); M3(Oxidation)	1	Q7MWB5	Q7MWB5	0	2	852.974	1704.94	1704.94	-0.18	-0.00016	88.6	100	57.4894	25329	34.6	31.6	36.7	181.3	136	111.1		2.13	1	8.701e-05	0.0002623
-484	989851	High	[K].iNLLIIER.[L]	N-Term(iTRAQ8plex)	1	Q7BWB3	Q7BWB3	0	3	429.946	1287.82	1287.83	-6.21	-0.00267	38.2	100	57.4937	25331	20.3	10.9	10.9	45.9	77.5	63.4		3.19	1	8.701e-05	4.633e-05
-484	989890	High	[K].aIAEQLVNLTVk.[E]	N-Term(iTRAQ8plex); K12(iTRAQ8plex)	1	Q7MX28	Q7MX28	0	3	636.394	1907.17	1907.18	-6.1	-0.00388	156.8	100	57.5075	25338	23.3	20.5	23.8	166.8	107.1	599.4		2.98	1	8.701e-05	4.405e-07
-484	990111	High	[K].aIAEQLVNLTVk.[E]	N-Term(iTRAQ8plex); K12(iTRAQ8plex)	1	Q7MX28	Q7MX28	0	2	954.086	1907.16	1907.18	-7.21	-0.00688	204.6	100	57.6071	25385	24.5	13.9	21.2	203.1	111.3	853.5		2.31	1	8.701e-05	4.6e-07
-484	990124	High	[K].aIAEQLVNLTVk.[E]	N-Term(iTRAQ8plex); K12(iTRAQ8plex)	1	Q7MX28	Q7MX28	0	4	477.547	1907.16	1907.18	-7.48	-0.00357	78.4	100	57.6115	25387	18.6	13.9	20.4	77	53.7	286.7		2.31	1	8.701e-05	4.816e-06
-484	990182	High	[R].lSEGYPLWMGGVR.[L]	N-Term(iTRAQ8plex)	1	Q7MXX0	Q7MXX0	0	2	884.967	1768.93	1768.94	-4.91	-0.00434	113.7	100	57.6346	25398	69	62.4	57.1	71.8	136.6	285.2		2.47	1	8.701e-05	8.809e-06
-484	990340	High	[R].lYNVFDVSVQR.[V]	N-Term(iTRAQ8plex)	1	Q7MX74	Q7MX74	0	2	822.454	1643.9	1643.91	-2.71	-0.00223	122.9	100	57.6969	25428	45.9	27.2	32	95.7	119.5	417.4		3.27	1	8.701e-05	6.516e-07
-484	990387	High	[R].lFVVDTFcGANESSR.[L]	N-Term(iTRAQ8plex); C8(Carbamidomethyl)	1	Q7MU78	Q7MU78	0	2	1003.5	2005.99	2006	-4.46	-0.00447	108.8	100	57.7164	25438	26.8	27.9	35.6	204.4	187.2	171		3.11	1	8.701e-05	5.111e-08
-484	990397	High	[R].TFDcVTIPLLTHIk.[I]	C4(Carbamidomethyl); K14(iTRAQ8plex)	1	Q7MT42	Q7MT42	0	3	654.706	1962.1	1962.1	-0.23	-0.00015	51.9	100	57.7207	25440	58.5	30.2	58.8	46.5	58.1	59.4		1.98	1	8.701e-05	0.000265
-484	990713	High	[K].lGQSPQFDTHLLENASFLR.[L]	N-Term(iTRAQ8plex)	1	Q7MXJ7	Q7MXJ7	0	3	826.44	2477.3	2477.31	-1.68	-0.00139	180.3	63.36	57.8387	25496	97	96.2	113.6	189.8	316.6	268.4		6.01	1	8.701e-05	2.452e-12
-484	990722	High	[R].nIPTILFIk.[N]	N-Term(iTRAQ8plex); K9(iTRAQ8plex)	1	Q7MXW5	Q7MXW5	0	3	556.358	1667.06	1667.07	-7.09	-0.00394	174.7	100	57.8431	25498	15.5	11.3	16.3	135	102.6	767.4		2.66	1	8.701e-05	8.358e-06
-484	990728	High	[K].lGQSPQFDTHLLENASFLR.[L]	N-Term(iTRAQ8plex)	1	Q7MXJ7	Q7MXJ7	0	4	620.082	2477.3	2477.31	-1.63	-0.00101	79.3	100	57.8452	25499	45.5	44.1	45.1	89.5	133.3	118.4		4.19	1	8.701e-05	1.999e-08
-484	990749	High	[K].fVSPSFLTSAELDR.[M]	N-Term(iTRAQ8plex)	1	Q7MWX7	Q7MWX7	0	3	625.002	1872.99	1873	-5.25	-0.00328	66.1	100	57.8517	25502	42.7	26.6	31.1	67.6	65.6	163.1		3.64	1	8.701e-05	2.183e-06
-484	990836	High	[K].fVSPSFLTSAELDR.[M]	N-Term(iTRAQ8plex)	1	Q7MWX7	Q7MWX7	0	2	937.002	1873	1873	-1.76	-0.00164	106.9	100	57.8847	25517	27.3	24.7	26.3	104.7	72.5	385.6		3.07	1	8.701e-05	5.018e-07
-484	990898	High	[K].gmFSYmNYLLPLR.[G]	N-Term(iTRAQ8plex); M2(Oxidation); M6(Oxidation)	1	Q7MU78	Q7MU78	0	3	647.665	1940.98	1940.99	-5.73	-0.00371	56.2	100	57.9143	25531	16.6	14.3	24.9	111.9	99.2	70.5		2.99	1	8.701e-05	2.94e-05
-484	990909	High	[R].yYGGcEVVDQSEQIAIDR.[I]	N-Term(iTRAQ8plex); C5(Carbamidomethyl)	1	Q7MXW0	Q7MXW0	0	3	802.73	2406.18	2406.15	8.37	0.00671	74	100	57.9187	25533	22.4	17.7	23.9	128.1	125.3	126.4		1.92	1	8.701e-05	0.0004067
-484	990936	High	[K].dGkPTGTVAIIASTINQSWASPmR.[G]	N-Term(iTRAQ8plex); K3(iTRAQ8plex); M23(Oxidation)	2	Q7MTE2; P95493	Q7MTE2; P95493	0	4	782.175	3125.68	3125.69	-2.94	-0.00229	35.8	100	57.9273	25537	31.3	33.9	30.9	35.1	45.7	37.8		3.74	2	8.701e-05	3.427e-08
-484	991173	High	[K].lSSWNEPSPFGmIQVPR.[G]	N-Term(iTRAQ8plex); M12(Oxidation)	1	Q7MXB7	Q7MXB7	0	3	755.726	2265.16	2265.16	-0.08	-6e-05	80.9	100	58.0269	25585	114.4	75.9	93.6	49	70.7	82.1		3.88	1	8.701e-05	8.436e-07
-484	991259	High	[K].lSSWNEPSPFGmIQVPR.[G]	N-Term(iTRAQ8plex); M12(Oxidation)	1	Q7MXB7	Q7MXB7	0	2	1133.09	2265.17	2265.16	1.59	0.0018	50.8	100	58.0599	25601	80.4	51.9	58.3	25.8	39.8	48.4		2.63	1	8.701e-05	2.642e-05
-484	991401	High	[K].eDIDPFEEIIEk.[V]	N-Term(iTRAQ8plex); K12(iTRAQ8plex)	1	Q7MVN4	Q7MVN4	0	3	695.708	2085.11	2085.12	-5.44	-0.00378	235.3	46.717	58.1082	25624	11.7	5.2	12.7	503.3	571.3	307.6		3.39	1	8.701e-05	1.049e-07
-484	993281	High	[K].lIYQIPWYEk.[G]	N-Term(iTRAQ8plex); K10(iTRAQ8plex)	1	Q7MWB8	Q7MWB8	0	3	654.38	1961.13	1961.14	-4.79	-0.00313	230.7	37.484	58.8671	25986	20.9	16.8	45.2	477.2	365.5	458.5		3.28	1	8.701e-05	0.0001362
-484	993289	High	[K].lIYQIPWYEk.[G]	N-Term(iTRAQ8plex); K10(iTRAQ8plex)	1	Q7MWB8	Q7MWB8	0	2	981.064	1961.12	1961.14	-7.92	-0.00777	263.9	100	58.8693	25987	31	26	48.3	550	403.8	524.6		3.33	1	8.701e-05	3.451e-07
-484	993334	High	[R].fFVTEIIR.[E]	N-Term(iTRAQ8plex)	1	Q7MT49	Q7MT49	0	2	664.894	1328.78	1328.79	-5.37	-0.00356	325.7	100	58.8858	25995	39.6	18.4	24.6	363.8	560.7	946.9		2.43	1	8.701e-05	0.0001189
-484	996295	High	[K].sFGLIPEIIGR.[L]	N-Term(iTRAQ8plex)	1	Q7MX10	Q7MX10	0	2	753.449	1505.89	1505.9	-5.21	-0.00392	443.2	74.814	60.0931	26571	30.7	33	42.2	639.5	840.8	1072.9		3.08	1	8.701e-05	4.241e-06
-484	996517	High	[K].qIFSSVANMWcDGDR.[F]	N-Term(iTRAQ8plex); C11(Carbamidomethyl)	1	Q7MT79	Q7MT79	0	3	697.329	2089.97	2089.97	-1.16	-0.00081	38.4	100	60.1783	26611	34.4	26.6	47.5	25.8	27.5	68.4		3.08	1	8.701e-05	4.051e-07
-484	996694	High	[R].yQVINDALNSTLGR.[T]	N-Term(iTRAQ8plex)	1	Q7MU12	Q7MU12	0	3	623.342	1868.01	1868.02	-3.54	-0.0022	40.3	100	60.2492	26645	18.7	12	27	64.9	62.4	56.8		3.79	1	8.701e-05	3.031e-08
-484	996809	High	[R].nAIFSGLMPLQIEk.[M]	N-Term(iTRAQ8plex); K14(iTRAQ8plex)	1	Q7MVV4	Q7MVV4	0	3	723.752	2169.24	2169.26	-6.12	-0.00442	98.3	100	60.2984	26668	27.3	24.3	20.9	48.2	60.9	408.2		3.59	1	8.701e-05	4.22e-06
-484	996882	High	[R].yDLAFLVVR.[V]	N-Term(iTRAQ8plex)	1	Q7MT85	Q7MT85	0	2	700.413	1399.82	1399.83	-4.25	-0.00298	157.7	100	60.3258	26681	28.8	34.2	27.1	294.3	332.7	229.4		2.86	1	8.701e-05	4.76e-06
-484	997305	High	[K].vLPVVITYYADk.[S]	N-Term(iTRAQ8plex); K12(iTRAQ8plex)	1	Q7MX31	Q7MX31	0	3	663.73	1989.18	1989.19	-6.26	-0.00415	173.7	62.29	60.4901	26759	8.5	2.3	5.9	173.6	137.4	714.3		3.22	1	8.701e-05	4.701e-07
-484	997335	High	[R].lDFVTVIVR.[E]	N-Term(iTRAQ8plex)	1	Q7MXC7	Q7MXC7	0	2	683.421	1365.84	1365.84	-4.01	-0.00274	93.6	100	60.5032	26765	41.3	18.2	19.7	127.9	172.7	182		2.04	1	8.701e-05	1.46e-05
-484	997486	High	[R].iVAALLENNQTADGIR.[I]	N-Term(iTRAQ8plex)	1	Q7MX93	Q7MX93	0	3	668.044	2002.12	2002.12	-3.52	-0.00235	37	100	60.563	26793	26	13.8	32.5	48.6	54.8	46.5		4.16	1	8.701e-05	2.806e-07
-484	997642	High	[R].vLFLITDk.[C]	N-Term(iTRAQ8plex); K8(iTRAQ8plex)	1	Q7MVJ1	Q7MVJ1	0	2	778.991	1556.98	1556.99	-7.63	-0.00594	181	100	60.6258	26822	76.5	60.3	61.5	304.9	274	308.8		2.57	1	8.701e-05	6.113e-06
-484	997806	High	[R].lVEVLNQIk.[D]	N-Term(iTRAQ8plex); K9(iTRAQ8plex)	1	Q7MSZ3	Q7MSZ3	0	3	555.353	1664.04	1664.06	-7.16	-0.00397	113.7	100	60.6978	26856	23.1	17.6	23.4	107.8	126.3	384.2		2.43	1	8.701e-05	5.754e-05
-484	997821	High	[K].lSSWNEPSPFGMIQVPR.[G]	N-Term(iTRAQ8plex)	1	Q7MXB7	Q7MXB7	0	3	750.395	2249.17	2249.17	0.21	0.00016	57.7	100	60.7044	26859	83.9	57.5	56.5	31.9	48.9	67.7		4.58	1	8.701e-05	3.769e-06
-484	997990	High	[R].iVAALLENNQTADGIR.[I]	N-Term(iTRAQ8plex)	1	Q7MX93	Q7MX93	0	2	1001.56	2002.12	2002.12	-3.03	-0.00303	40.2	100	60.7799	26894	18	13.3	16	62.4	62.2	69.4		2.21	1	8.701e-05	6.349e-05
-484	998067	High	[K].fIQESNWLSDLR.[L]	N-Term(iTRAQ8plex)	1	Q7MXJ7	Q7MXJ7	0	2	906.482	1811.96	1811.96	-0.91	-0.00082	87	100	60.8074	26907	40.4	48	35.4	106.4	148.7	143		3.89	1	8.701e-05	1.717e-07
-484	998141	High	[R].lTDFFLQGDYR.[S]	N-Term(iTRAQ8plex)	1	Q7MUS1	Q7MUS1	0	2	839.937	1678.87	1678.87	-4.84	-0.00406	114.8	100	60.8371	26921	24.1	16.6	23.8	194.1	237.1	193		2.71	1	8.701e-05	1.53e-07
-484	998148	High	[K].fIQESNWLSDLR.[L]	N-Term(iTRAQ8plex)	1	Q7MXJ7	Q7MXJ7	0	3	604.656	1811.95	1811.96	-2.56	-0.00155	77.4	100	60.8393	26922	37.1	29	35.6	90.5	121.2	150.8		3.64	1	8.701e-05	1.4e-05
-484	998181	High	[K].lSSWNEPSPFGMIQVPR.[G]	N-Term(iTRAQ8plex)	1	Q7MXB7	Q7MXB7	0	2	1125.09	2249.17	2249.17	-1.52	-0.00171	37.3	100	60.8524	26928	59.6	36.6	30.7	21.2	30.2	45.8		3.22	1	8.701e-05	1.088e-06
-484	998331	High	[K].tNLEGVALGALGLNSSLk.[V]	N-Term(iTRAQ8plex); K18(iTRAQ8plex)	1	Q7MT75	Q7MT75	0	3	789.133	2365.38	2365.39	-3.11	-0.00245	61.2	100	60.9239	26962	76.9	44.8	118.5	39.6	43.8	43.6		5.31	1	8.701e-05	3.816e-11
-484	998491	High	[R].yYGGcEVVDQSEQIAIDR.[I]	N-Term(iTRAQ8plex); C5(Carbamidomethyl)	1	Q7MXW0	Q7MXW0	0	3	802.718	2406.14	2406.15	-6.7	-0.00537	45.1	100	60.9831	26990	16.2	12.4	12.8	66.8	75.6	86.6		2.36	1	8.701e-05	2.523e-06
-484	998556	High	[R].yPFGIPMELIk.[E]	N-Term(iTRAQ8plex); K11(iTRAQ8plex)	1	Q9RQJ2	Q9RQJ2	0	3	639.374	1916.11	1916.12	-5.29	-0.00338	61.1	100	61.0127	27004	139	78.3	34.5	43.2	39.3	32.2		3.03	1	8.701e-05	0.0003182
-484	998803	High	[R].dTILPLGTVLTIPATGSEmNSGAIISR.[E]	N-Term(iTRAQ8plex); M19(Oxidation)	1	Q7MVC2	Q7MVC2	0	3	1016.55	3047.64	3047.66	-5.12	-0.0052	19.4	100	61.1213	27055	11.9	8.4	13.6	21.7	21.7	39.1		3.09	1	8.701e-05	1.811e-08
-484	998913	High	[R].fTLAFDMDGLR.[N]	N-Term(iTRAQ8plex)	1	Q7MXX1	Q7MXX1	0	3	530.614	1589.83	1589.83	-2.05	-0.00109	48.6	100	61.1673	27077	47.9	36.1	41.4	40.5	64.7	61.2		2.59	1	8.701e-05	0.0003457
-484	998932	High	[R].fTLAFDMDGLR.[N]	N-Term(iTRAQ8plex)	1	Q7MXX1	Q7MXX1	0	2	795.418	1589.83	1589.83	-0.32	-0.00025	192.2	100	61.1738	27080	150.6	157.7	99.5	134.6	338.5	272.4		3.24	1	8.701e-05	1.357e-07
-484	999009	High	[R].fEWGLAGGPGFGFDAGR.[L]	N-Term(iTRAQ8plex)	1	Q7MT42	Q7MT42	0	3	682.345	2045.02	2045.02	0.41	0.00028	52.8	100	61.212	27098	47	45.3	49.4	42.1	62.7	70		4.48	1	8.701e-05	1.396e-07
-484	996194	High	[K].eLLLSSGmWGFIk.[Q]	N-Term(iTRAQ8plex); M8(Oxidation); K13(iTRAQ8plex)	1	F5HFB1	F5HFB1	0	3	702.397	2105.18	2105.19	-8.28	-0.00581	61.1	100	60.0577	26554	17.5	17.2	10.2	105.9	88.7	127.3		2.76	1	8.701e-05	2.401e-06
-484	996117	High	[K].sFGLIPEIIGR.[L]	N-Term(iTRAQ8plex)	1	Q7MX10	Q7MX10	0	3	502.635	1505.89	1505.9	-4.88	-0.00245	62	100	60.0215	26537	21	16.1	14.7	80.2	103.7	136.1		2.6	1	8.701e-05	3.143e-05
-484	995990	High	[R].yQVINDALNSTLGR.[T]	N-Term(iTRAQ8plex)	1	Q7MU12	Q7MU12	0	2	934.51	1868.01	1868.02	-2.78	-0.0026	836.3	45.085	59.9592	26508	11.8	13.3	18.8	1737.1	1780.2	1456.5		3.63	1	8.701e-05	2.138e-09
-484	995816	High	[R].cGWIDLVALR.[Y]	N-Term(iTRAQ8plex); C1(Carbamidomethyl)	1	Q7MWW8	Q7MWW8	0	3	502.949	1506.83	1506.84	-4.35	-0.00219	77	82.986	59.8756	26469	30.7	28.6	36	80.5	144.1	142.3		3.2	1	8.701e-05	7.322e-05
-484	993435	High	[K].lIYQIPWYEk.[G]	N-Term(iTRAQ8plex); K10(iTRAQ8plex)	1	Q7MWB8	Q7MWB8	0	4	491.037	1961.12	1961.14	-5.57	-0.00273	116.5	100	58.9326	26017	46.7	8	15.5	223.3	187.6	217.6		2.64	1	8.701e-05	0.0003687
-484	993459	High	[K].fALVDmEYILR.[N]	N-Term(iTRAQ8plex); M6(Oxidation)	1	Q7MXJ2	Q7MXJ2	0	3	563.977	1689.92	1689.92	-1.14	-0.00064	75.6	100	58.9412	26021	24.2	27	28.1	107.7	134.3	132.2		2.32	1	8.701e-05	0.0001444
-484	993482	High	[R].fFFNEGGYMIR.[E]	N-Term(iTRAQ8plex)	1	Q7MWU2	Q7MWU2	0	2	842.926	1684.84	1684.85	-1.27	-0.00107	218	100	58.9541	26027	405	551.5	75.8	67.6	81.5	126.7		3.46	1	8.701e-05	6.555e-08
-484	993528	High	[R].fFFNEGGYMIR.[E]	N-Term(iTRAQ8plex)	1	Q7MWU2	Q7MWU2	0	3	562.287	1684.85	1684.85	1.19	0.00067	88.2	100	58.9715	26035	140.5	179.5	43.1	49.5	50.8	66.1		3.4	1	8.701e-05	4.914e-05
-484	993542	High	[R].lIENITLGTAAVGYR.[T]	N-Term(iTRAQ8plex)	1	Q7MWD1	Q7MWD1	0	2	948.043	1895.08	1895.09	-5.93	-0.00562	81.6	100	58.9781	26038	18.9	17.1	42.1	72.2	86.7	252.9		4.28	1	8.701e-05	2.505e-09
-484	993655	High	[K].lLGLGYPEFPDR.[A]	N-Term(iTRAQ8plex)	1	Q7MT02	Q7MT02	0	3	560.978	1680.92	1680.93	-4.86	-0.00272	87.7	100	59.0209	26059	18.8	17.1	25.8	51.7	114.9	297.6		4.08	1	8.701e-05	3.878e-06
-484	993670	High	[R].lPYGISVATPIGELR.[V]	N-Term(iTRAQ8plex)	1	Q7MXV1	Q7MXV1	0	2	945.551	1890.1	1890.1	-2.5	-0.00236	80	100	59.0274	26062	20.2	14.6	23.1	42.2	42.8	337.1		2.28	1	8.701e-05	4.405e-05
-484	993764	High	[R].vFDVNLFR.[K]	N-Term(iTRAQ8plex)	1	Q7MTJ4	Q7MTJ4	0	3	438.587	1313.75	1313.75	-4.96	-0.00217	143.8	100	59.0621	26079	24.1	17.1	32.3	255.9	178.9	354.3		2.93	1	8.701e-05	0.0002171
-484	993859	High	[R].vFDVNLFR.[K]	N-Term(iTRAQ8plex)	1	Q7MTJ4	Q7MTJ4	0	2	657.377	1313.75	1313.75	-4.18	-0.00275	403.2	38.244	59.0908	26093	8.5	7.3	9.1	821.4	504.6	1068		2.68	1	8.701e-05	9.444e-05
-484	994119	High	[R].dILINQTPLIFR.[K]	N-Term(iTRAQ8plex)	1	Q7MWM1	Q7MWM1	0	2	874.022	1747.04	1747.04	-2.51	-0.00219	107	100	59.2026	26146	27	16.8	26.1	216.3	173.1	182.8		2.97	1	8.701e-05	8.21e-08
-484	994196	High	[K].aQAPVGFYAYTWEFPQR.[D]	N-Term(iTRAQ8plex)	1	F5H948	F5H948	0	3	779.065	2335.18	2335.18	-0.82	-0.00064	39.5	100	59.24	26164	50.5	39.2	62.5	26.7	28.1	29.8		5.55	1	8.701e-05	3.548e-09
-484	989530	High	[K].tLVNFLVDk.[M]	N-Term(iTRAQ8plex); K9(iTRAQ8plex)	1	Q7MUS2	Q7MUS2	0	3	553.006	1657	1657.01	-7.32	-0.00404	182.8	100	57.356	25267	17.7	12.2	14.2	203.8	254.9	594.2		2.37	1	8.701e-05	7.919e-05
-484	994295	High	[R].yQVINDALNSTLGR.[T]	N-Term(iTRAQ8plex)	1	Q7MU12	Q7MU12	0	2	934.509	1868.01	1868.02	-4.02	-0.00376	147.9	100	59.2748	26180	20.9	19.3	50.2	270.6	297.5	228.8		3.57	1	8.701e-05	2.89e-09
-484	994490	High	[K].aQAPVGFYAYTWEFPQR.[D]	N-Term(iTRAQ8plex)	1	F5H948	F5H948	0	2	1168.1	2335.19	2335.18	3.61	0.00421	90.2	100	59.3429	26213	143.9	113.5	226	18.8	16.5	22.5		3.83	1	8.701e-05	1.35e-08
-484	994908	High	[R].aSHLDELPQFWNIIk.[G]	N-Term(iTRAQ8plex); K15(iTRAQ8plex)	1	Q7MVD4	Q7MVD4	0	4	605.592	2419.34	2419.36	-6.13	-0.00371	44.6	100	59.5179	26297	14.7	9.8	13.9	55.3	76	98.1		2.44	1	8.701e-05	3.041e-06
-484	994964	High	[R].eVITNLFFSDk.[R]	N-Term(iTRAQ8plex); K11(iTRAQ8plex)	1	Q7MX27	Q7MX27	0	3	641.031	1921.08	1921.09	-4.91	-0.00315	77.3	100	59.5383	26307	33.6	12.7	21.5	102.4	89.6	203.8		2.78	1	8.701e-05	1.788e-05
-484	994972	High	[K].lSGLEGFLR.[W]	N-Term(iTRAQ8plex)	1	Q7MAV8	Q7MAV8	0	2	648.383	1295.76	1295.76	-3.15	-0.00204	116.2	100	59.5427	26309	17.1	14.2	17	201.9	236.9	210.3		2.44	1	8.701e-05	7.342e-06
-484	994978	High	[R].vEPADADFEGELQFVDEVk.[G]	N-Term(iTRAQ8plex); K19(iTRAQ8plex)	1	Q7MTL1	Q7MTL1	0	4	687.105	2745.4	2745.41	-3.93	-0.0027	67.7	100	59.547	26311	30.6	14.7	17.4	56.2	49.3	238.1		2.43	1	8.701e-05	7.034e-06
-484	994999	High	[R].yQVINDALNSTLGR.[T]	N-Term(iTRAQ8plex)	1	Q7MU12	Q7MU12	0	3	623.342	1868.01	1868.02	-3.15	-0.00196	52.5	13.537	59.5549	26315	3		3.2	106.2	113.2	89.6		4.12	1	8.701e-05	2.928e-09
-484	995016	High	[R].vEPADADFEGELQFVDEVk.[G]	N-Term(iTRAQ8plex); K19(iTRAQ8plex)	1	Q7MTL1	Q7MTL1	0	3	915.804	2745.4	2745.41	-4.33	-0.00396	85.6	100	59.5614	26318	14.7	11.7	15.9	77.6	47.9	345.7		3.67	1	8.701e-05	2.944e-09
-484	995247	High	[K].lmYTNVPSIIGIVEk.[V]	N-Term(iTRAQ8plex); M2(Oxidation); K15(iTRAQ8plex)	1	Q7MT69	Q7MT69	0	3	767.781	2301.33	2301.33	-2.97	-0.00228	70.2	100	59.6618	26366	70.1	53.5	86.7	79.2	69.8	61.9		4.75	1	8.701e-05	1.312e-06
-484	995416	High	[K].vSSGVSSAMFSALLAmEk.[K]	N-Term(iTRAQ8plex); M16(Oxidation); K18(iTRAQ8plex)	1	Q7MVW8	Q7MVW8	0	3	813.77	2439.3	2439.31	-5.19	-0.00422	36.3	100	59.727	26398	17.8	13.9	14	35	42.9	93.9		2.77	1	8.701e-05	2.846e-08
-484	995675	High	[K].tAAYLLPILDR.[L]	N-Term(iTRAQ8plex)	1	Q7MT81	Q7MT81	0	2	775.464	1549.92	1549.93	-3.41	-0.00264	124.3	100	59.819	26442	43.4	41.2	41.5	50.1	47.1	522.7		3.75	1	8.701e-05	1.76e-06
-484	995735	High	[R].cGWIDLVALR.[Y]	N-Term(iTRAQ8plex); C1(Carbamidomethyl)	1	Q7MWW8	Q7MWW8	0	2	753.923	1506.84	1506.84	-0.64	-0.00048	554.4	93.042	59.8441	26454	136.4	150.6	120.8	608.1	1141.7	1168.8		3.27	1	8.701e-05	1.635e-06
-484	994363	High	[R].gQTGQQLLLGAYSALSR.[Q]	N-Term(iTRAQ8plex)	1	Q7MUB6	Q7MUB6	0	3	689.721	2067.15	2067.15	-0.65	-0.00045	30.7	100	59.3014	26193	13.4	9.9	15.9	37.8	42.6	64.4		5.5	1	8.701e-05	6.102e-10
-484	980269	High	[R].vLkPFYWDR.[W]	N-Term(iTRAQ8plex); K3(iTRAQ8plex)	1	Q7MXB3	Q7MXB3	0	3	611.356	1832.05	1832.07	-7.19	-0.00439	288.8	20.781	53.2402	23328	4.9	4.8	7.6	75.1	259.9	1380.4		2.66	1	8.701e-05	0.0001451
-484	989527	High	[K].iPSPLTLIk.[A]	N-Term(iTRAQ8plex); K9(iTRAQ8plex)	1	Q7MTV3	Q7MTV3	0	2	795.52	1590.03	1590.05	-7.17	-0.0057	308	100	57.3539	25266	32.6	51.5	49.1	403.9	481.1	829.8		1.54	1	8.701e-05	0.0001032
-484	989357	High	[R].qILEPFFR.[H]	N-Term(iTRAQ8plex)	1	Q7MV16	Q7MV16	0	2	677.393	1353.78	1353.78	-3.03	-0.00205	99.7	100	57.279	25230	29.5	26.8	44.6	149.1	160.8	187.1		1.96	1	8.701e-05	0.0002743
-484	983353	High	[R].lFAIGNQIk.[T]	N-Term(iTRAQ8plex); K9(iTRAQ8plex)	1	Q7MXU3	Q7MXU3	0	3	538.004	1612	1612	-3.32	-0.00178	93.7	100	54.6834	24011	33.6	37.3	39.2	89.1	65	298.2		3.07	1	8.701e-05	4.742e-05
-484	983446	High	[R].yYGGcEVVDQSEQIAIDR.[I]	N-Term(iTRAQ8plex); C5(Carbamidomethyl)	1	Q7MXW0	Q7MXW0	0	3	802.721	2406.15	2406.15	-3.28	-0.00263	41.8	100	54.7257	24031	28.9	25.4	25.7	57.6	56.7	56.3		4.02	1	8.701e-05	2.57e-08
-484	983469	High	[K].gVHYFVEHIYPVIk.[D]	N-Term(iTRAQ8plex); K14(iTRAQ8plex)	1	Q7MVJ6	Q7MVJ6	0	4	578.087	2309.32	2309.33	-0.88	-0.00051	41.2	100	54.7344	24035	25.5	18.7	36.7	34.7	43.2	88.2		3.29	1	8.701e-05	1.268e-05
-484	983584	High	[K].nFSIGANASSLFGR.[F]	N-Term(iTRAQ8plex)	1	Q7MWY1	Q7MWY1	0	2	872.965	1744.92	1744.93	-2.76	-0.00241	104.5	100	54.7858	24059	63.2	84.9	99.7	93.3	145.3	140.6		3.85	1	8.701e-05	5.172e-08
-484	983643	High	[R].iSWTYTSSIIR.[K]	N-Term(iTRAQ8plex)	1	Q7MWF2	Q7MWF2	0	2	815.956	1630.9	1630.91	-4.07	-0.00332	105.2	100	54.8077	24069	96.2	132.2	101.7	90.4	127	83.6		3.06	1	8.701e-05	1.99e-07
-484	983651	High	[K].nFSIGANASSLFGR.[F]	N-Term(iTRAQ8plex)	1	Q7MWY1	Q7MWY1	0	3	582.313	1744.92	1744.93	-2.81	-0.00163	61.7	100	54.8111	24071	32.3	31.6	43.9	78.4	99.5	84.7		5.04	1	8.701e-05	4.787e-08
-484	983740	High	[K].yYMGSGTFGVLTmPR.[Y]	N-Term(iTRAQ8plex); M13(Oxidation)	1	Q7MXJ7	Q7MXJ7	0	3	667.334	1999.99	1999.99	-2.07	-0.00138	93.5	100	54.849	24089	96.7	95.7	84.3	37.1	100	147.1		4.45	1	8.701e-05	3.199e-07
-484	983755	High	[K].yYMGSGTFGVLTmPR.[Y]	N-Term(iTRAQ8plex); M13(Oxidation)	1	Q7MXJ7	Q7MXJ7	0	2	1000.5	1999.99	1999.99	-3.43	-0.00343	172.2	100	54.8534	24091	179.3	165.8	166.7	57.9	182.9	280.8		2.93	1	8.701e-05	2.912e-07
-484	983775	High	[K].aAFINTGTWATNAIk.[Q]	N-Term(iTRAQ8plex); K15(iTRAQ8plex)	1	Q7MV30	Q7MV30	0	4	547.562	2187.23	2187.24	-5.46	-0.00298	103.4	100	54.8622	24095	43.8	32.8	42.1	125.8	132.2	243.6		3.04	1	8.701e-05	1.287e-05
-484	983815	High	[K].aAFINTGTWATNAIk.[Q]	N-Term(iTRAQ8plex); K15(iTRAQ8plex)	1	Q7MV30	Q7MV30	0	3	729.745	2187.22	2187.24	-7.74	-0.00564	217.8	56.932	54.8822	24105	20.4	16.3	27.9	278.9	280.7	682.8		3.66	1	8.701e-05	1.031e-07
-484	983822	High	[R].iVLTPFDGVR.[V]	N-Term(iTRAQ8plex)	1	Q7MT24	Q7MT24	0	2	710.923	1420.84	1420.85	-6.07	-0.00431	184	100	54.8844	24106	47.7	46.8	40.8	212.1	424.6	331.9		3.03	1	8.701e-05	6.738e-05
-484	983831	High	[K].lISAPLEATYFGHR.[V]	N-Term(iTRAQ8plex)	1	Q7MXS8	Q7MXS8	0	3	627.016	1879.03	1879.04	-1.96	-0.00123	64	69.662	54.8861	24107	94.5	98.7	89	37.5	39.2	25		5.39	1	8.701e-05	2.012e-08
-484	983879	High	[R].iVLTPFDGVR.[V]	N-Term(iTRAQ8plex)	1	Q7MT24	Q7MT24	0	3	474.286	1420.84	1420.85	-2.37	-0.00112	52.4	100	54.9157	24121	16.7	17	15.8	59.2	120.2	85.4		2.74	1	8.701e-05	0.0002231
-484	983968	High	[K].lISAPLEATYFGHR.[V]	N-Term(iTRAQ8plex)	1	Q7MXS8	Q7MXS8	0	2	940.021	1879.03	1879.04	-2.05	-0.00192	197.2	100	54.9525	24138	276.8	308.3	252.8	91.4	112.9	140.8		3.08	1	8.701e-05	2.099e-07
-484	984258	High	[K].iSAAGIVGLGGATFPTHVk.[L]	N-Term(iTRAQ8plex); K19(iTRAQ8plex)	1	Q7MXA5	Q7MXA5	0	4	601.859	2404.42	2404.42	-0.78	-0.00047	51.5	100	55.069	24193	27.3	19.4	23.8	48	36.3	154.1		4.65	1	8.701e-05	8.319e-12
-484	984286	High	[K].eLcEELIkEV.[-]	N-Term(iTRAQ8plex); C3(Carbamidomethyl); K8(iTRAQ8plex)	1	Q7MVH3	Q7MVH3	1	3	624.017	1870.04	1870.05	-4.56	-0.00284	146.9	57.031	55.0827	24200	9.3	9.6	12.6	372.7	427.7	49.2		2.49	1	8.701e-05	5.865e-06
-484	984309	High	[K].eLcEELIkEV.[-]	N-Term(iTRAQ8plex); C3(Carbamidomethyl); K8(iTRAQ8plex)	1	Q7MVH3	Q7MVH3	1	2	935.522	1870.04	1870.05	-4.75	-0.00444	150.3	100	55.0915	24204	30.8	37.4	26.5	332.3	404.6	70.5		2.44	1	8.701e-05	0.0003436
-484	984318	High	[K].iSAAGIVGLGGATFPTHVk.[L]	N-Term(iTRAQ8plex); K19(iTRAQ8plex)	1	Q7MXA5	Q7MXA5	0	3	802.143	2404.41	2404.42	-1.61	-0.00129	76	100	55.0937	24205	27.1	21.1	24.4	78.4	67.8	237.2		4.86	1	8.701e-05	5.595e-11
-484	984367	High	[K].qSQFNFGLAAGAFNNR.[L]	N-Term(iTRAQ8plex)	1	Q7MXJ7	Q7MXJ7	0	3	682.685	2046.04	2046.05	-2.83	-0.00193	69.3	100	55.1231	24219	24.7	21.5	25.3	95.9	120.7	128		3.71	1	8.701e-05	7.449e-08
-484	984424	High	[K].sTQMIIVTPILR.[S]	N-Term(iTRAQ8plex)	1	F5H9B8	F5H9B8	0	3	559.339	1676	1676.01	-2.9	-0.00162	42.1	100	55.1529	24233	26.4	21.5	22.3	52.4	53.2	76.9		3.79	1	8.701e-05	6.01e-06
-484	984562	High	[K].sTQMIIVTPILR.[S]	N-Term(iTRAQ8plex)	1	F5H9B8	F5H9B8	0	2	838.506	1676	1676.01	-2.63	-0.00221	203.3	100	55.2218	24265	73.6	86.7	76.9	321.8	240.9	420.2		3.5	1	8.701e-05	2.085e-07
-484	984635	High	[R].nIFNVALVTR.[A]	N-Term(iTRAQ8plex)	1	Q7MT18	Q7MT18	0	2	725.936	1450.86	1450.87	-2.39	-0.00173	416	100	55.2535	24280	43.1	43	46.5	837.2	780.9	745.1		3.15	1	8.701e-05	9.837e-07
-484	984726	High	[R].nIFNVALVTR.[A]	N-Term(iTRAQ8plex)	1	Q7MT18	Q7MT18	0	3	484.292	1450.86	1450.87	-4.98	-0.00241	65.4	100	55.2888	24296	14.4	9.4	21	122.2	110.7	114.9		3.03	1	8.701e-05	2.221e-06
-484	983299	High	[K].lAmVEEAESLQESSDWk.[E]	N-Term(iTRAQ8plex); M3(Oxidation); K17(iTRAQ8plex)	1	Q7MV93	Q7MV93	0	3	859.435	2576.29	2576.3	-4.42	-0.0038	79.2	100	54.656	23998	25	27.6	30.4	132.6	124.1	135.2		3.98	1	8.701e-05	1.141e-07
-484	984738	High	[K].vDNNmDEIYDNEILIDVk.[T]	N-Term(iTRAQ8plex); M5(Oxidation); K18(iTRAQ8plex)	1	Q7MVJ2	Q7MVJ2	0	4	694.857	2776.41	2776.42	-3.69	-0.00256	106	100	55.2953	24299	16.2	23.4	21	187.1	130.9	257.6		3.1	1	8.701e-05	1.026e-06
-484	983243	High	[R].lAVPTGIVAAmIR.[L]	N-Term(iTRAQ8plex); M11(Oxidation)	1	Q7MW41	Q7MW41	0	3	544.662	1631.97	1631.98	-5.56	-0.00302	48.8	100	54.6308	23986	26.8	19.3	18.9	78.6	89.5	59.7		2.5	1	8.701e-05	0.0001638
-484	982823	High	[R].iVALIVPDkDGNR.[T]	N-Term(iTRAQ8plex); K9(iTRAQ8plex)	1	Q7MUA4	Q7MUA4	1	3	673.407	2018.21	2018.22	-7	-0.00471	79.1	100	54.446	23899	20.7	12.2	16	63.3	72	290.3		2.18	1	8.701e-05	1.163e-05
-484	980440	High	[R].iHFIcSAPALDSIGR.[V]	N-Term(iTRAQ8plex); C5(Carbamidomethyl)	1	Q7MVK3	Q7MVK3	0	3	654.356	1961.05	1961.06	-2.27	-0.00149	51	100	53.324	23367	14.5	13.9	25.4	56	89.8	106.2		3.83	1	8.701e-05	4.259e-07
-484	980571	High	[R].lGVSLFGR.[I]	N-Term(iTRAQ8plex)	1	F5HE36	F5HE36	0	2	576.853	1152.7	1152.7	-4.21	-0.00242	201.5	100	53.3757	23393	42.4	56.6	71.5	295.7	385.4	357.6		2.39	1	8.701e-05	4.467e-05
-484	980594	High	[K].eAGADYVGLDEYIEk.[I]	N-Term(iTRAQ8plex); K15(iTRAQ8plex)	1	Q7MX30	Q7MX30	0	3	760.73	2280.18	2280.19	-4.43	-0.00337	111.2	100	53.3844	23397	23.7	19.7	26.9	148.9	192.2	255.7		2.89	1	8.701e-05	4.558e-07
-484	980784	High	[R].dcIGAVSIEPLNTTEDDE.[-]	N-Term(iTRAQ8plex); C2(Carbamidomethyl)	1	Q7MW08	Q7MW08	0	2	1141.54	2282.06	2282.06	-0.42	-0.00048	41.6	100	53.4636	23434	20.4	15.7	21.1	54.5	71.1	66.7		2.41	1	8.701e-05	9.841e-06
-484	981223	High	[K].lFVTSGLGGMSGAQPk.[A]	N-Term(iTRAQ8plex); K16(iTRAQ8plex)	1	Q7MTS1	Q7MTS1	0	2	1079.6	2158.2	2158.22	-5.8	-0.00626	215.3	100	53.6467	23522	22	14	19	170.8	241.4	824.7		2.62	1	8.701e-05	4.607e-07
-484	981243	High	[K].fSLYLSPTTGk.[L]	N-Term(iTRAQ8plex); K11(iTRAQ8plex)	1	Q7MTZ1	Q7MTZ1	0	2	911.525	1822.04	1822.06	-8.23	-0.0075	175.4	100	53.6555	23526	67.3	65.1	93.2	296	152.9	377.9		3.45	1	8.701e-05	6.454e-05
-484	981258	High	[K].lFVTSGLGGMSGAQPk.[A]	N-Term(iTRAQ8plex); K16(iTRAQ8plex)	1	Q7MTS1	Q7MTS1	0	4	540.306	2158.2	2158.22	-6.21	-0.00335	234	100	53.6643	23530	23.3	20.8	23	168.3	264.3	904.1		3.4	1	8.701e-05	7.606e-07
-484	981271	High	[R].yYGGcEVVDQSEQIAIDR.[I]	N-Term(iTRAQ8plex); C5(Carbamidomethyl)	1	Q7MXW0	Q7MXW0	0	3	802.722	2406.15	2406.15	-1.6	-0.00128	63.3	100	53.6699	23533	56.1	37	33.3	82	97.2	74.1		3.32	1	8.701e-05	3.7e-08
-484	981291	High	[K].lFVTSGLGGMSGAQPk.[A]	N-Term(iTRAQ8plex); K16(iTRAQ8plex)	1	Q7MTS1	Q7MTS1	0	3	720.071	2158.2	2158.22	-7.3	-0.00525	144.8	11.928	53.6808	23539	3.9		3.9	102	162.4	596.4		3.03	1	8.701e-05	7.661e-10
-484	981505	High	[K].gVITFTYTYPVk.[-]	N-Term(iTRAQ8plex); K12(iTRAQ8plex)	1	F5HFY5	F5HFY5	0	3	666.392	1997.16	1997.16	2.04	0.00136	69.1	100	53.7742	23582	58.7	47.5	175.1	34.8	48.5	50.2		3.63	1	8.701e-05	2.113e-05
-484	981524	High	[K].vAMAALTVVk.[E]	N-Term(iTRAQ8plex); K10(iTRAQ8plex)	1	Q7MV34	Q7MV34	0	3	537.671	1611	1611.01	-7.87	-0.00423	72.6	100	53.7807	23585	35.2	18.2	24.3	43.4	41.8	272.5		2.92	1	8.701e-05	1.475e-05
-484	981736	High	[K].nYFAQAILNR.[R]	N-Term(iTRAQ8plex)	1	Q7MU49	Q7MU49	0	2	757.423	1513.84	1513.84	-2.41	-0.00182	107.2	100	53.885	23634	39.6	28.4	53.3	87.4	105	329.4		3.19	1	8.701e-05	1.89e-06
-484	981767	High	[K].gLGEMNEEQLWETTmDPEk.[R]	N-Term(iTRAQ8plex); M15(Oxidation); K19(iTRAQ8plex)	1	Q7MU58	Q7MU58	0	3	954.46	2861.36	2861.38	-5.11	-0.00487	42.7	100	53.9003	23641	27.9	28.1	23.3	54	72.8	50.2		2.32	1	8.701e-05	4.469e-07
-484	981997	High	[K].sAIQNLFIR.[H]	N-Term(iTRAQ8plex)	1	Q7MTA9	Q7MTA9	0	2	683.409	1365.81	1365.82	-3.91	-0.00267	143.5	100	54.0164	23696	24.1	21.3	21.1	202.4	275.8	316.4		2.99	1	8.701e-05	4.539e-06
-484	982071	High	[R].lPHAFVAEFTSR.[T]	N-Term(iTRAQ8plex)	1	Q7MTN3	Q7MTN3	0	3	560.312	1678.92	1678.92	-0.63	-0.00035	67.6	44.141	54.0474	23711	8.6	9.1	13	126.6	126.8	121.6		3.93	1	8.701e-05	3.07e-08
-484	982080	High	[K].eDPDNWEFVVDPk.[L]	N-Term(iTRAQ8plex); K13(iTRAQ8plex)	1	Q7MV25	Q7MV25	0	3	733.377	2198.12	2198.12	-2.55	-0.00187	100.5	100	54.0496	23712	48.7	49.4	45	140.5	163.9	155.3		3.32	1	8.701e-05	4.635e-06
-484	982154	High	[R].lPHAFVAEFTSR.[T]	N-Term(iTRAQ8plex)	1	Q7MTN3	Q7MTN3	0	2	839.961	1678.91	1678.92	-4.55	-0.00382	222.9	100	54.0849	23729	28.8	23.2	23.8	419.6	418.9	423.3		2.83	1	8.701e-05	5.781e-06
-484	982202	High	[K].eDPDNWEFVVDPk.[L]	N-Term(iTRAQ8plex); K13(iTRAQ8plex)	1	Q7MV25	Q7MV25	0	2	1099.56	2198.12	2198.12	-0.51	-0.00057	120.5	100	54.1068	23739	60.7	49.5	38.5	186.5	222	165.8		2.26	1	8.701e-05	1.323e-07
-484	982222	High	[K].sAIQNLFIR.[H]	N-Term(iTRAQ8plex)	1	Q7MTA9	Q7MTA9	0	3	455.941	1365.81	1365.82	-4.66	-0.00212	49.1	100	54.1146	23743	14.4	8.5	10.6	72.8	86.4	101.8		2.86	1	8.701e-05	0.0003276
-484	982296	High	[K].eDPDNWEFVVDPk.[L]	N-Term(iTRAQ8plex); K13(iTRAQ8plex)	1	Q7MV25	Q7MV25	0	4	550.284	2198.11	2198.12	-4.25	-0.00233	102.4	100	54.151	23760	54	45	38.9	147.1	171.1	158.5		3.15	1	8.701e-05	0.0001676
-484	982520	High	[R].IIADIFEYTSQNmPk.[F]	M13(Oxidation); K15(iTRAQ8plex)	1	Q59677	Q59677	0	3	697.362	2090.07	2090.08	-2.77	-0.00193	56.5	100	54.2946	23828	36.6	23.7	31.1	48.3	159.5	39.8		1.51	1	8.701e-05	0.0002467
-484	982710	High	[K].gVPASSANLVPIPSYSALR.[F]	N-Term(iTRAQ8plex)	1	Q7MT31	Q7MT31	0	3	735.083	2203.23	2203.24	-2.5	-0.00184	47	100	54.4042	23879	38.3	30.7	39.7	55.2	61.9	56		4.4	1	8.701e-05	1.061e-09
-484	982805	High	[R].nWWVQHNGFVYNADLPER.[C]	N-Term(iTRAQ8plex)	1	Q7MT96	Q7MT96	0	3	850.419	2549.24	2549.26	-8.2	-0.00697	55.8	100	54.4394	23896	21	19.4	25.9	79.5	95.3	93.8		3.71	1	8.701e-05	2.562e-08
-484	982896	High	[R].dmLSSEALEVIDk.[Q]	N-Term(iTRAQ8plex); M2(Oxidation); K13(iTRAQ8plex)	1	Q7MWG8	Q7MWG8	0	3	692.042	2074.11	2074.12	-3.33	-0.0023	95.5	100	54.4719	23911	20.1	16.4	21.6	164.9	173.7	176.4		3.15	1	8.701e-05	1.539e-05
-484	984774	High	[K].dLIALMQPR.[Y]	N-Term(iTRAQ8plex)	1	Q7MUX8	Q7MUX8	0	2	680.897	1360.79	1360.79	-4.29	-0.00292	91.6	100	55.3127	24307	28.3	21.9	22.7	93.6	160.5	222.7		2.68	1	8.701e-05	8.898e-06
-484	984795	High	[R].iSWTYTSSIIR.[K]	N-Term(iTRAQ8plex)	1	Q7MWF2	Q7MWF2	0	3	544.308	1630.91	1630.91	-0.6	-0.00032	109.9	38.101	55.3213	24312	113.5	189.2	122.4	67.8	109.2	57.4		3.6	1	8.701e-05	9.063e-06
-484	984878	High	[K].gNLYGFGLIASR.[Y]	N-Term(iTRAQ8plex)	2	Q7MU17	Q7MU17; Q7MXW8	0	2	786.449	1571.89	1571.88	4.42	0.00347	304.6	100	55.3577	24329	400.5	259.9	540.2	221.5	255.5	150.2		3.65	1	8.701e-05	1.57e-08
-484	986898	High	[R].yPFLLVDk.[I]	N-Term(iTRAQ8plex); K8(iTRAQ8plex)	1	Q7MXT8	Q7MXT8	0	3	534.992	1602.96	1602.97	-6.81	-0.00364	172	100	56.2035	24728	17.3	10.7	15.4	347.9	266.6	374.2		2.22	1	8.701e-05	0.0001817
-484	987068	High	[K].lIESFGGNFR.[Q]	N-Term(iTRAQ8plex)	1	Q7MTV3	Q7MTV3	0	2	722.396	1443.79	1443.79	-3.09	-0.00223	193.3	100	56.2758	24762	32.7	33.9	44.5	233.7	236.5	578.7		2.54	1	8.701e-05	6.16e-05
-484	987096	High	[R].iNPDLLIYMPHGR.[L]	N-Term(iTRAQ8plex)	1	Q7MUG8	Q7MUG8	0	3	615.011	1843.02	1843.02	-0.4	-0.00024	49.2	100	56.2888	24768	23.5	31.2	63.6	42.1	50.5	84.3		3.49	1	8.701e-05	4.513e-06
-484	987370	High	[K].iEILANFHPk.[M]	N-Term(iTRAQ8plex); K10(iTRAQ8plex)	1	Q7MUV9	Q7MUV9	0	3	597.36	1790.07	1790.08	-6.7	-0.004	51.1	100	56.4209	24830	18.8	16.1	20.6	71.9	98.8	80.2		2.13	1	8.701e-05	6.386e-05
-484	987508	High	[K].aAEVDTFLDSNDLER.[E]	N-Term(iTRAQ8plex)	1	Q7MWJ5	Q7MWJ5	0	3	667	1998.99	1998.99	-3.34	-0.00223	51	100	56.4817	24858	24.2	30.1	27.4	55.4	49.3	119.4		4.2	1	8.701e-05	2.506e-07
-484	987650	High	[R].fFFNEGGYmIR.[E]	N-Term(iTRAQ8plex); M9(Oxidation)	1	Q7MWU2	Q7MWU2	0	3	567.618	1700.84	1700.84	-0.94	-0.00053	78.3	100	56.5489	24889	124.5	157.3	52.6	46.4	46.6	42.2		2.57	1	8.701e-05	0.0001239
-484	987687	High	[K].vGLVDFIYNRPRPNDDEFPk.[Y]	N-Term(iTRAQ8plex); K20(iTRAQ8plex)	1	Q9RQJ2	Q9RQJ2	0	5	600.729	2999.62	2999.62	-0.65	-0.00039	157.5	100	56.5598	24894	283.7	237.4	198.7	77.8	99	48.5		2.65	1	8.701e-05	6.479e-05
-484	987766	High	[R].fFFNEGGYmIR.[E]	N-Term(iTRAQ8plex); M9(Oxidation)	1	Q7MWU2	Q7MWU2	0	2	850.924	1700.84	1700.84	0.51	0.00043	485.2	100	56.6004	24913	821	1151.9	316.9	233.9	213.6	174.1		2.33	1	8.701e-05	4.764e-05
-484	987770	High	[K].nDDAIPSDINIDDLTNT.[-]	N-Term(iTRAQ8plex)	1	Q7MTE8	Q7MTE8	0	2	1075.52	2150.04	2150.04	-1.17	-0.00126	81.7	100	56.6027	24914	12.8	12.6	13.7	129.4	178.5	143.1		2.35	1	8.701e-05	1.447e-05
-484	988064	High	[R].sNLTVYIAPVLR.[A]	N-Term(iTRAQ8plex)	1	Q7MXH0	Q7MXH0	0	2	825.495	1649.98	1649.99	-4.31	-0.00355	84.9	100	56.7271	24972	60	56	70.5	92.9	126.7	103.6		3	1	8.701e-05	6.279e-07
-484	988195	High	[R].fTLAFDmDGLR.[N]	N-Term(iTRAQ8plex); M7(Oxidation)	1	Q7MXX1	Q7MXX1	0	3	535.945	1605.82	1605.82	-2.9	-0.00155	70.3	100	56.7877	25000	58.1	74.8	55.1	48.8	103.1	82.1		2.08	1	8.701e-05	0.0002979
-484	988262	High	[R].fTLAFDmDGLR.[N]	N-Term(iTRAQ8plex); M7(Oxidation)	1	Q7MXX1	Q7MXX1	0	2	803.415	1605.82	1605.82	-1.41	-0.00113	407.7	68.96	56.8214	25016	334.8	376.9	311.3	277.6	615.8	529.6		2.42	1	8.701e-05	1.782e-06
-484	988318	High	[R].rLDLIPNLVETVk.[G]	N-Term(iTRAQ8plex); K13(iTRAQ8plex)	1	Q7MX55	Q7MX55	1	3	706.771	2118.3	2118.31	-5.43	-0.00383	61.2	100	56.8453	25027	30.6	21.5	54	64.9	76.3	119.9		2.78	1	8.701e-05	1.584e-05
-484	988426	High	[K].dAASAcLNFAGTGLSVLEVSHR.[D]	N-Term(iTRAQ8plex); C6(Carbamidomethyl)	1	Q7MV30	Q7MV30	0	3	860.445	2579.32	2579.32	0.2	0.00018	36.6	100	56.8885	25047	32.8	23.6	24.4	43.6	46.2	49.1		4.59	1	8.701e-05	2.58e-10
-484	988451	High	[K].fPTIGFDINPNR.[V]	N-Term(iTRAQ8plex)	1	Q7MV31	Q7MV31	0	3	565.642	1694.91	1694.92	-3.5	-0.00198	56.3	100	56.895	25050	18.8	21.2	22.2	67.9	65	142.6		3.01	1	8.701e-05	5.801e-05
-484	988604	High	[R].sIPmVLFVPVk.[G]	N-Term(iTRAQ8plex); M4(Oxidation); K11(iTRAQ8plex)	1	Q7MXC8	Q7MXC8	0	3	618.714	1854.13	1854.14	-5.5	-0.0034	67.6	100	56.9686	25084	52.5	33.1	73.3	50.3	70.5	125.9		2.84	1	8.701e-05	4.582e-05
-484	988958	High	[K].eTGHVNAYFPLFIPk.[S]	N-Term(iTRAQ8plex); K15(iTRAQ8plex)	1	Q7MVS7	Q7MVS7	0	4	586.082	2341.31	2341.32	-4.35	-0.00255	106.9	100	57.1097	25151	16.5	6.9	11.2	158.9	211.5	236.2		3.39	1	8.701e-05	1.378e-06
-484	988976	High	[K].eTGHVNAYFPLFIPk.[S]	N-Term(iTRAQ8plex); K15(iTRAQ8plex)	1	Q7MVS7	Q7MVS7	0	3	781.106	2341.3	2341.32	-5.05	-0.00394	160.1	100	57.1141	25153	18.2	18.9	21.5	230.7	327.6	343.8		3.86	1	8.701e-05	1.362e-08
-484	989022	High	[K].aVIIGSPTYSNEIFSPIk.[N]	N-Term(iTRAQ8plex); K18(iTRAQ8plex)	1	Q7MW42	Q7MW42	0	3	848.821	2544.45	2544.45	-2.33	-0.00198	82.2	100	57.1329	25162	44.7	27	38.9	159.9	141.3	81.4		3.55	1	8.701e-05	8.648e-07
-484	989126	High	[R].aPmLADFLLHTR.[R]	N-Term(iTRAQ8plex); M3(Oxidation)	1	Q7MWB5	Q7MWB5	0	3	568.982	1704.93	1704.94	-4.66	-0.00265	49.6	100	57.1801	25184	43.1	15.8	22.8	87.7	63.6	64.5		3.71	1	8.701e-05	2.069e-06
-484	989139	High	[K].aVIIGSPTYSNEIFSPIk.[N]	N-Term(iTRAQ8plex); K18(iTRAQ8plex)	1	Q7MW42	Q7MW42	0	4	636.864	2544.43	2544.45	-7.28	-0.00463	56.4	100	57.1845	25186	24.7	19.3	23.1	104.6	89.8	77.2		2.49	1	8.701e-05	2.858e-06
-484	989190	High	[R].lLAIGDFSR.[L]	N-Term(iTRAQ8plex)	1	Q7MXJ4	Q7MXJ4	0	3	432.59	1295.76	1295.76	-5.61	-0.00242	72.6	100	57.2031	25195	30.7	10.1	20.4	83.4	84.3	206.9		2.63	1	8.701e-05	0.00023
-484	989334	High	[K].aFNmIVLGGVLk.[V]	N-Term(iTRAQ8plex); M4(Oxidation); K12(iTRAQ8plex)	1	Q7MTX2	Q7MTX2	0	3	629.38	1886.13	1886.14	-7.21	-0.00453	70.4	100	57.2724	25227	19.2	15.7	21.5	139.9	89.7	136.5		2.86	1	8.701e-05	2.782e-07
-484	986881	High	[R].gFASATLGSFTATTLNGAAPAGk.[D]	N-Term(iTRAQ8plex); K23(iTRAQ8plex)	1	F5H948	F5H948	0	3	907.165	2719.48	2719.49	-2.14	-0.00194	54.4	100	56.1992	24726	63.4	50.3	72.8	38.8	49.4	51.7		5.53	1	8.701e-05	2.419e-09
-484	986828	High	[K].lmAILEAGR.[I]	N-Term(iTRAQ8plex); M2(Oxidation)	1	Q7MX99	Q7MX99	0	2	647.376	1293.75	1293.75	-3.48	-0.00225	107.6	100	56.175	24715	21.8	15.9	16.9	212.6	220.9	157.5		1.35	1	8.701e-05	0.0002523
-484	986733	High	[R].imDDIIDLEAEk.[I]	N-Term(iTRAQ8plex); M2(Oxidation); K12(iTRAQ8plex)	1	Q7MVD9	Q7MVD9	0	3	677.033	2029.08	2029.1	-7.52	-0.00509	89.1	100	56.1411	24699	21.4	16.7	24.9	146.3	136	189.1		2.47	1	8.701e-05	1.284e-05
-484	986660	High	[R].aASVYSFLNSQGVSmSR.[M]	N-Term(iTRAQ8plex); M15(Oxidation)	1	F5HAC9	F5HAC9	0	3	708.691	2124.06	2124.07	-5.08	-0.0036	51.2	100	56.1048	24682	31.1	30.8	53.4	66.1	65.7	59.9		3.47	1	8.701e-05	4.774e-07
-484	984903	High	[R].nLLVNPSYNILGk.[R]	N-Term(iTRAQ8plex); K13(iTRAQ8plex)	1	Q7MU12	Q7MU12	0	3	685.076	2053.21	2053.23	-5.96	-0.00408	87	100	55.3664	24333	29.9	20.3	27.8	117.7	122.1	204.5		2.85	1	8.701e-05	1.447e-05
-484	984962	High	[K].vDNNmDEIYDNEILIDVk.[T]	N-Term(iTRAQ8plex); M5(Oxidation); K18(iTRAQ8plex)	1	Q7MVJ2	Q7MVJ2	0	3	926.139	2776.4	2776.42	-4.98	-0.00461	135.8	100	55.3896	24344	38.9	32.6	46.2	210.6	169.2	317.1		3.83	1	8.701e-05	4.554e-07
-484	985040	High	[K].kYEEDIEDFVDWk.[N]	K1(iTRAQ8plex); K13(iTRAQ8plex)	1	P95493	P95493	1	4	581.803	2324.19	2324.19	-0.98	-0.00057	142.9	100	55.4232	24360	461.3	67.1	207.8	36.7	41.8	42.8		3.58	1	8.701e-05	3.667e-05
-484	985096	High	[K].kYEEDIEDFVDWk.[N]	K1(iTRAQ8plex); K13(iTRAQ8plex)	1	P95493	P95493	1	3	775.402	2324.19	2324.19	-0.14	-0.00011	166.9	100	55.4428	24369	558.3	83.9	234.5	39.8	46.1	38.6		3.93	1	8.701e-05	3.523e-07
-484	985151	High	[R].fDDTNPVkEDVEYVDAIR.[E]	N-Term(iTRAQ8plex); K8(iTRAQ8plex)	1	Q7MTK0	Q7MTK0	1	3	911.809	2733.41	2733.42	-2.69	-0.00245	189	100	55.4674	24381	99.5	117.2	129.2	69.2	127.1	591.7		3.45	1	8.701e-05	3.54e-07
-484	985192	High	[R].iSWTYTSSIIR.[K]	N-Term(iTRAQ8plex)	1	Q7MWF2	Q7MWF2	0	2	815.962	1630.92	1630.91	3.27	0.00266	319.1	4.954	55.4861	24390	360.3	578.3	360.1	163.8	285.6	166.7		4.05	1	8.701e-05	2.223e-07
-484	985326	High	[R].lELPLQAIATHR.[G]	N-Term(iTRAQ8plex)	1	Q7MUY9	Q7MUY9	0	3	556.003	1665.99	1666	-0.86	-0.00048	54.4	100	55.5318	24411	49.3	49.2	47.7	49.5	67.6	63.1		4.43	1	8.701e-05	1.797e-06
-484	985348	High	[R].FFcPTGQLLESVR.[K]	C3(Carbamidomethyl)	1	Q7MUA8	Q7MUA8	0	2	777.393	1553.78	1553.78	0.75	0.00058	40.5	100	55.547	24418	31.4	22.2	25.2	45.8	52.5	65.7	NoQuanLabels	2.82	1	8.701e-05	6.093e-05
-484	985397	High	[R].TAFLSTIYNIk.[K]	K11(iTRAQ8plex)	1	Q7MTV0	Q7MTV0	0	2	787.959	1574.91	1574.91	0.82	0.00065	155.8	100	55.562	24426	270.4	99.4	329	70.2	88.2	77.7		3.16	1	8.701e-05	2.215e-05
-484	985408	High	[R].fDFFTNR.[F]	N-Term(iTRAQ8plex)	1	Q7MTE8	Q7MTE8	0	2	625.825	1250.64	1250.65	-4.02	-0.00252	143.4	100	55.5685	24429	26.2	16	16.5	107.1	236.8	457.7		2.55	1	8.701e-05	0.0001523
-484	985614	High	[R].aTTQEELFALmDEVEk.[M]	N-Term(iTRAQ8plex); M11(Oxidation); K16(iTRAQ8plex)	1	Q7MXX6	Q7MXX6	0	3	826.765	2478.28	2478.29	-3.16	-0.00261	70.7	100	55.647	24466	21.1	18.8	24.5	111.5	131.1	117.4		3.12	1	8.701e-05	5.486e-08
-484	989517	High	[K].wmYIDFSVR.[N]	N-Term(iTRAQ8plex); M2(Oxidation)	1	Q7MXJ7	Q7MXJ7	0	3	512.931	1536.78	1536.78	-2.7	-0.00138	42.7	100	57.3473	25263	34.8	31.1	32	45.9	61.8	50.6		2.47	1	8.701e-05	0.0002752
-484	985624	High	[R].yYGGcEVVDQSEQIAIDR.[I]	N-Term(iTRAQ8plex); C5(Carbamidomethyl)	1	Q7MXW0	Q7MXW0	0	3	802.72	2406.15	2406.15	-4.04	-0.00324	57.6	100	55.6549	24470	46.7	38.1	47.8	63.9	75.7	73.4		2.83	1	8.701e-05	1.791e-06
-484	985887	High	[R].iDAFGVVAPNLQR.[L]	N-Term(iTRAQ8plex)	1	Q7MU12	Q7MU12	0	3	568.661	1703.97	1703.97	-3.59	-0.00204	40.1	100	55.7907	24534	25.7	20.6	31.5	30.9	35.5	96.2		4.01	1	8.701e-05	2.569e-07
-484	985938	High	[R].kSILWVLDR.[L]	N-Term(iTRAQ8plex); K1(iTRAQ8plex)	1	Q7MW41	Q7MW41	1	3	580.028	1738.07	1738.08	-7.67	-0.00444	131.9	100	55.8201	24548	14.7	10.8	16.2	271	359.8	119		2.86	1	8.701e-05	2.112e-05
-484	985970	High	[R].iDAFGVVAPNLQR.[L]	N-Term(iTRAQ8plex)	1	Q7MU12	Q7MU12	0	2	852.486	1703.97	1703.97	-5.37	-0.00457	71.4	100	55.8323	24554	35.6	27.6	32.9	61.3	69.8	201		4.13	1	8.701e-05	3.637e-07
-484	986173	High	[K].iVPSVVNMMPk.[V]	N-Term(iTRAQ8plex); K11(iTRAQ8plex)	1	Q7MVK8	Q7MVK8	0	3	608.359	1823.06	1823.07	-6.62	-0.00402	60.6	100	55.9121	24591	23.7	21.1	24.2	80.4	99.3	114.7		2.58	1	8.701e-05	6.369e-06
-484	986203	High	[K].aAEmDQDFADLmALADk.[Y]	N-Term(iTRAQ8plex); M4(Oxidation); M12(Oxidation); K17(iTRAQ8plex)	1	Q7MVN4	Q7MVN4	0	4	624.558	2495.21	2495.23	-6.07	-0.00379	86.4	100	55.9299	24599	11.4	9.9	11.9	69.4	52.9	362.7		3.68	1	8.701e-05	3.903e-08
-484	986272	High	[K].eLAGIFGVR.[S]	N-Term(iTRAQ8plex)	1	Q7MXC8	Q7MXC8	0	2	633.379	1265.75	1265.75	-0.85	-0.00054	90.6	100	55.9513	24609	95.1	90.6	107.5	58.5	76	116		2.78	1	8.701e-05	0.0001295
-484	986416	High	[K].fANNTPLPALMVSR.[K]	N-Term(iTRAQ8plex)	1	F5HAH6	F5HAH6	0	2	918.012	1835.02	1835.02	0.79	0.00072	113.3	100	56.0103	24638	83.3	106.7	93.3	122.4	85.1	189.2		3.84	1	8.701e-05	3.928e-07
-484	986460	High	[K].fANNTPLPALMVSR.[K]	N-Term(iTRAQ8plex)	1	F5HAH6	F5HAH6	0	3	612.342	1835.01	1835.02	-1.35	-0.00083	61.5	100	56.0277	24646	42.6	49.9	45.3	71.1	50.8	109.4		3.85	1	8.701e-05	2.354e-08
-484	986541	High	[K].aAEPAEEFFLEGR.[A]	N-Term(iTRAQ8plex)	1	Q7MU93	Q7MU93	0	2	885.452	1769.9	1769.9	-2.11	-0.00187	95.6	100	56.0585	24660	77.1	64.9	116.2	88.5	122.8	104		2.95	1	8.701e-05	1.098e-06
-484	986573	High	[K].aAEPAEEFFLEGR.[A]	N-Term(iTRAQ8plex)	1	Q7MU93	Q7MU93	0	2	885.452	1769.9	1769.9	-2.66	-0.00236	139.2	100	56.0707	24666	121.4	82.8	171.8	144.8	165.7	148.7		3.62	1	8.701e-05	1.14e-08
-484	986587	High	[K].aAEPAEEFFLEGR.[A]	N-Term(iTRAQ8plex)	1	Q7MU93	Q7MU93	0	3	590.638	1769.9	1769.9	-0.67	-0.0004	38	100	56.0772	24669	35.1	30.9	44	35.1	43.1	40.1		4.35	1	8.701e-05	6.03e-07
-484	985781	High	[K].wVEMFTHR.[Y]	N-Term(iTRAQ8plex)	1	Q7MWG3	Q7MWG3	0	3	470.581	1409.73	1409.73	-0.9	-0.00042	194.4	64.957	55.7289	24505	302.2	329.8	115.6	117.7	159	142.4		3.55	1	8.701e-05	0.0004127
-484	883813	High	[R].eALLIDDDGNELLMPk.[S]	N-Term(iTRAQ8plex); K16(iTRAQ8plex)	1	Q7MXE5	Q7MXE5	0	4	599.328	2394.29	2394.3	-6.18	-0.0037	44.2	100	57.261	24318	8	5.7	6.1	53.9	91.7	99.9		1.94	1	8.701e-05	2.342e-05
-484	954070	High	[R].kDYEELMSVQDGNER.[I]	N-Term(iTRAQ8plex); K1(iTRAQ8plex)	1	Q7MVQ9	Q7MVQ9	1	2	1211.11	2421.21	2421.22	-3.37	-0.00408	119.4	100	40.1146	17147	188	134.9	231.9	24.1	24.3	113.5		2.45	1	8.701e-05	4.79e-09
-484	953991	High	[K].aTFmELQDAEGR.[I]	N-Term(iTRAQ8plex); M4(Oxidation)	1	Q7MUV7	Q7MUV7	0	2	844.412	1687.82	1687.83	-5.41	-0.00457	181.3	100	40.0784	17130	84.2	77.1	80.4	205.1	245.8	395.2		2.43	1	8.701e-05	6.541e-05
-484	914330	High	[K].aVYQGEk.[D]	N-Term(iTRAQ8plex); K7(iTRAQ8plex)	1	Q7MWH5	Q7MWH5	0	2	701.908	1402.81	1402.82	-4.47	-0.00314	165.1	100	21.5602	8189	39.4	29.2	36.2	145.4	149	591.4		2.26	1	8.701e-05	7.543e-05
-484	914375	High	[R].rPAEALVER.[Y]	N-Term(iTRAQ8plex)	1	Q7MUG8	Q7MUG8	0	3	448.935	1344.79	1344.79	0.07	3e-05	145.4	100	21.5798	8199	161.7	83.7	175.1	139.3	152.1	160.3		2.81	1	8.701e-05	4.62e-05
-484	914429	High	[K].vIVHETHPSEAEk.[A]	N-Term(iTRAQ8plex); K13(iTRAQ8plex)	1	Q7MVH2	Q7MVH2	0	3	695.386	2084.14	2084.16	-7.7	-0.00535	190.6	100	21.6103	8212	37	23.7	39	279	235.1	530		4.28	1	8.701e-05	1.979e-07
-484	914544	High	[K].eDVHAAIk.[N]	N-Term(iTRAQ8plex); K8(iTRAQ8plex)	1	Q7MXT4	Q7MXT4	0	3	497.628	1490.87	1490.88	-6.94	-0.00345	204.3	100	21.6659	8238	61.9	56.1	52.1	179.5	156.9	719.4		2.4	1	8.701e-05	5.398e-05
-484	914682	High	[R].sQPSVTVTGmAER.[N]	N-Term(iTRAQ8plex); M10(Oxidation)	1	Q7MX59	Q7MX59	0	3	561.626	1682.86	1682.87	-2.59	-0.00145	113.1	55.712	21.7557	8276	43.1	42.7	60.2	188.4	155.1	188.8		3.24	1	8.701e-05	0.0001993
-484	914722	High	[R].sQPSVTVTGmAER.[N]	N-Term(iTRAQ8plex); M10(Oxidation)	1	Q7MX59	Q7MX59	0	2	841.935	1682.86	1682.87	-2.87	-0.00241	204.6	100	21.781	8287	30.8	22.4	25.3	382.9	362.1	404.2		2.13	1	8.701e-05	2.584e-06
-484	914807	High	[K].tATADQAQEMHAHIR.[K]	N-Term(iTRAQ8plex)	1	Q7MWI7	Q7MWI7	0	4	496.753	1983.99	1984	-3.91	-0.00194	97.2	42.476	21.832	8309	44.9	29.6	26.3	106.8	211.3	164.5		4.72	1	8.701e-05	1.379e-05
-484	914995	High	[K].vGDQLAGR.[F]	N-Term(iTRAQ8plex)	1	Q7MTX6	Q7MTX6	0	2	560.322	1119.64	1119.64	-4.66	-0.00261	362.8	74.256	21.9312	8355	81.9	56.1	80.4	350.4	234	1373.8		2.17	1	8.701e-05	0.0001986
-484	915017	High	[K].tATADQAQEMHAHIR.[K]	N-Term(iTRAQ8plex)	1	Q7MWI7	Q7MWI7	0	2	992.499	1983.99	1984	-3.22	-0.0032	37.1	100	21.939	8359	12.7	7	5.8	37.6	99.5	59.8		3.87	1	8.701e-05	1.916e-10
-484	915233	High	[R].tYVDNTGVR.[R]	N-Term(iTRAQ8plex)	1	Q7MXD2	Q7MXD2	0	2	664.857	1328.71	1328.71	-3.89	-0.00258	208.2	100	22.0242	8401	67.7	47.7	74	218.9	316.8	524.1		2.61	1	8.701e-05	2.394e-05
-484	915654	High	[K].aQAGVDITNTR.[T]	N-Term(iTRAQ8plex)	1	Q7MXJ7	Q7MXJ7	0	2	725.398	1449.79	1449.8	-5.24	-0.0038	139.4	100	22.2329	8505	204.2	125.3	106.8	129.1	139.3	131.8		2.24	1	8.701e-05	3.838e-06
-484	915737	High	[K].aVVYDmQGR.[V]	N-Term(iTRAQ8plex); M6(Oxidation)	1	F5HI79	F5HI79	0	2	679.855	1358.7	1358.7	-1.21	-0.00083	421.3	73.567	22.2728	8526	450.2	161.1	885.1	191.6	164.4	675.6		1.98	1	8.701e-05	7.841e-05
-484	916067	High	[K].cGIcGEHGGEPSSVk.[F]	N-Term(iTRAQ8plex); C1(Carbamidomethyl); C4(Carbamidomethyl); K15(iTRAQ8plex)	1	Q7MVN4	Q7MVN4	0	3	728.031	2182.08	2182.08	-2.1	-0.00153	139	100	22.4838	8619	104.9	75	111.3	120.1	99.4	323.1		3.71	1	8.701e-05	6.394e-06
-484	916104	High	[R].qGYTVDk.[I]	N-Term(iTRAQ8plex); K7(iTRAQ8plex)	1	Q7MWR4	Q7MWR4	0	2	709.903	1418.8	1418.81	-7.38	-0.00524	278.2	100	22.5056	8629	91.4	72.4	67.8	227.7	277.6	932.5		2.32	1	8.701e-05	0.0001663
-484	916542	High	[K].tTLSTDPk.[R]	N-Term(iTRAQ8plex); K8(iTRAQ8plex)	1	Q7MU78	Q7MU78	0	2	735.93	1470.85	1470.86	-6.85	-0.00504	571.5	8.706	22.7303	8737	9.2	5.6	10.5	1097.4	770.8	1535.5		1.85	1	8.701e-05	3.613e-05
-484	916724	High	[K].dAVSGGIk.[Q]	N-Term(iTRAQ8plex); K8(iTRAQ8plex)	1	Q7MTY1	Q7MTY1	0	2	677.906	1354.81	1354.82	-6.87	-0.00465	131.2	100	22.8691	8796	95.5	68.4	76.2	146.5	150.5	250.1		2.49	1	8.701e-05	6.057e-05
-484	916768	High	[K].sEGVkAPAPYQER.[T]	N-Term(iTRAQ8plex); K5(iTRAQ8plex)	1	P59915	P59915	1	3	680.715	2040.13	2040.13	-1.23	-0.00083	387.8	100	22.8919	8807	508.3	210.2	284.5	206.3	681.2	436.4		2.73	1	8.701e-05	6.856e-06
-484	916794	High	[K].sEGVkAPAPYQER.[T]	N-Term(iTRAQ8plex); K5(iTRAQ8plex)	1	P59915	P59915	1	4	510.786	2040.12	2040.13	-6.26	-0.00319	318.4	100	22.9018	8812	560	207.8	256.4	201.8	379.3	305.3		3.41	1	8.701e-05	0.0002056
-484	916923	High	[R].kSPTDETPIk.[K]	N-Term(iTRAQ8plex); K1(iTRAQ8plex); K10(iTRAQ8plex)	1	Q7MWG3	Q7MWG3	1	3	676.742	2028.21	2028.21	0.72	0.00049	273.1	100	22.9698	8845	487.6	359.8	427.3	111.1	137.1	115.6		3.41	1	8.701e-05	2.79e-07
-484	917015	High	[R].lSSPNDPGEk.[S]	N-Term(iTRAQ8plex); K10(iTRAQ8plex)	1	Q7MUG9	Q7MUG9	0	2	826.46	1651.91	1651.91	0.69	0.00057	234.3	100	23.0133	8867	209	117.2	536.5	193.1	116.2	233.5		2.99	1	8.701e-05	5.404e-06
-484	917023	High	[R].kSPTDETPIk.[K]	N-Term(iTRAQ8plex); K1(iTRAQ8plex); K10(iTRAQ8plex)	1	Q7MWG3	Q7MWG3	1	2	1014.61	2028.22	2028.21	4.7	0.00477	123.2	100	23.0155	8868	238	170.5	207.3	40.5	50.4	32.3		2.63	1	8.701e-05	4.774e-05
-484	917049	High	[K].sEGVkAPAPYQER.[T]	N-Term(iTRAQ8plex); K5(iTRAQ8plex)	1	P59915	P59915	1	2	1020.57	2040.14	2040.13	1.35	0.00138	40.8	100	23.0266	8874	49.1	27.1	36.1	18.7	72.5	41.3		2.57	1	8.701e-05	6.071e-06
-484	917167	High	[R].aVVAPADGk.[I]	N-Term(iTRAQ8plex); K9(iTRAQ8plex)	1	Q7MVS5	Q7MVS5	0	3	479.293	1435.86	1435.87	-6.66	-0.00319	196.7	32.734	23.0675	8895	43.7	35.1	76.6	284.1	224.9	515.8		2.6	1	8.701e-05	0.0001997
-484	914211	High	[K].vIVHETHPSEAEk.[A]	N-Term(iTRAQ8plex); K13(iTRAQ8plex)	1	Q7MVH2	Q7MVH2	0	4	521.792	2084.15	2084.16	-5.83	-0.00304	143.9	30.002	21.4995	8162	131.5	103.5	77	156.7	121.2	273.5		3.44	1	8.701e-05	1.481e-05
-484	917349	High	[K].sLAEVNER.[M]	N-Term(iTRAQ8plex)	1	Q7MTP4	Q7MTP4	0	2	611.338	1221.67	1221.67	-3.98	-0.00243	249.9	100	23.1364	8930	106.7	97.2	111.4	277.4	366.2	540.6		2.42	1	8.701e-05	0.0003359
-484	913788	High	[K].nNLDLQR.[N]	N-Term(iTRAQ8plex)	1	P0C938	P0C938	0	2	588.832	1176.66	1176.66	-6.41	-0.00377	132.8	100	21.2055	8037	73.1	45.2	49.4	159	147.4	322.7		1.93	1	8.701e-05	0.000183
-484	913697	High	[R].eGNQVFQR.[I]	N-Term(iTRAQ8plex)	1	Q7MX16	Q7MX16	0	2	641.343	1281.68	1281.69	-4.68	-0.003	169.3	100	21.1579	8014	96.6	68.5	165.2	122.4	149.4	413.8		2.2	1	8.701e-05	0.0003678
-484	909589	High	[R].lNcGESGk.[G]	N-Term(iTRAQ8plex); C3(Carbamidomethyl); K8(iTRAQ8plex)	1	F5HFY5	F5HFY5	0	3	491.602	1472.79	1472.8	-5.43	-0.00267	185.9	2.55	17.9485	6684	146	100	485.7	131.9	63.8	188.2		1.95	1	8.701e-05	0.000119
-484	910105	High	[K].TGNSLSLPEHR.[V]		1	Q7MXJ7	Q7MXJ7	0	2	605.812	1210.62	1210.62	-0.84	-0.00051	139.4	100	18.2157	6812	158.3	84.8	154.5	123.2	129.8	185.5	NoQuanLabels	3.74	1	8.701e-05	5.239e-05
-484	910293	High	[K].mHSELTQIk.[N]	M1(Oxidation); K9(iTRAQ8plex)	1	Q7MWY1	Q7MWY1	0	2	703.882	1406.76	1406.76	-2.94	-0.00207	179.1	100	18.3098	6862	155.8	93.3	301.8	197.3	158.2	168		2.92	1	8.701e-05	8.106e-06
-484	910310	High	[R].lNcGESGk.[G]	N-Term(iTRAQ8plex); C3(Carbamidomethyl); K8(iTRAQ8plex)	1	F5HFY5	F5HFY5	0	2	736.9	1472.79	1472.8	-4.66	-0.00343	580.8	16.058	18.3219	6869	457.9	313.1	1455.4	408.2	218.3	631.9		2.38	1	8.701e-05	2.315e-05
-484	910632	High	[K].lDmTQSEAGER.[K]	N-Term(iTRAQ8plex); M3(Oxidation)	1	Q7MXK0	Q7MXK0	0	2	778.877	1556.75	1556.75	-3.54	-0.00276	70.9	100	18.5222	6969	103.2	94.1	129.2	26.6	36.6	35.5		2.02	1	8.701e-05	0.0002126
-484	910707	High	[R].lTTHcNTDYER.[L]	N-Term(iTRAQ8plex); C5(Carbamidomethyl)	1	Q7MXT9	Q7MXT9	0	3	571.939	1713.8	1713.82	-7.67	-0.00438	101	100	18.5882	6994	37	30	32.8	134	161.8	210.7		2.9	1	8.701e-05	6.059e-06
-484	910781	High	[R].lTTHcNTDYER.[L]	N-Term(iTRAQ8plex); C5(Carbamidomethyl)	1	Q7MXT9	Q7MXT9	0	2	857.406	1713.81	1713.82	-6.7	-0.00575	61.2	100	18.6961	7032	9.7	6.7	10.7	98.5	135.1	106.5		2.39	1	8.701e-05	2.682e-06
-484	910870	High	[K].aAHSDITVk.[V]	N-Term(iTRAQ8plex); K9(iTRAQ8plex)	1	Q7MWF2	Q7MWF2	0	3	517.308	1549.91	1549.92	-4.31	-0.00223	214.5	100	18.8004	7071	125.4	89	535.8	175.8	170	190.8		2.77	1	8.701e-05	0.0002125
-484	910964	High	[R].lNcGESGk.[G]	N-Term(iTRAQ8plex); C3(Carbamidomethyl); K8(iTRAQ8plex)	1	F5HFY5	F5HFY5	0	3	491.602	1472.79	1472.8	-5.31	-0.00261	148.1	7.158	18.896	7110	118.2	76.4	346.6	116.4	61.7	169.5		2.03	1	8.701e-05	8.546e-05
-484	911057	High	[R].lNcGESGk.[G]	N-Term(iTRAQ8plex); C3(Carbamidomethyl); K8(iTRAQ8plex)	1	F5HFY5	F5HFY5	0	2	736.902	1472.8	1472.8	-2	-0.00148	269	100	18.9943	7147	224.4	154.4	630.8	190.4	110.1	303.9		1.94	1	8.701e-05	2.786e-05
-484	911235	High	[K].dAPDkTSLR.[N]	N-Term(iTRAQ8plex); K5(iTRAQ8plex)	1	Q7MTV9	Q7MTV9	1	3	537.646	1610.92	1610.93	-4.49	-0.00241	542.7	76.815	19.1768	7219	854.8	500.5	1655.9	84.5	109.5	50.8		2.66	1	8.701e-05	9.512e-06
-484	911298	High	[K].dAPDkTSLR.[N]	N-Term(iTRAQ8plex); K5(iTRAQ8plex)	1	Q7MTV9	Q7MTV9	1	2	805.967	1610.93	1610.93	-2.96	-0.00239	117.9	100	19.2946	7259	209.7	121.2	235.4	48	57.6	35.6		2.03	1	8.701e-05	8.319e-05
-484	911763	High	[R].nITTEDk.[W]	N-Term(iTRAQ8plex); K7(iTRAQ8plex)	2	Q7MTE2; P95493	Q7MTE2; P95493	0	2	714.907	1428.81	1428.82	-6.64	-0.00475	125.1	100	19.8624	7476	152.2	113.8	205.4	104.3	74.9	100		2.43	2	8.701e-05	5.567e-05
-484	911881	High	[R].dVHSPVEk.[I]	N-Term(iTRAQ8plex); K8(iTRAQ8plex)	1	Q7MWQ8	Q7MWQ8	0	3	506.96	1518.86	1518.87	-6.04	-0.00306	265	100	19.9774	7517	156.9	101.7	130.4	192.2	207.9	800.9		2.63	1	8.701e-05	0.0002308
-484	912132	High	[K].kNPDLEk.[V]	N-Term(iTRAQ8plex); K1(iTRAQ8plex); K7(iTRAQ8plex)	1	Q7MXJ6	Q7MXJ6	1	2	878.539	1756.07	1756.07	-1.43	-0.00125	185.6	100	20.1734	7594	231.4	122.4	387.1	107.4	141.7	123.8		2.18	1	8.701e-05	0.0002143
-484	912264	High	[K].kNPDLEk.[V]	N-Term(iTRAQ8plex); K1(iTRAQ8plex); K7(iTRAQ8plex)	1	Q7MXJ6	Q7MXJ6	1	3	586.027	1756.07	1756.07	-4.08	-0.00239	360	7.307	20.2643	7633	331.4	182.1	568.9	292.7	355.2	429.4		3.11	1	8.701e-05	0.0002362
-484	912455	High	[R].gVVmNPVDHPmGGGEGR.[Q]	N-Term(iTRAQ8plex); M4(Oxidation); M11(Oxidation)	1	Q7MTL6	Q7MTL6	0	3	682.331	2044.98	2044.98	-3.1	-0.00211	76.4	100	20.3956	7689	35.4	22	91.3	87.3	68	154.1		2.17	1	8.701e-05	6.892e-05
-484	913193	High	[K].qYLDNTQR.[S]	N-Term(iTRAQ8plex)	1	Q7MTP7	Q7MTP7	0	2	671.354	1341.7	1341.71	-4.41	-0.00296	81.9	100	20.8079	7867	68.6	50.8	47.7	84.3	114.2	125.9		1.99	1	8.701e-05	0.0002625
-484	913321	High	[K].LHGGVAETEIk.[A]	K11(iTRAQ8plex)	1	Q7MUZ8	Q7MUZ8	0	2	729.413	1457.82	1457.83	-5.1	-0.00372	39.9	100	20.9191	7909	25.4	23.7	24.2	51.6	41.2	73.6		1.64	1	8.701e-05	1.194e-06
-484	913388	High	[K].nIDPScAPR.[A]	N-Term(iTRAQ8plex); C6(Carbamidomethyl)	1	Q7MWY0	Q7MWY0	0	2	667.342	1333.68	1333.68	-4.6	-0.00307	106.3	100	20.9679	7930	90.6	82.8	129.7	85.5	90.8	158.5		2.06	1	8.701e-05	0.0003472
-484	913522	High	[K].tTSTLSAGYSEDHNR.[L]	N-Term(iTRAQ8plex)	1	Q7MSY4	Q7MSY4	0	3	648.317	1942.94	1942.94	-1.8	-0.00117	82.7	100	21.0382	7962	50.8	49	45.4	99.8	95.9	155.2		3.58	1	8.701e-05	3.562e-06
-484	913608	High	[R].sQPSVTVTGmAER.[N]	N-Term(iTRAQ8plex); M10(Oxidation)	1	Q7MX59	Q7MX59	0	2	841.933	1682.86	1682.87	-5.48	-0.00461	119.4	100	21.1072	7990	31.7	30.9	37.4	198.2	191.9	226.3		1.98	1	8.701e-05	5.241e-05
-484	913617	High	[R].aGHTEAAVDLAR.[L]	N-Term(iTRAQ8plex)	1	Q7MWK9	Q7MWK9	0	3	505.611	1514.82	1514.82	-3.82	-0.00193	124.4	100	21.113	7992	88.3	54.4	75.8	149.2	137.3	241.2		2.48	1	8.701e-05	0.0001447
-484	913762	High	[K].vSPSmSSDITR.[G]	N-Term(iTRAQ8plex); M5(Oxidation)	1	Q7MU12	Q7MU12	0	2	750.383	1499.76	1499.77	-5.47	-0.0041	277.4	22.167	21.1876	8029	5.6	5.8	3.9	573.5	583.1	492.5		2.05	1	8.701e-05	0.0001774
-484	917460	High	[K].cYDPGVTPk.[N]	N-Term(iTRAQ8plex); C1(Carbamidomethyl); K9(iTRAQ8plex)	2	Q7MTE2; P95493	Q7MTE2; P95493	0	3	548.968	1644.89	1644.89	1.55	0.00085	350.7	100	23.1796	8952	678.5	412.2	133.6	256.4	233.5	390.1		3.11	2	8.701e-05	5.573e-05
-484	917888	High	[R].hFDDEkAPNkDSYGR.[F]	N-Term(iTRAQ8plex); K6(iTRAQ8plex); K10(iTRAQ8plex)	1	Q7MTR3	Q7MTR3	2	4	673.612	2691.43	2691.43	0.59	0.00039	179.7	100	23.353	9045	206.5	224.5	288.6	98.6	143.9	116		2.78	1	8.701e-05	4.587e-08
-484	917977	High	[R].aHWEEAGSPk.[L]	N-Term(iTRAQ8plex); K10(iTRAQ8plex)	1	Q7MT69	Q7MT69	0	2	860.464	1719.92	1719.93	-4.37	-0.00376	128.7	100	23.3871	9062	73.5	70.5	209.1	147.6	153.1	118.4		3.04	1	8.701e-05	9.564e-08
-484	922872	High	[K].eQQVAPVVk.[G]	N-Term(iTRAQ8plex); K9(iTRAQ8plex)	1	P0C935	P0C935	0	2	803.486	1605.97	1605.98	-8.03	-0.00645	637.9	100	25.4797	10096	118.7	143.4	257.8	1152.5	873.8	1281.2		2.34	1	8.701e-05	1.155e-06
-484	922932	High	[R].yNANNVDLNR.[N]	N-Term(iTRAQ8plex)	1	F5HE64	F5HE64	0	2	748.889	1496.77	1496.78	-3.12	-0.00234	289.8	100	25.5047	10109	340.1	343.3	495.5	160.7	180.7	218.7		3.63	1	8.701e-05	1.999e-06
-484	922981	High	[K].TVVTAPEAIR.[G]		1	P59915	P59915	0	2	528.806	1056.6	1056.6	-0.66	-0.00035	73.5	43.7	25.5247	10119	105.7	44.8	55.8	70.2	60.8	103.6	NoQuanLabels	2.4	1	8.701e-05	0.000239
-484	923001	High	[K].iGSDGYVDR.[G]	N-Term(iTRAQ8plex)	1	Q7MTP7	Q7MTP7	0	2	643.335	1285.66	1285.67	-4.31	-0.00277	549.7	100	25.5319	10123	129.7	116.3	119.8	730.3	1457.2	745.2		1.69	1	8.701e-05	9.445e-06
-484	923037	High	[K].lSAYSGEDASR.[L]	N-Term(iTRAQ8plex)	1	Q7MUY3	Q7MUY3	0	2	730.369	1459.73	1459.73	-1.5	-0.0011	194.6	100	25.544	10129	258.7	156	290.2	111.9	141.9	208.8		2.08	1	8.701e-05	5.498e-05
-484	923484	High	[R].nImATSTAVDk.[H]	N-Term(iTRAQ8plex); M3(Oxidation); K11(iTRAQ8plex)	1	Q7MXJ9	Q7MXJ9	0	3	592.329	1774.97	1774.98	-6.25	-0.0037	225.1	100	25.7716	10238	140.1	119.7	136.7	343.4	260.6	350		2.27	1	8.701e-05	6.071e-05
-484	923911	High	[K].kkPGTGDNQTPSPSTPDGGGGQGGTGGL.[-]	N-Term(iTRAQ8plex); K1(iTRAQ8plex); K2(iTRAQ8plex)	1	Q7MX80	Q7MX80	1	3	1146.6	3437.78	3437.8	-7.07	-0.00811	54.3	100	25.9666	10334	10.5	6.2	4.4	119.9	126.7	58.2		2.65	1	8.701e-05	2.494e-05
-484	923950	High	[K].aINDQIk.[A]	N-Term(iTRAQ8plex); K7(iTRAQ8plex)	1	F5HE54	F5HE54	0	2	705.427	1409.85	1409.86	-7.2	-0.00508	542.3	4.16	25.9883	10346	62.1	26.5	100.8	958.8	1037.9	1067.9		1.99	1	8.701e-05	0.0003064
-484	924033	High	[K].vYSAATTDGPDGR.[L]	N-Term(iTRAQ8plex)	1	Q7MXH0	Q7MXH0	0	3	538.606	1613.8	1613.81	-2.97	-0.0016	183.7	100	26.0203	10362	130.8	103.9	136.1	215.5	212.2	303.8		3.23	1	8.701e-05	3.362e-05
-484	924044	High	[K].vYSAATTDGPDGR.[L]	N-Term(iTRAQ8plex)	1	Q7MXH0	Q7MXH0	0	2	807.408	1613.81	1613.81	0.93	0.00075	279.8	100	26.0246	10364	259.1	185.6	221.7	300.9	335	376.4		2.73	1	8.701e-05	7.328e-07
-484	924146	High	[K].LGNDVDFSANR.[F]		1	Q7MSZ4	Q7MSZ4	0	2	604.289	1207.57	1207.57	0	0	218.1	37.324	26.0648	10385	350.6	288.1	394.8	104.5	82.5	88.3	NoQuanLabels	2.75	1	8.701e-05	2.743e-05
-484	924160	High	[K].cYDPGVTPk.[N]	N-Term(iTRAQ8plex); C1(Carbamidomethyl); K9(iTRAQ8plex)	2	Q7MTE2; P95493	Q7MTE2; P95493	0	3	548.967	1644.89	1644.89	-1.23	-0.00068	424.8	47.006	26.069	10388	592	519.5	541.6	311.4	287.5	296.6		3.06	2	8.701e-05	2.328e-05
-484	924173	High	[K].rmPNNPYDSTPLGER.[R]	N-Term(iTRAQ8plex); M2(Oxidation)	1	Q7MXJ7	Q7MXJ7	1	3	689.678	2067.02	2067.02	-1.97	-0.00136	171.7	100	26.0756	10391	185.4	146.7	202.3	137.6	157.2	201.1		4.15	1	8.701e-05	3.86e-05
-484	924178	High	[K].cYDPGVTPk.[N]	N-Term(iTRAQ8plex); C1(Carbamidomethyl); K9(iTRAQ8plex)	2	Q7MTE2; P95493	Q7MTE2; P95493	0	2	822.945	1644.88	1644.89	-2.64	-0.00217	777.3	100	26.0778	10392	1236.2	1084.8	1054.4	478	494.6	315.6		2.57	2	8.701e-05	5.959e-06
-484	924221	High	[R].vENNcQNcGFNQVR.[I]	N-Term(iTRAQ8plex); C5(Carbamidomethyl); C8(Carbamidomethyl)	1	F5HHM2	F5HHM2	0	2	1021.97	2042.94	2042.94	-2.51	-0.00257	354.1	100	26.0906	10400	113	113.8	134	308.2	686.3	769.3		4.83	1	8.701e-05	2.219e-09
-484	924314	High	[K].cYDPGVTPk.[N]	N-Term(iTRAQ8plex); C1(Carbamidomethyl); K9(iTRAQ8plex)	2	Q7MTE2; P95493	Q7MTE2; P95493	0	4	411.976	1644.88	1644.89	-2.43	-0.001	220.7	43.378	26.1229	10417	333.9	296.4	279.9	136.3	156	121.9		2.67	2	8.701e-05	0.0001216
-484	924892	High	[R].NNTQIASGVTETTYR.[D]		1	P59915	P59915	0	2	827.9	1654.79	1654.8	-6.34	-0.00525	96.8	100	26.3573	10534	111.5	73.5	65.4	77.1	142.4	110.9	NoQuanLabels	3.42	1	8.701e-05	2.678e-06
-484	925000	High	[K].sQSWVDADR.[I]	N-Term(iTRAQ8plex)	1	Q7MUW6	Q7MUW6	0	2	684.344	1367.68	1367.69	-3.01	-0.00206	487.7	58.286	26.4056	10558	413	336.4	310.8	442.9	380.9	1042.2		2.81	1	8.701e-05	3.838e-06
-484	925067	High	[R].eTYAkIEk.[T]	N-Term(iTRAQ8plex); K5(iTRAQ8plex); K8(iTRAQ8plex)	1	Q7MWF2	Q7MWF2	1	3	632.051	1894.14	1894.14	-1.29	-0.00081	517.1	100	26.4265	10568	1342.9	488.2	782.1	149.4	166.8	173		2.43	1	8.701e-05	0.0003205
-484	925349	High	[R].iGVAAENcADk.[E]	N-Term(iTRAQ8plex); C8(Carbamidomethyl); K11(iTRAQ8plex)	1	Q7MWI7	Q7MWI7	0	3	585.986	1755.94	1755.95	-4.28	-0.00251	171.8	100	26.5453	10627	93.9	80.8	92	327.2	238.2	198.9		3.23	1	8.701e-05	1.247e-05
-484	925430	High	[K].dVPAPVNPAER.[I]	N-Term(iTRAQ8plex)	1	Q7MXI9	Q7MXI9	0	2	734.906	1468.8	1468.81	-1.57	-0.00115	122.5	100	26.5815	10645	191.2	140.4	156.6	71.1	90	85.5		2.82	1	8.701e-05	9.882e-05
-484	925538	High	[R].NNTQIASGVTETTYR.[D]		1	P59915	P59915	0	3	552.272	1654.8	1654.8	-1.59	-0.00088	91.1	100	26.6283	10668	68.7	58.5	82.2	99.3	77.1	161	NoQuanLabels	3.91	1	8.701e-05	0.0003021
-484	925650	High	[K].vSESDmSFSPk.[I]	N-Term(iTRAQ8plex); M6(Oxidation); K11(iTRAQ8plex)	1	F5HI79	F5HI79	0	3	613.317	1837.94	1837.95	-4.8	-0.00294	243.3	74.659	26.6682	10689	636.9	320	184.3	137.8	83.1	97.5		2.95	1	8.701e-05	0.0001881
-484	922865	High	[K].eQQVAPVVk.[G]	N-Term(iTRAQ8plex); K9(iTRAQ8plex)	1	P0C935	P0C935	0	3	535.993	1605.97	1605.98	-8.01	-0.00429	192.6	13.163	25.4775	10095	48.9	59.9	98.4	341.3	248.5	358.8		2.69	1	8.701e-05	4.566e-05
-484	922372	High	[R].nGIALDRDEAVR.[E]	N-Term(iTRAQ8plex)	1	Q7MVR0	Q7MVR0	1	3	544.969	1632.89	1632.9	-2.93	-0.00159	153	100	25.2608	9988	95.9	117.9	86.9	141.1	153	322.9		3.36	1	8.701e-05	0.0003217
-484	921986	High	[R].dNDGLVSVR.[L]	N-Term(iTRAQ8plex)	1	Q7MUU5	Q7MUU5	0	2	639.847	1278.69	1278.7	-7.53	-0.00481	261.9	100	25.0803	9900	115.6	81.4	97.6	229.9	298.9	748.1		2.77	1	8.701e-05	3.138e-05
-484	921836	High	[K].aISASGETVk.[T]	N-Term(iTRAQ8plex); K10(iTRAQ8plex)	1	F5HE64	F5HE64	0	2	785.962	1570.92	1570.93	-6.26	-0.00492	254	100	25.0226	9871	207.8	114.7	300.3	201.2	172.1	527.8		3.26	1	8.701e-05	1.109e-07
-484	918029	High	[K].iIDmNEQSR.[Q]	N-Term(iTRAQ8plex); M4(Oxidation)	1	Q7MWB8	Q7MWB8	0	2	713.367	1425.73	1425.73	-3.04	-0.00217	262.1	100	23.4089	9074	83.2	58.4	62.8	484.1	446.5	437.6		1.35	1	8.701e-05	0.0001567
-484	918041	High	[K].sIAGNIDR.[Y]	N-Term(iTRAQ8plex)	1	Q7MV36	Q7MV36	0	2	575.328	1149.65	1149.65	-3.55	-0.00204	354.1	21.242	23.412	9076	56.8	35.9	45.1	254.3	555.2	1177.1		2.21	1	8.701e-05	3.567e-05
-484	918049	High	[K].nIcNADIR.[N]	N-Term(iTRAQ8plex); C3(Carbamidomethyl)	1	Q7MWG9	Q7MWG9	0	2	640.338	1279.67	1279.67	-3.86	-0.00247	381.9	61.227	23.4135	9077	76.3	44.1	41.2	317.1	399.4	1413.2		1.85	1	8.701e-05	5.607e-05
-484	918345	High	[R].vkGNEQFASEER.[L]	N-Term(iTRAQ8plex); K2(iTRAQ8plex)	1	Q7MX07	Q7MX07	1	2	1001.55	2002.09	2002.08	3.54	0.00354	86.3	100	23.5344	9138	135.4	106.6	160	33.3	41.8	40.8		2.14	1	8.701e-05	2.889e-05
-484	918442	High	[R].aHWEEAGSPk.[L]	N-Term(iTRAQ8plex); K10(iTRAQ8plex)	1	Q7MT69	Q7MT69	0	3	573.98	1719.92	1719.93	-1.83	-0.00105	207.2	36.997	23.5696	9157	79.8	99	342.5	238.2	234.7	249.2		3.59	1	8.701e-05	1.681e-07
-484	918748	High	[K].aINDQIk.[A]	N-Term(iTRAQ8plex); K7(iTRAQ8plex)	1	F5HE54	F5HE54	0	2	705.427	1409.85	1409.86	-6.85	-0.00483	630.9	100	23.7061	9224	169.8	339.9	92.4	1659.2	1160.3	364		2.35	1	8.701e-05	0.0002059
-484	919305	High	[R].rPVScPEcPEPTQPTVTR.[V]	N-Term(iTRAQ8plex); C5(Carbamidomethyl); C8(Carbamidomethyl)	1	Q9S3R8	Q9S3R8	0	2	1208.1	2415.2	2415.21	-2.7	-0.00326	34	100	23.9487	9345	9.8	8.3	10.9	44.8	61.8	68.3		2.6	1	8.701e-05	8.054e-05
-484	919685	High	[K].kYEGDIk.[D]	N-Term(iTRAQ8plex); K1(iTRAQ8plex); K7(iTRAQ8plex)	1	Q7MTE2	Q7MTE2	1	2	883.033	1765.06	1765.06	-1.75	-0.00154	276.5	100	24.1185	9426	488.3	395.4	511.2	101.9	78.4	84		1.74	1	8.701e-05	0.0003058
-484	919843	High	[K].kTQEEAIVk.[K]	N-Term(iTRAQ8plex); K1(iTRAQ8plex); K9(iTRAQ8plex)	1	Q7MXJ2	Q7MXJ2	1	3	653.402	1958.19	1958.2	-7.62	-0.00498	636.5	85.2	24.1952	9463	248.7	163.7	588.7	538	759.3	1520.6		2.43	1	8.701e-05	3.315e-06
-484	919935	High	[K].kTQEEAIVk.[K]	N-Term(iTRAQ8plex); K1(iTRAQ8plex); K9(iTRAQ8plex)	1	Q7MXJ2	Q7MXJ2	1	2	979.598	1958.19	1958.2	-8.27	-0.0081	78.2	100	24.251	9489	61.6	38.1	102.1	37.7	52.1	177.5		1.39	1	8.701e-05	0.0003827
-484	920176	High	[K].aINDQIk.[A]	N-Term(iTRAQ8plex); K7(iTRAQ8plex)	1	F5HE54	F5HE54	0	2	705.433	1409.86	1409.86	0.85	0.0006	507.2	85.087	24.3813	9549	91.2	1139.5	74.6	428.6	585.5	723.9		1.77	1	8.701e-05	0.0003228
-484	909306	High	[R].lNcGESGk.[G]	N-Term(iTRAQ8plex); C3(Carbamidomethyl); K8(iTRAQ8plex)	1	F5HFY5	F5HFY5	0	2	736.9	1472.79	1472.8	-4.49	-0.00331	638.4	66.136	17.6455	6567	491.9	344.8	1672.1	457.6	230	634		2.27	1	8.701e-05	4.011e-05
-484	920211	High	[K].gEPGDcTITIcHSR.[T]	N-Term(iTRAQ8plex); C6(Carbamidomethyl); C11(Carbamidomethyl)	1	Q7MVE9	Q7MVE9	0	3	636.305	1906.9	1906.91	-2.79	-0.00177	181	100	24.3958	9555	118.8	106	119.1	200.3	193.3	348.6		3.86	1	8.701e-05	2.04e-07
-484	920509	High	[R].eLIGEGSR.[L]	N-Term(iTRAQ8plex)	1	F5H948	F5H948	0	2	582.83	1164.65	1164.65	0.45	0.00026	313.2	100	24.5294	9621	228.7	167.7	1038.4	137.1	106.8	200.2		2.37	1	8.701e-05	5.12e-05
-484	920663	High	[K].yTAGVSPk.[VKE]	N-Term(iTRAQ8plex); K8(iTRAQ8plex)	2	Q7MTE2; P59915	Q7MTE2; P59915	0	2	715.927	1430.85	1430.85	0.77	0.00055	190.9	100	24.5854	9650	293.1	230.8	206.9	149.8	135	130		2.06	2	8.701e-05	0.0001313
-484	920742	High	[R].AFQETNPPAGPVR.[A]		1	Q9RQJ2	Q9RQJ2	0	2	692.354	1383.7	1383.7	-0.24	-0.00017	168.8	100	24.6135	9666	192.4	117.5	138.4	234	181.5	148.9	NoQuanLabels	2.86	1	8.701e-05	0.0001496
-484	920781	High	[K].kYEGDIk.[D]	N-Term(iTRAQ8plex); K1(iTRAQ8plex); K7(iTRAQ8plex)	1	Q7MTE2	Q7MTE2	1	3	589.024	1765.06	1765.06	-2.14	-0.00126	343.1	15.737	24.6278	9673	616.4	511.5	623.2	107.6	90.9	109		2.36	1	8.701e-05	0.0001227
-484	920874	High	[K].cYDPGVTPk.[N]	N-Term(iTRAQ8plex); C1(Carbamidomethyl); K9(iTRAQ8plex)	2	Q7MTE2; P95493	Q7MTE2; P95493	0	3	548.966	1644.88	1644.89	-3.13	-0.00171	369.3	27.858	24.6604	9689	660.2	401	149.7	313.8	314.2	376.6		2.69	2	8.701e-05	3.105e-05
-484	920889	High	[K].cYDPGVTPk.[N]	N-Term(iTRAQ8plex); C1(Carbamidomethyl); K9(iTRAQ8plex)	2	Q7MTE2; P95493	Q7MTE2; P95493	0	2	822.946	1644.89	1644.89	-1.52	-0.00125	442.4	100	24.6635	9691	1158.6	661.9	177.9	307.6	244.1	104.5		1.93	2	8.701e-05	6.744e-06
-484	920963	High	[K].TFAAAYPDQR.[I]		1	Q7MWF2	Q7MWF2	0	2	570.278	1139.55	1139.55	-0.09	-5e-05	285.9	68.203	24.6948	9706	121	816.2	149.3	186.8	223.2	218.8	NoQuanLabels	2.35	1	8.701e-05	0.0003623
-484	920968	High	[K].cYDPGVTPk.[N]	N-Term(iTRAQ8plex); C1(Carbamidomethyl); K9(iTRAQ8plex)	2	Q7MTE2; P95493	Q7MTE2; P95493	0	4	411.976	1644.88	1644.89	-4.21	-0.00173	261.3	100	24.697	9707	487.3	309	131.1	289.5	187	163.7		2.43	2	8.701e-05	0.0003119
-484	921415	High	[K].lSAYSGEDASR.[L]	N-Term(iTRAQ8plex)	1	Q7MUY3	Q7MUY3	0	2	730.371	1459.73	1459.73	0.76	0.00055	450.8	42.357	24.8585	9788	1306.4	553.8	371.2	114.6	183.1	175.8		3.51	1	8.701e-05	4.385e-07
-484	921438	High	[R].mYDNDTYR.[D]	N-Term(iTRAQ8plex)	1	Q7MT96	Q7MT96	0	2	691.319	1381.63	1381.64	-4.45	-0.00308	314.6	100	24.866	9792	123.1	83.2	89.8	362.1	492.1	737.3		2.12	1	8.701e-05	8.523e-05
-484	921826	High	[K].aISASGETVk.[T]	N-Term(iTRAQ8plex); K10(iTRAQ8plex)	1	F5HE64	F5HE64	0	3	524.311	1570.92	1570.93	-4.6	-0.00241	257.6	64.667	25.0182	9869	198.7	159.3	306	283	160.6	437.7		3.43	1	8.701e-05	1.069e-05
-484	920376	High	[K].gEPGDcTITIcHSR.[T]	N-Term(iTRAQ8plex); C6(Carbamidomethyl); C11(Carbamidomethyl)	1	Q7MVE9	Q7MVE9	0	2	953.954	1906.9	1906.91	-2.24	-0.00213	66.4	100	24.4674	9591	24.1	15.7	23.3	65.7	39.3	230.2		2.44	1	8.701e-05	1.201e-06
-484	925692	High	[K].vSESDmSFSPk.[I]	N-Term(iTRAQ8plex); M6(Oxidation); K11(iTRAQ8plex)	1	F5HI79	F5HI79	0	2	919.477	1837.95	1837.95	0.68	0.00063	232.2	100	26.6833	10696	673.5	316.9	160.8	118.2	62.2	61.4		2.13	1	8.701e-05	4.333e-06
-484	908868	High	[R].lNcGESGk.[G]	N-Term(iTRAQ8plex); C3(Carbamidomethyl); K8(iTRAQ8plex)	1	F5HFY5	F5HFY5	0	3	491.603	1472.79	1472.8	-3.51	-0.00172	409.4	100	17.2773	6417	231.3	183.9	640.6	451.2	376.6	572.7		2.24	1	8.701e-05	0.0003984
-484	908296	High	[K].aAHSDITVk.[V]	N-Term(iTRAQ8plex); K9(iTRAQ8plex)	1	Q7MWF2	Q7MWF2	0	3	517.307	1549.91	1549.92	-5.26	-0.00272	258.3	22.781	16.7903	6227	176.3	110.9	729.5	158.6	171.2	203.1		3.47	1	8.701e-05	2.715e-06
-484	888688	High	[R].yQVINDALNSTLGR.[T]	N-Term(iTRAQ8plex)	1	Q7MU12	Q7MU12	0	3	623.342	1868.01	1868.02	-3.77	-0.00235	11.4	100	59.6398	25427	9.3	6.6	13.7	10.7	14.8	13.1		2.73	1	8.701e-05	5.201e-05
-484	888710	High	[K].hNYAIVDEVDSVLIDDAR.[T]	N-Term(iTRAQ8plex)	1	Q7MWS5	Q7MWS5	0	3	783.404	2348.2	2348.2	-3.08	-0.00241	18.6	100	59.6519	25433	9	9.7	6	27.6	21.5	37.6		4.84	1	8.701e-05	3.981e-13
-484	888718	High	[K].hNYAIVDEVDSVLIDDAR.[T]	N-Term(iTRAQ8plex)	1	Q7MWS5	Q7MWS5	0	4	587.804	2348.2	2348.2	-3.27	-0.00192	5.6	100	59.6585	25436	6.2	3.6	4.7	5.5	5.8	7.8		3.33	1	8.701e-05	9.482e-08
-484	888889	High	[K].vFLTVFDGR.[K]	N-Term(iTRAQ8plex)	1	Q7MXX2	Q7MXX2	0	2	679.391	1357.77	1357.78	-2.48	-0.00168	52.3	100	59.7257	25468	27.4	28.4	32.4	40.3	50.7	134.7		2.31	1	8.701e-05	2.781e-05
-484	888901	High	[R].yQVINDALNSTLGR.[T]	N-Term(iTRAQ8plex)	1	Q7MU12	Q7MU12	0	2	934.512	1868.02	1868.02	-0.82	-0.00077	40.2	100	59.7324	25471	7.2	8.3	6	78.4	75.5	65.6		2.09	1	8.701e-05	1.061e-06
-484	888910	High	[K].yDAEGTSAILDIVTEEGk.[K]	N-Term(iTRAQ8plex); K18(iTRAQ8plex)	1	Q7MVP2	Q7MVP2	0	3	840.446	2519.32	2519.33	-3.71	-0.00311	31.3	100	59.7367	25473	8.9	5.8	12.6	51.2	44.2	65.1		3.43	1	8.701e-05	1.504e-08
-484	889050	High	[K].tEmDQATTVPTDGYTVDVLGR.[I]	N-Term(iTRAQ8plex); M3(Oxidation)	1	F5HFY5	F5HFY5	0	3	863.758	2589.26	2589.27	-2.52	-0.00218		100	59.8038	25504								3.6	1	8.701e-05	3.714e-06
-484	889072	High	[R].eILAQLLTmR.[K]	N-Term(iTRAQ8plex); M9(Oxidation)	1	Q7MT02	Q7MT02	0	3	503.297	1507.88	1507.88	-4.45	-0.00224	15.6	100	59.816	25510	10	3.3	8.4	11.9	29.9	30		2.03	1	8.701e-05	2.229e-05
-484	889739	High	[K].vVTSNEGIVDDDVDQSIDNLTSIGR.[D]	N-Term(iTRAQ8plex)	1	Q7MVW8	Q7MVW8	0	3	989.165	2965.48	2965.49	-2.87	-0.00283	14.1	100	60.1277	25655	5.8	4.3	4.2	22.1	22.2	25.8		4.01	1	8.701e-05	3.854e-09
-484	889973	High	[R].tFFGWLDR.[W]	N-Term(iTRAQ8plex)	1	Q7MWA7	Q7MWA7	0	2	673.361	1345.72	1345.72	-3.66	-0.00246	39	100	60.2322	25705	18.8	18.5	20.2	46	54.4	76.1		1.59	1	8.701e-05	0.0002095
-484	890378	High	[K].iVAIEEVSENEILHER.[C]	N-Term(iTRAQ8plex)	1	Q7MVS5	Q7MVS5	0	4	546.798	2184.17	2184.18	-4.91	-0.00268	9	100	60.4302	25799	4.1	2.5	4.2	12	15.4	15.6		2.1	1	8.701e-05	1.556e-05
-484	890403	High	[R].wQLLIEPLASPHPR.[K]	N-Term(iTRAQ8plex)	1	Q7MXN6	Q7MXN6	0	3	654.378	1961.12	1961.13	-4.1	-0.00268	9.6	100	60.4481	25807	7.1	3.7	6.1	12.5	14.2	14.3		2.9	1	8.701e-05	2.139e-06
-484	890423	High	[R].qAGIYSILLQATNR.[T]	N-Term(iTRAQ8plex)	1	Q7MVL8	Q7MVL8	0	3	618.023	1852.05	1852.06	-2.43	-0.0015	11.3	100	60.4546	25810	8.6	7.6	7.4	10.7	16	17.7		3.51	1	8.701e-05	4.941e-09
-484	890522	High	[K].iVAIEEVSENEILHER.[C]	N-Term(iTRAQ8plex)	1	Q7MVS5	Q7MVS5	0	3	728.732	2184.18	2184.18	0.26	0.00019	59	70.314	60.5064	25835	4.4	3		88.5	146.4	111.5		5.54	1	8.701e-05	5.33e-12
-484	890602	High	[K].iVAIEEVSENEILHER.[C]	N-Term(iTRAQ8plex)	1	Q7MVS5	Q7MVS5	0	2	1092.6	2184.19	2184.18	5.1	0.00557	42.8	100	60.5577	25859	3.7	2.8	4.8	61	100.7	83.6		2.74	1	8.701e-05	1.343e-09
-484	890792	High	[R].fASQLPGFTILPR.[D]	N-Term(iTRAQ8plex)	1	Q7MW45	Q7MW45	0	3	584.342	1751.01	1751.02	-3.24	-0.00189	12.4	100	60.6652	25909	9.3	4.7	6.1	19	18.1	17.1		2.03	1	8.701e-05	0.000298
-484	891029	High	[K].iFIIPcYDLR.[F]	N-Term(iTRAQ8plex); C6(Carbamidomethyl)	1	Q7MUX3	Q7MUX3	0	2	807.453	1613.9	1613.9	-2.25	-0.00181	40.2	100	60.7876	25967	10.4	8.1	6.6	52.7	82.4	80.9		2.69	1	8.701e-05	0.0002013
-484	891076	High	[K].mSFGGLGNNIFNPALVGR.[V]	N-Term(iTRAQ8plex)	1	Q7MXA4	Q7MXA4	0	3	723.39	2168.15	2168.16	-1.96	-0.00142	21.6	100	60.815	25980	13.4	6.4	6.9	29.7	31.8	41.2		3.58	1	8.701e-05	2.063e-07
-484	891241	High	[K].vPFLSQLVSR.[F]	N-Term(iTRAQ8plex)	1	Q7MWP7	Q7MWP7	0	3	483.961	1449.87	1449.87	-3.12	-0.00151	24.4	100	60.9175	26028	30.8	22.3	25.7	22.7	14.8	29.9		2.54	1	8.701e-05	5.833e-05
-484	891772	High	[R].lAVIFGSGDLR.[D]	N-Term(iTRAQ8plex)	1	Q7MU12	Q7MU12	0	2	726.427	1451.85	1451.85	-3.64	-0.00265	115.3	100	61.219	26165	27.8	24.5	31.2	87.1	78.8	442.3		2.47	1	8.701e-05	2.533e-06
-484	891910	High	[K].tEmDQATTVPTDGYTVDVLGR.[I]	N-Term(iTRAQ8plex); M3(Oxidation)	1	F5HFY5	F5HFY5	0	3	863.76	2589.26	2589.27	-0.54	-0.00047	7.6	100	61.3132	26205	6.2	7.7	13.5	6.2	7.5	4.5		3.3	1	8.701e-05	2.632e-07
-484	892126	High	[K].gLLISNFYQDGGWSNTLR.[T]	N-Term(iTRAQ8plex)	1	Q7MUL5	Q7MUL5	0	3	782.405	2345.2	2345.22	-8.17	-0.00639	7.6	100	61.4575	26268	7.3	7.3	6.1	6	8.7	10.3		2.4	1	8.701e-05	2.571e-06
-484	892393	High	[R].lAVIFGSGDLR.[D]	N-Term(iTRAQ8plex)	1	Q7MU12	Q7MU12	0	3	484.621	1451.85	1451.85	-3.67	-0.00178	38.8	29.082	61.5953	26333	2.5		2.3	21.6	24.7	181.5		2.41	1	8.701e-05	2.185e-05
-484	888401	High	[K].qFLDFFGTGR.[S]	N-Term(iTRAQ8plex)	1	Q7MSZ5	Q7MSZ5	0	3	497.933	1491.78	1491.79	-4.39	-0.00218	20.1	100	59.4893	25357	10.3	2.6	12.3	18.8	25.7	50.7		2.29	1	8.701e-05	0.0001415
-484	892435	High	[K].aAEMDQDFADLmALADk.[Y]	N-Term(iTRAQ8plex); M12(Oxidation); K17(iTRAQ8plex)	1	Q7MVN4	Q7MVN4	0	3	827.077	2479.22	2479.23	-6.05	-0.005	14.3	100	61.6198	26345	6.6	5	6.2	9.9	11.9	45.9		2.3	1	8.701e-05	4.899e-06
-484	888376	High	[K].iVAIEEVSENEILHER.[C]	N-Term(iTRAQ8plex)	1	Q7MVS5	Q7MVS5	0	3	728.73	2184.18	2184.18	-2.25	-0.00164	25.9	100	59.4805	25353	12.6	10.3	15.8	30.9	42.1	43.5		1.94	1	8.701e-05	5.812e-05
-484	888175	High	[K].qNVPILAPLTIGNLR.[E]	N-Term(iTRAQ8plex)	1	Q7MUG8	Q7MUG8	0	3	641.725	1923.16	1923.17	-3.97	-0.00254	9.7	100	59.3771	25305	5.7	5.9	8	11.8	11.5	15.3		2.84	1	8.701e-05	9.292e-07
-484	884051	High	[R].eALLIDDDGNELLMPk.[S]	N-Term(iTRAQ8plex); K16(iTRAQ8plex)	1	Q7MXE5	Q7MXE5	0	2	1197.65	2394.29	2394.3	-6.53	-0.00781	25.6	100	57.3636	24365	4.7	3.3	6.3	24.5	56.9	58		1.26	1	8.701e-05	8.925e-06
-484	884135	High	[K].gNIIGGILGGTPVVAmQGR.[F]	N-Term(iTRAQ8plex); M16(Oxidation)	1	Q7MWP2	Q7MWP2	0	2	1065.6	2130.2	2130.2	-1.51	-0.00161	33.3	100	57.3934	24379	15.2	10.3	13.9	52.5	59.6	48.1		1.53	1	8.701e-05	0.0003099
-484	884260	High	[R].vENILAEGNTYmDENILER.[S]	N-Term(iTRAQ8plex); M12(Oxidation)	1	Q7MU49	Q7MU49	0	2	1272.13	2543.25	2543.26	-3.08	-0.00392	27.3	100	57.4477	24404	18.4	18.1	19.2	26.6	40.2	41.5		1.68	1	8.701e-05	3.457e-05
-484	884309	High	[R].aYVQENEIGmVVFDDELSPk.[Q]	N-Term(iTRAQ8plex); M10(Oxidation); K20(iTRAQ8plex)	1	Q7MTR0	Q7MTR0	0	3	969.83	2907.47	2907.49	-5.68	-0.0055	19.6	100	57.4761	24417	8	5.3	7.9	29.4	39.6	27.5		2.48	1	8.701e-05	1.232e-06
-484	884366	High	[R].lSIGLPGFVSATPk.[G]	N-Term(iTRAQ8plex); K14(iTRAQ8plex)	1	Q7MVE9	Q7MVE9	0	3	665.741	1995.21	1995.21	-0.7	-0.00047	29.4	100	57.5057	24431	13.6	12.5	12.9	32.3	37.2	67.9		2.11	1	8.701e-05	0.0001724
-484	884395	High	[K].vVLATILR.[A]	N-Term(iTRAQ8plex)	1	P0C939	P0C939	0	2	594.9	1188.79	1188.8	-4.14	-0.00246	55	100	57.5236	24439	15.9	9.9	11.3	86	88.8	118.2		2.11	1	8.701e-05	2.614e-05
-484	884516	High	[K].dPIDAYIDGEWVk.[A]	N-Term(iTRAQ8plex); K13(iTRAQ8plex)	1	Q7MXN5	Q7MXN5	0	3	710.381	2129.13	2129.14	-4.53	-0.00322	34.6	100	57.573	24462	19	13.8	13.6	42.6	29.4	89		2.94	1	8.701e-05	6.606e-06
-484	884546	High	[R].lTLLPIPR.[L]	N-Term(iTRAQ8plex)	1	Q7MWY8	Q7MWY8	0	2	613.909	1226.81	1226.81	-2.96	-0.00182	197.5	100	57.5888	24470	114.9	77.5	181	169.7	323	319.1		2.34	1	8.701e-05	0.0001761
-484	884664	High	[K].kYEEDIEDFVDWk.[N]	N-Term(iTRAQ8plex); K1(iTRAQ8plex); K13(iTRAQ8plex)	1	P95493	P95493	1	3	876.801	2628.39	2628.4	-2.39	-0.00209	53.7	100	57.6447	24496	78.9	50.6	96.2	31.4	38.8	26.2		2.81	1	8.701e-05	4.516e-06
-484	884703	High	[K].kYEEDIEDFVDWk.[N]	N-Term(iTRAQ8plex); K1(iTRAQ8plex); K13(iTRAQ8plex)	1	P95493	P95493	1	4	657.852	2628.39	2628.4	-3.6	-0.00236	77.9	100	57.659	24503	103.6	68	143.8	60.4	55.4	36.1		1.89	1	8.701e-05	6.672e-05
-484	885678	High	[R].vNLLFIGR.[I]	N-Term(iTRAQ8plex)	1	Q7MUT1	Q7MUT1	0	2	618.39	1235.77	1235.78	-4.69	-0.0029	56.3	100	58.1297	24723	11	13	14.5	126.6	112.9	59.5		2.32	1	8.701e-05	0.0001087
-484	885959	High	[R].eQAAQIIEDSPIEAVEIR.[S]	N-Term(iTRAQ8plex)	1	Q7MX26	Q7MX26	0	3	772.419	2315.24	2315.24	1.88	0.00145	17.2	100	58.2664	24787	14.1	8.5	11.6	17.8	25.5	25.7		3.31	1	8.701e-05	5.348e-09
-484	886072	High	[K].kYEEDIEDFVDWk.[N]	N-Term(iTRAQ8plex); K1(iTRAQ8plex); K13(iTRAQ8plex)	1	P95493	P95493	1	3	876.802	2628.39	2628.4	-1.9	-0.00166	94	100	58.3251	24814	132.3	95.8	191	48.5	50.4	46.1		3.33	1	8.701e-05	6.284e-07
-484	886137	High	[K].kYEEDIEDFVDWk.[N]	N-Term(iTRAQ8plex); K1(iTRAQ8plex); K13(iTRAQ8plex)	1	P95493	P95493	1	4	657.854	2628.39	2628.4	-1	-0.00066	71.6	100	58.3585	24829	103.9	73.6	131.6	38.7	42.6	39.4		2.55	1	8.701e-05	3.777e-06
-484	886286	High	[R].fFcFPVAPR.[A]	N-Term(iTRAQ8plex); C3(Carbamidomethyl)	1	Q7MUH6	Q7MUH6	0	2	722.885	1444.76	1444.77	-5.92	-0.00427	99.9	100	58.4333	24864	22.6	17.9	18.4	188.3	134.2	218.1		2.4	1	8.701e-05	7.617e-06
-484	886292	High	[R].IQTFLTTLVDGR.[G]		1	Q7MVG2	Q7MVG2	0	2	682.383	1363.76	1363.76	1.09	0.00075	16.8	100	58.4355	24865	13.3	14.3	8.4	23.5	17.7	23.4	NoQuanLabels	3.26	1	8.701e-05	6.687e-06
-484	886372	High	[R].fFcFPVAPR.[A]	N-Term(iTRAQ8plex); C3(Carbamidomethyl)	1	Q7MUH6	Q7MUH6	0	3	482.26	1444.77	1444.77	-3.41	-0.00164	37.4	100	58.474	24883	16.8	10.1	28.2	69.5	56.2	43.3		2.32	1	8.701e-05	0.0002578
-484	886426	High	[K].lQDFSSSNDNLEEVFENR.[E]	N-Term(iTRAQ8plex)	1	Q7MV73	Q7MV73	0	2	1224.09	2447.16	2447.16	0.57	0.0007	24.5	100	58.4971	24894	5.6	6.3	10	32.3	21.9	70.8		2.93	1	8.701e-05	4.728e-07
-484	886432	High	[K].lQDFSSSNDNLEEVFENR.[E]	N-Term(iTRAQ8plex)	1	Q7MV73	Q7MV73	0	3	816.391	2447.16	2447.16	-1.98	-0.00162	59	100	58.4993	24895	35.1	26.7	42.7	78.4	48.4	122.5		4.37	1	8.701e-05	2.754e-09
-484	886645	High	[K].gmEFSDADPQQFYPDALDEFR.[K]	N-Term(iTRAQ8plex); M2(Oxidation)	1	Q7MXE8	Q7MXE8	0	3	933.422	2798.25	2798.26	-2	-0.00187	26.4	100	58.5986	24941	7	5.2	6.1	12.4	10.7	117.2		4.53	1	8.701e-05	2.363e-10
-484	886649	High	[R].iLPFYLk.[A]	N-Term(iTRAQ8plex); K7(iTRAQ8plex)	1	Q7MUU6	Q7MUU6	0	3	501.321	1501.95	1501.96	-7.03	-0.00352	43.8	100	58.603	24943	63.4	30.9	48	29.1	38.5	53		2.64	1	8.701e-05	7.326e-05
-484	886978	High	[K].iTLELIEEEYEk.[F]	N-Term(iTRAQ8plex); K12(iTRAQ8plex)	1	Q7MVV3	Q7MVV3	0	3	706.394	2117.17	2117.18	-7.38	-0.00521	24.2	100	58.7582	25016	6.5	7	10.2	24.6	31.1	65.5		2.14	1	8.701e-05	7.084e-06
-484	887069	High	[R].lNLPLNVPImGLR.[T]	N-Term(iTRAQ8plex); M10(Oxidation)	1	Q7MT24	Q7MT24	0	2	885.531	1770.05	1770.06	-3.75	-0.00331	162.5	100	58.8195	25045	26.5	26	29.9	211.6	365.9	315.3		1.77	1	8.701e-05	1.426e-05
-484	888324	High	[K].qFLDFFGTGR.[S]	N-Term(iTRAQ8plex)	1	Q7MSZ5	Q7MSZ5	0	2	746.394	1491.78	1491.79	-6.2	-0.00463	72.8	100	59.4552	25341	10.5	8.3	11.3	60.4	128.6	217.4		2.43	1	8.701e-05	8.333e-06
-484	892539	High	[R].vALVNFPQFMVAR.[M]	N-Term(iTRAQ8plex)	1	Q7MUG8	Q7MUG8	0	3	599.341	1796.01	1796.02	-6.16	-0.00369	15.3	100	61.6726	26369	9	16.5	8.5	17.7	14.2	25.8		2.46	1	8.701e-05	1.316e-05
-484	892595	High	[K].vDVAIIEVADVTEDGk.[I]	N-Term(iTRAQ8plex); K16(iTRAQ8plex)	1	Q7MVN7	Q7MVN7	0	3	761.092	2281.26	2281.27	-5.18	-0.00394	19.1	100	61.6971	26380	9.8	5.1	6.7	36.9	29.4	26.4		2.56	1	8.701e-05	9.685e-07
-484	892638	High	[K].iISNLLSNAIk.[Y]	N-Term(iTRAQ8plex); K11(iTRAQ8plex)	1	Q7MTY1	Q7MTY1	0	3	598.711	1794.12	1794.13	-6.26	-0.00375	19.9	100	61.7218	26392	8	23.7	6.1	31.7	23.5	26.1		1.61	1	8.701e-05	6.614e-05
-484	897346	High	[K].yTAGVSPk.[VKE]	N-Term(iTRAQ8plex); K8(iTRAQ8plex)	2	Q7MTE2; P59915	Q7MTE2; P59915	0	2	715.926	1430.85	1430.85	-0.67	-0.00048	50.8	100	64.7477	27699	90.1	77.7	56.5	26.7	29.4	24.7		2.17	2	8.701e-05	4.997e-06
-484	897357	High	[K].tEmDQATTVPTDGYTVDVLGR.[I]	N-Term(iTRAQ8plex); M3(Oxidation)	1	F5HFY5	F5HFY5	0	3	863.76	2589.27	2589.27	-0.05	-4e-05	8.4	100	64.7521	27701	9.1	8.4	14.6	4.9	7.2	6.2		4.25	1	8.701e-05	2.19e-08
-484	897518	High	[K].yTAGVSPk.[VKE]	N-Term(iTRAQ8plex); K8(iTRAQ8plex)	2	Q7MTE2; P59915	Q7MTE2; P59915	0	3	477.619	1430.84	1430.85	-2.83	-0.00135	72.1	100	65.0688	27807	122.9	104.5	88.5	38.4	44.3	33.9		2.75	2	8.701e-05	0.0002233
-484	897593	High	[K].yTAGVSPk.[VKE]	N-Term(iTRAQ8plex); K8(iTRAQ8plex)	2	Q7MTE2; P59915	Q7MTE2; P59915	0	2	715.926	1430.84	1430.85	-1.01	-0.00072	40.3	100	65.4151	27915	70.7	61.1	51.4	20.4	22	16.3		2.14	2	8.701e-05	5.034e-05
-484	897599	High	[K].tEmDQATTVPTDGYTVDVLGR.[I]	N-Term(iTRAQ8plex); M3(Oxidation)	1	F5HFY5	F5HFY5	0	3	863.759	2589.26	2589.27	-0.75	-0.00065	8	100	65.4188	27917	10.1	8.7	11.2	5.2	7.1	5.6		4.32	1	8.701e-05	1.19e-07
-484	897728	High	[K].yTAGVSPk.[VKE]	N-Term(iTRAQ8plex); K8(iTRAQ8plex)	2	Q7MTE2; P59915	Q7MTE2; P59915	0	3	477.619	1430.84	1430.85	-2.89	-0.00138	82.2	100	65.7371	28028	150	116.4	102	40.8	44.6	39.3		2.76	2	8.701e-05	0.0001783
-484	898846	High	[R].IVGHTDNTGSDk.[I]	K12(iTRAQ8plex)	1	F5HAC9	F5HAC9	0	2	774.4	1547.79	1547.8	-2.12	-0.00164	47.2	100	9.6072	3049	78.8	19.8	107.2	21.9	38.6	16.8		2.99	1	8.701e-05	2.733e-06
-484	900685	High	[K].hLANPDGTR.[I]	N-Term(iTRAQ8plex)	1	Q7MUA1	Q7MUA1	0	3	428.901	1284.69	1284.7	-5.99	-0.00256	190.3	14.948	11.9018	3989	151.2	115.9	192.8	175.4	149.9	356.9		2	1	8.701e-05	5.637e-05
-484	901267	High	[K].tTcQTcHGTGVVTR.[V]	N-Term(iTRAQ8plex); C3(Carbamidomethyl); C6(Carbamidomethyl)	1	Q9XCA6	Q9XCA6	0	3	627.975	1881.91	1881.92	-5.34	-0.00335	80.3	100	12.2733	4163	60.8	37.2	43.9	110.3	82	147.3		3.04	1	8.701e-05	6.612e-07
-484	902341	High	[K].tLSGTTEmHPR.[W]	N-Term(iTRAQ8plex); M8(Oxidation)	1	Q7MXL5	Q7MXL5	0	2	775.395	1549.78	1549.79	-7.06	-0.00547	95.1	100	13.084	4534	19.5	17.7	23	108.2	116.1	286		1.88	1	8.701e-05	1.824e-06
-484	902513	High	[K].tLSGTTEmHPR.[W]	N-Term(iTRAQ8plex); M8(Oxidation)	1	Q7MXL5	Q7MXL5	0	3	517.268	1549.79	1549.79	-2.77	-0.00143	223.6	71.034	13.2802	4609	177	125.3	101.7	234	226	477.6		3.05	1	8.701e-05	7.377e-06
-484	902826	High	[K].vQNNSVQQPR.[E]	N-Term(iTRAQ8plex)	1	Q7MTY2	Q7MTY2	0	2	737.405	1473.8	1473.81	-2.6	-0.00191	123.9	100	13.5126	4709	71.8	64.5	80.6	129.3	162.9	234.1		2.29	1	8.701e-05	1.456e-06
-484	902859	High	[K].AAHSDITVk.[V]	K9(iTRAQ8plex)	1	Q7MWF2	Q7MWF2	0	2	623.358	1245.71	1245.71	-1.96	-0.00122	195.9	28.178	13.5392	4723	526	197.4	347	33.7	27.5	43.6		2.97	1	8.701e-05	0.0001233
-484	903188	High	[R].ymAGGNVNR.[F]	N-Term(iTRAQ8plex); M2(Oxidation)	1	Q7MU49	Q7MU49	0	2	651.328	1301.65	1301.66	-6.32	-0.00411	463.7	66.656	13.7822	4829	231.2	142.8	225	557.3	766.6	859.3		1.46	1	8.701e-05	6.862e-05
-484	903467	High	[R].iQNSSSQk.[N]	N-Term(iTRAQ8plex); K8(iTRAQ8plex)	1	Q7MUA7	Q7MUA7	0	3	500.623	1499.86	1499.86	-5.68	-0.00284	456.6	64.825	13.9597	4912	413	205.3	649.4	292.1	382.6	797		2.39	1	8.701e-05	4.291e-05
-484	904440	High	[R].hSPFANDDR.[A]	N-Term(iTRAQ8plex)	1	Q7MVS5	Q7MVS5	0	3	454.892	1362.66	1362.67	-5.47	-0.00249	207	12.467	14.3864	5141	62.9	48.9	93.4	281.6	351.3	403.8		2.83	1	8.701e-05	0.0002834
-484	904521	High	[R].hSPFANDDR.[A]	N-Term(iTRAQ8plex)	1	Q7MVS5	Q7MVS5	0	2	681.835	1362.66	1362.67	-5.66	-0.00386	548.2	84.537	14.4108	5154	144	159.8	210.7	740.3	946.9	1087.6		2.44	1	8.701e-05	0.0003156
-484	904584	High	[K].fHSENANGEk.[V]	N-Term(iTRAQ8plex); K10(iTRAQ8plex)	1	Q9S3R8	Q9S3R8	0	2	870.953	1740.9	1740.91	-8.03	-0.00699	118.6	100	14.437	5169	9.9	7.7	61.2	166.5	156.5	309.5		3.02	1	8.701e-05	2.923e-08
-484	904819	High	[R].iVGHTDNTGSDk.[I]	N-Term(iTRAQ8plex); K12(iTRAQ8plex)	1	F5HAC9	F5HAC9	0	3	618.001	1851.99	1852	-6.63	-0.00409	218.1	100	14.5507	5227	211.5	103.5	167.6	360.7	239.4	225.6		3.33	1	8.701e-05	1.006e-05
-484	905943	High	[K].aAHSDITVk.[V]	N-Term(iTRAQ8plex); K9(iTRAQ8plex)	1	Q7MWF2	Q7MWF2	0	3	517.307	1549.91	1549.92	-6.44	-0.00333	332.6	100	15.2631	5550	274.8	165.9	452.8	456.5	335	310.7		3.29	1	8.701e-05	5.632e-06
-484	906371	High	[R].gEASIMHQGR.[S]	N-Term(iTRAQ8plex)	1	Q7MU91	Q7MU91	0	3	463.909	1389.71	1389.72	-6.25	-0.0029	262.2	47.21	15.4969	5666	125.8	106.5	175.5	252.2	393.5	519.5		2.91	1	8.701e-05	0.00014
-484	906909	High	[K].aAHSDITVk.[V]	N-Term(iTRAQ8plex); K9(iTRAQ8plex)	1	Q7MWF2	Q7MWF2	0	3	517.307	1549.91	1549.92	-5.97	-0.00308	288.2	100	15.9383	5850	275	133.3	421.4	395.8	296	207.6		3.2	1	8.701e-05	1.538e-06
-484	907630	High	[R].iVGHTDNTGSDk.[I]	N-Term(iTRAQ8plex); K12(iTRAQ8plex)	1	F5HAC9	F5HAC9	0	3	618.002	1851.99	1852	-6.24	-0.00385	220.9	5.797	16.4496	6066	132.3	113.1	241.5	274.4	218.1	346		3.17	1	8.701e-05	8.907e-05
-484	897167	High	[K].iIGVILFER.[T]	N-Term(iTRAQ8plex)	1	P60053	P60053	0	2	682.432	1363.86	1363.86	-3.79	-0.00258	441.2	100	64.6287	27643	11	11.2	12.2	1023.1	1178.1	411.9		2.01	1	8.701e-05	1.459e-05
-484	897046	High	[R].yIDPLFIFSPR.[A]	N-Term(iTRAQ8plex)	1	F5HFX8	F5HFX8	0	3	557.984	1671.94	1671.94	-2.42	-0.00135	15.8	100	64.5733	27617	16.3	12.3	14.3	17	20.3	14.7		3.43	1	8.701e-05	5.087e-06
-484	896842	High	[K].fEEVSGDLIAANDR.[L]	N-Term(iTRAQ8plex)	1	Q7MU12	Q7MU12	0	2	920.474	1839.94	1839.94	1.2	0.00111	22.8	100	64.4771	27572	11.5	8.1	8	26.2	17	65.9		1.73	1	8.701e-05	0.000365
-484	896715	High	[K].yTAGVSPk.[VKE]	N-Term(iTRAQ8plex); K8(iTRAQ8plex)	2	Q7MTE2; P59915	Q7MTE2; P59915	0	3	477.62	1430.84	1430.85	-1.55	-0.00074	54.7	100	64.3982	27538	94.6	76.7	64.7	28.3	33.2	30.6		2.76	2	8.701e-05	0.0001764
-484	892792	High	[K].vDVAIIEVADVTEDGk.[I]	N-Term(iTRAQ8plex); K16(iTRAQ8plex)	1	Q7MVN7	Q7MVN7	0	4	571.07	2281.26	2281.27	-7.03	-0.00401	14.6	100	61.802	26431	4	2.8	6.8	27.8	23.5	22.7		2.76	1	8.701e-05	4.575e-07
-484	893459	High	[R].lNLPLNVPIMGLR.[T]	N-Term(iTRAQ8plex)	1	Q7MT24	Q7MT24	0	3	585.358	1754.06	1754.07	-3.82	-0.00224	8	100	62.1459	26589	5.8	3.7	4.3	8.1	11.5	14.7		2.53	1	8.701e-05	6.814e-05
-484	893526	High	[R].lNLPLNVPIMGLR.[T]	N-Term(iTRAQ8plex)	1	Q7MT24	Q7MT24	0	2	877.532	1754.06	1754.07	-5.97	-0.00524	34.2	100	62.185	26607	9.2	7.5	10.5	37.7	67.4	72.7		2.2	1	8.701e-05	0.0001183
-484	893591	High	[R].aGFAFIPSIAIIk.[N]	N-Term(iTRAQ8plex); K13(iTRAQ8plex)	1	Q7MX17	Q7MX17	0	4	489.807	1956.21	1956.21	-3.15	-0.00154	21.5	100	62.2357	26630	29.3	22.4	54.2	6.7	9.1	7.2		2.95	1	8.701e-05	0.0001277
-484	893595	High	[R].aGFAFIPSIAIIk.[N]	N-Term(iTRAQ8plex); K13(iTRAQ8plex)	1	Q7MX17	Q7MX17	0	2	978.614	1956.22	1956.21	2.85	0.00279	27.2	100	62.2379	26631	34.8	33.3	78.6	4.5	5.4	6.8		2.23	1	8.701e-05	0.0003855
-484	893670	High	[K].lTYVLPNSLFAGQNVIGGAR.[V]	N-Term(iTRAQ8plex)	1	Q7MXJ7	Q7MXJ7	0	3	798.786	2394.34	2394.34	-0.98	-0.00078	11.7	100	62.2883	26654	10.4	7.2	14.5	12.2	13.3	12.4		4.64	1	8.701e-05	1.896e-09
-484	893814	High	[K].fIQNLQAALIR.[I]	N-Term(iTRAQ8plex)	1	Q7MUD2	Q7MUD2	0	2	795.981	1590.96	1590.96	-5	-0.00398	33.7	100	62.3434	26680	9.5	17.6	5.6	36	48.8	84.5		2.31	1	8.701e-05	8.719e-05
-484	894042	High	[K].tEmDQATTVPTDGYTVDVLGR.[I]	N-Term(iTRAQ8plex); M3(Oxidation)	1	F5HFY5	F5HFY5	0	3	863.759	2589.26	2589.27	-1.46	-0.00126	8.2	100	62.485	26745	10.4	10.2	6.5	10.3	6.7	5.3		2.62	1	8.701e-05	7.703e-07
-484	894295	High	[R].lLFPFISDETR.[R]	N-Term(iTRAQ8plex)	1	Q7MVR4	Q7MVR4	0	2	821.462	1641.92	1641.92	0.24	0.0002	22.4	100	62.6218	26807	20.7	14.7	23.3	27	26.2	22.5		2.48	1	8.701e-05	0.0002216
-484	894881	High	[R].IDASYLLSTIQSNPLDQTLR.[F]		1	Q7MXX1	Q7MXX1	0	3	750.064	2248.18	2248.18	-2.27	-0.0017	4.6	100	63.0741	26991	3.3	4.6	5	5.2	3.5	6.3	NoQuanLabels	3.17	1	8.701e-05	3.278e-05
-484	895001	High	[R].IDASYLLSTIQSNPLDQTLR.[F]		1	Q7MXX1	Q7MXX1	0	2	1124.59	2248.18	2248.18	-0.01	-1e-05	0.8	100	63.1565	27027					2.5	2.5	NoQuanLabels	2.42	1	8.701e-05	0.0001247
-484	908375	High	[K].aAHSDITVk.[V]	N-Term(iTRAQ8plex); K9(iTRAQ8plex)	1	Q7MWF2	Q7MWF2	0	2	775.457	1549.91	1549.92	-6.04	-0.00468	523.8	100	16.8217	6242	189.9	118.6	1843.1	308.9	296.2	386.2		3.84	1	8.701e-05	1.133e-06
-484	895030	High	[K].tEmDQATTVPTDGYTVDVLGR.[I]	N-Term(iTRAQ8plex); M3(Oxidation)	1	F5HFY5	F5HFY5	0	3	863.759	2589.26	2589.27	-0.89	-0.00077	5	100	63.1709	27034	5	5.2	5.7	6.1	4.9	3		2.93	1	8.701e-05	1.584e-05
-484	895612	High	[R].iDASYLLSTIQSNPLDQTLR.[F]	N-Term(iTRAQ8plex)	1	Q7MXX1	Q7MXX1	0	3	851.465	2552.38	2552.39	-2.38	-0.00202	21	100	63.7126	27242	83.8	8	6.9	6.1	10.8	10.6		3.74	1	8.701e-05	3.868e-08
-484	895866	High	[K].gEAIVFmGHGTEHAANDR.[Y]	N-Term(iTRAQ8plex); M7(Oxidation)	1	Q7MWF2	Q7MWF2	0	4	558.774	2232.07	2232.08	-1.35	-0.00075	5.4	100	63.8896	27317	7.3	4.2	10.5		4.3	6		2.32	1	8.701e-05	0.0002466
-484	895892	High	[K].dSVLTLFFR.[I]	N-Term(iTRAQ8plex)	1	Q7MXV1	Q7MXV1	0	2	701.403	1401.8	1401.8	-4.41	-0.00309	25.3	100	63.9082	27324	7.2	4.8	6.8	40.4	39.3	53.3		1.09	1	8.701e-05	0.0003537
-484	895899	High	[R].lDYIAPLFSmSTALSER.[W]	N-Term(iTRAQ8plex); M10(Oxidation)	2	Q7MU17	Q7MU17; Q7MXW8	0	3	745.394	2234.17	2234.17	-0.08	-6e-05	15	100	63.9119	27326	23	17.7	16.1	10.6	11.3	11		2.87	1	8.701e-05	1.587e-06
-484	895920	High	[K].iSEYFTVFALPk.[S]	N-Term(iTRAQ8plex); K12(iTRAQ8plex)	1	Q7MWI8	Q7MWI8	0	3	675.058	2023.16	2023.17	-5.76	-0.00388	14.2	100	63.9266	27332	4.2	3.1	4.7	26.1	29.2	18		0.75	1	8.701e-05	4.582e-05
-484	896059	High	[K].nmVTGAAQmDGAIIVVAATDGPmPQTR.[E]	N-Term(iTRAQ8plex); M2(Oxidation); M9(Oxidation); M23(Oxidation)	1	F5HDQ9	F5HDQ9	0	4	767.631	3067.5	3067.52	-4.89	-0.00375	7	100	64.0273	27372	6.2	2.6	4.8	9.3	9.7	9.1		2.01	1	8.701e-05	0.000179
-484	896121	High	[R].vLILGDWIR.[Y]	N-Term(iTRAQ8plex)	1	Q7MTZ8	Q7MTZ8	0	2	694.928	1388.85	1388.86	-5.5	-0.00382	72.8	100	64.0619	27388	44.5	8.8	12.6	64.3	87.2	219.6		2.26	1	8.701e-05	0.0002278
-484	896128	High	[K].yTAGVSPk.[VKE]	N-Term(iTRAQ8plex); K8(iTRAQ8plex)	2	Q7MTE2; P59915	Q7MTE2; P59915	0	2	715.928	1430.85	1430.85	2.32	0.00166	26.8	100	64.0641	27389	40.5	37.1	29.7	13.5	22.7	17.3		1.49	2	8.701e-05	0.0002881
-484	896301	High	[K].imTQVYGGEVEVLASSEDk.[N]	N-Term(iTRAQ8plex); M2(Oxidation); K19(iTRAQ8plex)	1	Q7MV30	Q7MV30	0	3	893.802	2679.39	2679.4	-3.5	-0.00313	14.1	100	64.1896	27445	10.5	6.4	14.7	13.2	15.7	24.2		2.07	1	8.701e-05	1.533e-05
-484	896337	High	[K].gEAIVFmGHGTEHAANDR.[Y]	N-Term(iTRAQ8plex); M7(Oxidation)	1	Q7MWF2	Q7MWF2	0	3	744.696	2232.07	2232.08	-1.37	-0.00102	16.4	100	64.2018	27451	16.1	12.7	24.2	13.4	15.9	16.2		2.66	1	8.701e-05	1.168e-05
-484	896659	High	[K].iVAIEEVSENEILHER.[C]	N-Term(iTRAQ8plex)	1	Q7MVS5	Q7MVS5	0	3	728.729	2184.17	2184.18	-3.85	-0.0028	10.7	100	64.3742	27526	6.3	4.6	6.8	13.4	15.2	17.8		3.32	1	8.701e-05	3.054e-07
-484	895457	High	[K].nTLPALLPLIPLDR.[L]	N-Term(iTRAQ8plex)	1	Q7MW62	Q7MW62	0	3	617.385	1850.14	1850.14	-1.31	-0.0008	11.6	100	63.6251	27204	9.4	2.3	5.7	17	11.3	24.1		3.21	1	8.701e-05	6.552e-05
-484	954026	High	[R].aAEETQAMLEk.[E]	N-Term(iTRAQ8plex); K11(iTRAQ8plex)	1	Q7MVH7	Q7MVH7	0	3	610.335	1828.99	1828.99	-1.55	-0.00094	66.6	100	40.0893	17135	49.8	42.9	53.6	62.7	54.3	136.4		1.26	1	8.701e-05	0.0002391
-484	925748	High	[K].qEETNNPVTIk.[A]	N-Term(iTRAQ8plex); K11(iTRAQ8plex)	1	Q7MWM8	Q7MWM8	0	3	627.685	1881.04	1881.05	-7.71	-0.00483	178.2	100	26.7123	10710	159.6	113.9	138.1	205.7	259.1	192.8		2.89	1	8.701e-05	0.0002243
-484	926009	High	[K].qSGFEVSDk.[V]	N-Term(iTRAQ8plex); K9(iTRAQ8plex)	1	Q7MUD3	Q7MUD3	0	2	802.937	1604.87	1604.87	-4.14	-0.00332	208.9	100	26.8285	10769	52.4	42.8	50.6	386.6	345	376		1.97	1	8.701e-05	0.0003362
-484	943546	High	[K].tLAPELTTEER.[A]	N-Term(iTRAQ8plex)	1	Q7MV80	Q7MV80	0	2	782.427	1563.85	1563.85	-4.25	-0.00332	141.9	100	35.0987	14747	74.4	54.6	58.4	229.9	173	261.4		3.38	1	8.701e-05	0.0001136
-484	943840	High	[K].eVmGDmLDSIk.[M]	N-Term(iTRAQ8plex); M3(Oxidation); M6(Oxidation); K11(iTRAQ8plex)	1	Q7MV36	Q7MV36	0	3	626.662	1877.97	1877.98	-5.76	-0.0036	94.2	100	35.2443	14818	38.9	38.8	46.3	139.7	133	168.5		2.17	1	8.701e-05	0.0002771
-484	943895	High	[K].eMIQTDPGSGQEFNR.[E]	N-Term(iTRAQ8plex)	1	Q7MWU2	Q7MWU2	0	2	1006.99	2012.96	2012.96	-0.9	-0.00091	73.8	100	35.2849	14834	126.6	128.7	88.3	37.9	30.2	30.9		2.46	1	8.701e-05	2.098e-06
-484	944400	High	[R].yGEYEATIR.[I]	N-Term(iTRAQ8plex)	1	Q7MV52	Q7MV52	0	2	703.366	1405.72	1405.73	-1.57	-0.00111	265.5	100	35.5565	14959	166.8	119.1	137.3	220.6	464	485.1		2.43	1	8.701e-05	1.53e-05
-484	944500	High	[K].vYQTPkPEmTEESELPk.[A]	N-Term(iTRAQ8plex); K6(iTRAQ8plex); M9(Oxidation); K17(iTRAQ8plex)	1	Q7MUZ2	Q7MUZ2	0	4	734.4	2934.58	2934.59	-4.51	-0.00331	209.4	50.956	35.6065	14984	41.4	39.6	58.4	321.4	444.1	351.3		2.76	1	8.701e-05	2.372e-05
-484	944552	High	[K].aLDQLSEDR.[G]	N-Term(iTRAQ8plex)	1	Q7MVL5	Q7MVL5	0	2	675.861	1350.71	1350.72	-1.74	-0.00118	164.1	100	35.6352	14997	60.1	45.6	71.6	275.3	228.5	303.3		2.6	1	8.701e-05	9.601e-06
-484	944762	High	[R].sFDSIDNAPEEk.[E]	N-Term(iTRAQ8plex); K12(iTRAQ8plex)	1	F5HDQ9	F5HDQ9	0	3	654.007	1960.01	1960.01	-3.41	-0.00222	125.9	100	35.7312	15043	69.8	49.4	60.4	191.3	148.9	235.6		3.08	1	8.701e-05	3.901e-05
-484	945041	High	[K].sAFNTGDFDGDR.[K]	N-Term(iTRAQ8plex)	1	Q7MU92	Q7MU92	0	2	803.375	1605.74	1605.74	-0.67	-0.00054	367.6	100	35.8503	15101	243	183.7	326.4	271.8	556.1	624.4		2.99	1	8.701e-05	6.155e-06
-484	945070	High	[K].sIDDLTEk.[L]	N-Term(iTRAQ8plex); K8(iTRAQ8plex)	1	Q7MXF4	Q7MXF4	0	2	764.934	1528.86	1528.87	-4.21	-0.00322	429.8	100	35.8582	15105	120.8	85.3	98.9	419.6	827.3	1027.1		2.9	1	8.701e-05	9.154e-06
-484	945077	High	[K].eNYNTFDVk.[R]	N-Term(iTRAQ8plex); K9(iTRAQ8plex)	1	Q7MUU8	Q7MUU8	0	2	869.469	1737.93	1737.93	1.74	0.00151	260.2	100	35.8604	15106	322	196.4	631.2	169.9	85.3	156.1		2.88	1	8.701e-05	1.898e-05
-484	945158	High	[R].sSGSGmFDcQSLTTDHADIk.[M]	N-Term(iTRAQ8plex); M6(Oxidation); C9(Carbamidomethyl); K20(iTRAQ8plex)	1	Q7MX07	Q7MX07	0	4	696.087	2781.33	2781.33	-0.6	-0.00042	115	100	35.8931	15122	154.5	110	160.7	94.2	88.4	82.4		4.06	1	8.701e-05	2.64e-09
-484	945210	High	[R].sSGSGmFDcQSLTTDHADIk.[M]	N-Term(iTRAQ8plex); M6(Oxidation); C9(Carbamidomethyl); K20(iTRAQ8plex)	1	Q7MX07	Q7MX07	0	3	927.78	2781.32	2781.33	-1.21	-0.00112	144.7	100	35.9193	15135	234.4	152.5	224.6	94.3	86.5	76		3.89	1	8.701e-05	3.065e-09
-484	945276	High	[R].tEHELQPDILk.[K]	N-Term(iTRAQ8plex); K11(iTRAQ8plex)	1	Q7MWR7	Q7MWR7	0	3	644.371	1931.1	1931.11	-4	-0.00258	194	100	35.9477	15148	66.4	75.6	80	198.1	169.8	573.9		3.83	1	8.701e-05	1.177e-05
-484	945480	High	[R].tEHELQPDILk.[K]	N-Term(iTRAQ8plex); K11(iTRAQ8plex)	1	Q7MWR7	Q7MWR7	0	4	483.529	1931.09	1931.11	-6	-0.0029	120.9	75.526	36.0323	15188	24.1	20.2	31.6	106.3	90.3	452.7		2.9	1	8.701e-05	0.0001764
-484	945526	High	[R].iLSDPEASENDk.[F]	N-Term(iTRAQ8plex); K12(iTRAQ8plex)	1	Q7MUS2	Q7MUS2	0	3	642.677	1926.02	1926.03	-6.04	-0.00388	210.7	100	36.0489	15196	61.9	49.3	63.6	301.6	239.7	547.9		2.65	1	8.701e-05	4.423e-07
-484	945584	High	[K].qNEAQAPVYNPNkEPImDINR.[I]	N-Term(iTRAQ8plex); K13(iTRAQ8plex); M17(Oxidation)	1	Q7MXT8	Q7MXT8	1	3	1022.53	3065.59	3065.59	-1.89	-0.00194	76.9	100	36.0708	15206	30.3	21.1	19.9	143.2	116.8	130.1		3.04	1	8.701e-05	2.246e-07
-484	945593	High	[R].iLSDPEASENDk.[F]	N-Term(iTRAQ8plex); K12(iTRAQ8plex)	1	Q7MUS2	Q7MUS2	0	2	963.51	1926.01	1926.03	-7.23	-0.00697	122.4	100	36.073	15207	57.9	43.8	45.2	148.1	140.2	299.3		2.15	1	8.701e-05	2.805e-06
-484	945796	High	[K].qNEAQAPVYNPNkEPImDINR.[I]	N-Term(iTRAQ8plex); K13(iTRAQ8plex); M17(Oxidation)	1	Q7MXT8	Q7MXT8	1	4	767.151	3065.58	3065.59	-3.09	-0.00237	264	100	36.1571	15248	77.5	47.3	46.9	452.4	409.6	550.6		3.26	1	8.701e-05	1.137e-07
-484	945896	High	[K].sTAISSQNADEMIk.[K]	N-Term(iTRAQ8plex); K14(iTRAQ8plex)	1	Q7MWC0	Q7MWC0	0	3	701.709	2103.11	2103.12	-4.19	-0.00294	220.9	100	36.1955	15267	114	89.1	136	152.3	166.6	667.4		4.46	1	8.701e-05	1.015e-07
-484	945928	High	[R].aYTALAEEER.[K]	N-Term(iTRAQ8plex)	1	Q7MX13	Q7MX13	0	2	728.88	1456.75	1456.76	-4.25	-0.0031	214.1	100	36.212	15275	100.4	91	104.2	271.2	293.4	424.2		3.11	1	8.701e-05	2.537e-06
-484	945944	High	[R].lPVSEGSEDNIk.[G]	N-Term(iTRAQ8plex); K12(iTRAQ8plex)	1	Q7MXD1	Q7MXD1	0	3	632.685	1896.04	1896.05	-6.9	-0.00436	212.3	100	36.2207	15279	62.4	43.2	71.9	274.5	276.6	545.1		3.14	1	8.701e-05	8.26e-05
-484	946057	High	[R].lPVSEGSEDNIk.[G]	N-Term(iTRAQ8plex); K12(iTRAQ8plex)	1	Q7MXD1	Q7MXD1	0	2	948.524	1896.04	1896.05	-6.79	-0.00644	186.9	100	36.2764	15306	59.5	38.3	45	227.4	220.9	530.3		2.39	1	8.701e-05	4.881e-06
-484	946072	High	[R].aAQSmADEmIAAGIk.[A]	N-Term(iTRAQ8plex); M5(Oxidation); M9(Oxidation); K15(iTRAQ8plex)	1	Q7MXX4	Q7MXX4	0	3	716.377	2147.12	2147.13	-6.57	-0.0047	140.5	100	36.2807	15308	65.4	61.7	53.5	192.2	241	229.2		4.08	1	8.701e-05	2.368e-07
-484	943392	High	[K].dLVDAAPSTVk.[E]	N-Term(iTRAQ8plex); K11(iTRAQ8plex)	1	Q7MX28	Q7MX28	0	3	575.335	1723.99	1724.01	-7.78	-0.00447	216.1	100	35.029	14712	94.7	77.2	109.3	133.3	132	750		2.58	1	8.701e-05	0.0003165
-484	946101	High	[K].LENATmDMLGTAEk.[V]	M6(Oxidation); K14(iTRAQ8plex)	1	P42375	P42375	0	2	922.454	1843.9	1843.91	-4.2	-0.00387	90.1	100	36.2917	15313	137.3	71.5	48.8	86.6	126.3	69.8		2.21	1	8.701e-05	0.0001844
-484	943380	High	[R].gIGADEAMIR.[A]	N-Term(iTRAQ8plex)	1	Q7MV72	Q7MV72	0	3	446.242	1336.71	1336.72	-5.2	-0.00232	79.8	100	35.0247	14710	33.1	26.5	35.2	91.8	104.2	188.2		2.97	1	8.701e-05	5.677e-05
-484	943221	High	[R].qNDLQGDGGLLR.[G]	N-Term(iTRAQ8plex)	1	Q7MT47	Q7MT47	0	3	530.621	1589.85	1589.85	-4.05	-0.00215	152.8	100	34.9641	14679	75.7	81.9	81.2	187.6	141	349.4		2.61	1	8.701e-05	3.925e-05
-484	938693	High	[K].eHNPAVPYTVEEcVR.[E]	N-Term(iTRAQ8plex); C13(Carbamidomethyl)	1	Q7MVJ3	Q7MVJ3	0	3	702.016	2104.03	2104.04	-5.14	-0.00361	59	100	32.7876	13644	53.2	50	44.7	57.9	57.7	90.4		3.72	1	8.701e-05	3.517e-07
-484	938892	High	[K].VSESDMSFSPk.[I]	K11(iTRAQ8plex)	1	F5HI79	F5HI79	0	2	759.375	1517.74	1517.75	-1.5	-0.00114	141.1	100	32.9071	13698	469.2	77.2	133.7	49.1	57.7	59.4		2.29	1	8.701e-05	0.0002625
-484	940224	High	[K].lYENTQDYDk.[A]	N-Term(iTRAQ8plex); K10(iTRAQ8plex)	1	Q7MUU6	Q7MUU6	0	2	948.987	1896.97	1896.98	-6.72	-0.00637	187.4	100	33.4622	13971	90.1	73.7	125.1	193.4	163.1	478.7		1.84	1	8.701e-05	2.884e-05
-484	940342	High	[R].eLkPGEEYEPVmPAGSTPR.[E]	N-Term(iTRAQ8plex); K3(iTRAQ8plex); M12(Oxidation)	1	Q7MWY5	Q7MWY5	0	4	678.604	2711.39	2711.42	-8.78	-0.00595	386.6	21.764	33.5049	13993	50.4	32.8	63.9	622.9	813.6	736		2.33	1	8.701e-05	1.398e-05
-484	940425	High	[R].yGVAEVDATGk.[V]	N-Term(iTRAQ8plex); K11(iTRAQ8plex)	1	Q7MUG0	Q7MUG0	0	3	573.32	1717.94	1717.96	-7.76	-0.00444	173	100	33.5416	14010	43.4	39	49.6	225.6	187.5	493.1		3.91	1	8.701e-05	5.867e-06
-484	940803	High	[K].lYENTQDYDk.[A]	N-Term(iTRAQ8plex); K10(iTRAQ8plex)	1	Q7MUU6	Q7MUU6	0	3	632.994	1896.97	1896.98	-6.89	-0.00435	330.9	76.239	33.7396	14102	119	98.3	172.8	342.6	309.9	942.6		2.48	1	8.701e-05	0.000394
-484	941088	High	[R].tEGILAEAR.[R]	N-Term(iTRAQ8plex)	1	Q7MX21	Q7MX21	0	2	632.363	1263.72	1263.72	-2.38	-0.0015	179.3	100	33.9341	14188	48.6	37	44	290.4	219	436.9		2.76	1	8.701e-05	1.593e-06
-484	941106	High	[K].kkVEPAVATEAAAPAQETV.[-]	N-Term(iTRAQ8plex); K1(iTRAQ8plex); K2(iTRAQ8plex)	1	Q7MXA6	Q7MXA6	2	4	706.417	2822.65	2822.64	3.19	0.00225	73.6	100	33.9391	14191	29.1	23.5	30.2	124	142.9	92.2		2.92	1	8.701e-05	1.34e-06
-484	941187	High	[K].qTLTDISDPk.[R]	N-Term(iTRAQ8plex); K10(iTRAQ8plex)	1	Q7MU17	Q7MU17	0	2	863.496	1725.98	1725.98	-0.24	-0.0002	98.8	100	33.9735	14208	165.6	104.4	175.1	52.6	49.6	45.3		2	1	8.701e-05	7.402e-05
-484	941302	High	[R].vEAGISGSGDIk.[I]	N-Term(iTRAQ8plex); K12(iTRAQ8plex)	1	Q7MX08	Q7MX08	0	2	870.999	1740.99	1741	-2.92	-0.00255	318.1	100	34.0369	14236	344.8	236.1	600.5	220.1	174.4	333		4.07	1	8.701e-05	5.034e-08
-484	941440	High	[R].vEAGISGSGDIk.[I]	N-Term(iTRAQ8plex); K12(iTRAQ8plex)	1	Q7MX08	Q7MX08	0	3	581.001	1740.99	1741	-4.44	-0.00258	147.2	9.694	34.1243	14277	139.4	105.5	247.9	115.2	100.1	175.1		4.39	1	8.701e-05	5.022e-08
-484	941583	High	[R].vEAGISGSGDIk.[I]	N-Term(iTRAQ8plex); K12(iTRAQ8plex)	1	Q7MX08	Q7MX08	0	4	436.003	1740.99	1741	-2.66	-0.00116	104.4	100	34.1923	14309	82.8	67.5	147.1	95.6	98.8	134.6		2.93	1	8.701e-05	3.152e-05
-484	941747	High	[R].qAIDGDTAQVGPQVAEk.[L]	N-Term(iTRAQ8plex); K17(iTRAQ8plex)	1	Q7MW68	Q7MW68	0	4	584.569	2335.25	2335.27	-7.63	-0.00445	80.3	100	34.2678	14346	62.9	28.3	56.7	85.8	82.5	165.7		2.88	1	8.701e-05	6.154e-05
-484	941878	High	[R].iEASSGLSDDEIkR.[M]	N-Term(iTRAQ8plex); K13(iTRAQ8plex)	1	P0C937	P0C937	1	3	710.056	2128.15	2128.17	-7.94	-0.00563	147.7	100	34.3265	14375	49.7	28.9	38.5	89.5	64	615.8		3.08	1	8.701e-05	4.921e-09
-484	941988	High	[R].iEASSGLSDDEIkR.[M]	N-Term(iTRAQ8plex); K13(iTRAQ8plex)	1	P0C937	P0C937	1	4	532.794	2128.15	2128.17	-8.23	-0.00438	187.2	100	34.3793	14401	38.2	27.6	39.4	139.6	101.4	776.7		2.98	1	8.701e-05	9.082e-07
-484	942094	High	[R].iEASSGLSDDEIkR.[M]	N-Term(iTRAQ8plex); K13(iTRAQ8plex)	1	P0C937	P0C937	1	2	1064.58	2128.15	2128.17	-7.7	-0.0082	40.4	100	34.4604	14435	19.3	12.2	9	23.3	16.7	161.9		2.37	1	8.701e-05	4.643e-07
-484	942171	High	[K].vTTSQYSADLETR.[I]	N-Term(iTRAQ8plex)	1	Q7MXJ7	Q7MXJ7	0	2	887.962	1774.92	1774.91	2.81	0.00249	116	100	34.5088	14455	102.5	65.9	142.7	110.7	112.7	161.7		3.55	1	8.701e-05	6.536e-08
-484	942415	High	[K].vTTSQYSADLETR.[I]	N-Term(iTRAQ8plex)	1	Q7MXJ7	Q7MXJ7	0	3	592.309	1774.91	1774.91	0.02	1e-05	68.5	13.701	34.6227	14511	31.9	26.9	72.2	79.3	65.7	135.2		3.94	1	8.701e-05	1.436e-06
-484	942470	High	[K].qTLTDISDPk.[R]	N-Term(iTRAQ8plex); K10(iTRAQ8plex)	1	Q7MU17	Q7MU17	0	3	576	1725.98	1725.98	-0.07	-4e-05	140.2	12.342	34.647	14523	242.9	179.5	268.2	53.4	50.8	46.6		3.97	1	8.701e-05	1.199e-05
-484	942479	High	[K].qTLTDISDPk.[R]	N-Term(iTRAQ8plex); K10(iTRAQ8plex)	1	Q7MU17	Q7MU17	0	2	863.496	1725.98	1725.98	0.19	0.00016	330.3	100	34.6492	14524	542.4	484.3	631.7	115.8	112.1	95.3		3.25	1	8.701e-05	8.695e-07
-484	943081	High	[R].tTDFIDk.[A]	N-Term(iTRAQ8plex); K7(iTRAQ8plex)	1	Q7MX49	Q7MX49	0	2	724.411	1447.81	1447.83	-7.79	-0.00564	445.3	100	34.9165	14656	150.2	129.8	99.1	221.7	267.3	1803.6		2.24	1	8.701e-05	0.000192
-484	943143	High	[R].qNDLQGDGGLLR.[G]	N-Term(iTRAQ8plex)	1	Q7MT47	Q7MT47	0	2	795.427	1589.85	1589.85	-4.51	-0.00358	189.1	100	34.9403	14667	63.7	57.5	67.7	209.6	157	579		2.87	1	8.701e-05	9.136e-07
-484	943198	High	[K].aLDQLSEDR.[G]	N-Term(iTRAQ8plex)	1	Q7MVL5	Q7MVL5	0	2	675.859	1350.71	1350.72	-4.27	-0.00289	254.2	100	34.9554	14675	91.1	63	101	459.5	371.4	439		2.57	1	8.701e-05	3.365e-06
-484	943314	High	[R].gIGADEAMIR.[A]	N-Term(iTRAQ8plex)	1	Q7MV72	Q7MV72	0	2	668.86	1336.71	1336.72	-4.99	-0.00333	591.8	87.909	34.9979	14697	60.9	41.7	63.2	749.9	886.6	1748.4		3.13	1	8.701e-05	1.545e-07
-484	946125	High	[R].dSGNDVVSDYVk.[R]	N-Term(iTRAQ8plex); K12(iTRAQ8plex)	1	P0C934	P0C934	0	3	636.001	1905.99	1906	-6.21	-0.00394	224.5	100	36.3038	15319	55.1	50.1	60.2	169.2	179.2	833.2		2.35	1	8.701e-05	7.215e-05
-484	946146	High	[K].sTAISSQNADEMIk.[K]	N-Term(iTRAQ8plex); K14(iTRAQ8plex)	1	Q7MWC0	Q7MWC0	0	4	526.534	2103.11	2103.12	-3.64	-0.00192	189.7	100	36.3125	15323	97.5	84.3	129	156.4	123.4	547.6		3.66	1	8.701e-05	4.613e-07
-484	946229	High	[R].sEPIVSMTmNEEGAR.[K]	N-Term(iTRAQ8plex); M9(Oxidation)	1	Q7MU12	Q7MU12	0	3	657.653	1970.94	1970.95	-1.54	-0.00101	79.4	100	36.3434	15338	68.5	88.5	59.4	72.2	68.1	119.9		3.15	1	8.701e-05	0.0002968
-484	950723	High	[K].fEENDSQGIIk.[V]	N-Term(iTRAQ8plex); K11(iTRAQ8plex)	1	Q7MTM7	Q7MTM7	0	2	944.511	1888.02	1888.03	-6.19	-0.00584	475.2	100	38.3765	16308	43.5	31.2	37.6	624.2	678	1436.4		3.11	1	8.701e-05	3.351e-08
-484	951385	High	[K].sAELDImQNNPEITDETGkAPR.[I]	N-Term(iTRAQ8plex); M7(Oxidation); K19(iTRAQ8plex)	1	F5HHM2	F5HHM2	1	4	764.142	3053.55	3053.57	-6.34	-0.00484	55.3	100	38.6768	16453	44.3	32.9	41.6	90.1	80.3	42.4		4.11	1	8.701e-05	2.692e-09
-484	951563	High	[K].yIGSEENWER.[A]	N-Term(iTRAQ8plex)	1	Q7MVQ5	Q7MVQ5	0	2	793.886	1586.77	1586.78	-6.4	-0.00508	216.9	100	38.7636	16495	63.2	60.4	66.1	124	132.6	855.1		2.71	1	8.701e-05	3.019e-06
-484	951647	High	[K].sAELDImQNNPEITDETGkAPR.[I]	N-Term(iTRAQ8plex); M7(Oxidation); K19(iTRAQ8plex)	1	F5HHM2	F5HHM2	1	3	1018.52	3053.54	3053.57	-8.52	-0.00867	71.3	100	38.8034	16514	63.3	38	41.4	133.2	110.6	41.4		3.55	1	8.701e-05	1.18e-10
-484	951657	High	[K].yIGSEENWER.[A]	N-Term(iTRAQ8plex)	1	Q7MVQ5	Q7MVQ5	0	3	529.594	1586.77	1586.78	-4.64	-0.00245	91.7	100	38.8077	16516	82.2	39	58.6	83.3	74.9	212.4		2.83	1	8.701e-05	0.0001069
-484	951736	High	[K].yIGSEENWER.[A]	N-Term(iTRAQ8plex)	1	Q7MVQ5	Q7MVQ5	0	2	793.886	1586.77	1586.78	-6.17	-0.0049	303.1	100	38.8539	16538	86.3	69.9	80.2	160.1	157.5	1264.4		2.72	1	8.701e-05	2.226e-06
-484	951743	High	[R].sYQPDIDIDk.[V]	N-Term(iTRAQ8plex); K10(iTRAQ8plex)	1	Q7MTB7	Q7MTB7	0	3	601.328	1801.97	1801.98	-5.43	-0.00326	141.8	2.533	38.8567	16540	2.8		3.5	295.4	289.1	260.2		2.52	1	8.701e-05	9.619e-05
-484	951873	High	[R].vYYVNAEGEYTDDmRDk.[G]	N-Term(iTRAQ8plex); M14(Oxidation); K17(iTRAQ8plex)	1	Q7MV15	Q7MV15	1	3	898.101	2692.29	2692.3	-5.03	-0.00452	187.9	100	38.9118	16568	65.6	59.9	69.8	192.3	172	567.7		2.02	1	8.701e-05	0.0001044
-484	951961	High	[R].vYYVNAEGEYTDDmRDk.[G]	N-Term(iTRAQ8plex); M14(Oxidation); K17(iTRAQ8plex)	1	Q7MV15	Q7MV15	1	4	673.826	2692.28	2692.3	-7.4	-0.00498	82.1	100	38.9625	16593	40	23.4	26.7	82.5	67.8	252.2		2.55	1	8.701e-05	4.112e-06
-484	951968	High	[K].dGNLTVLTEDPR.[H]	N-Term(iTRAQ8plex)	1	Q7MVN8	Q7MVN8	0	2	817.434	1633.86	1633.87	-6.1	-0.00498	105.7	100	38.9668	16595	61.6	43	40.3	124.2	159.5	205.7		2.8	1	8.701e-05	7.948e-05
-484	952422	High	[K].ySDINQLGNEAER.[A]	N-Term(iTRAQ8plex)	1	Q7MTK2	Q7MTK2	0	3	604.971	1812.9	1812.9	-3	-0.00181	95.2	100	39.2157	16716	49.9	90.8	43.2	76.2	84.9	226.2		3.32	1	8.701e-05	1.676e-05
-484	952481	High	[K].dALDALPDk.[S]	N-Term(iTRAQ8plex); K9(iTRAQ8plex)	1	Q7MW38	Q7MW38	0	2	783.448	1565.89	1565.9	-6.24	-0.00488	154.1	100	39.2593	16736	114.5	100	152.5	173.6	166.9	217.4		2.71	1	8.701e-05	2.175e-05
-484	952518	High	[K].qmLAQTQGFEEGDVVR.[K]	N-Term(iTRAQ8plex); M2(Oxidation)	1	Q7MW50	Q7MW50	0	2	1064.53	2128.05	2128.06	-7.36	-0.00783	48.7	100	39.2876	16747	20.3	11.4	12.8	115.5	86.3	45.7		3.43	1	8.701e-05	8.947e-09
-484	952579	High	[K].qmLAQTQGFEEGDVVR.[K]	N-Term(iTRAQ8plex); M2(Oxidation)	1	Q7MW50	Q7MW50	0	3	710.022	2128.05	2128.06	-5.81	-0.00412	69.9	100	39.3143	16760	37.9	64.7	37.5	102.2	84.9	92.3		4.76	1	8.701e-05	5.91e-08
-484	952697	High	[K].dALDALPDk.[S]	N-Term(iTRAQ8plex); K9(iTRAQ8plex)	1	Q7MW38	Q7MW38	0	3	522.634	1565.89	1565.9	-7.1	-0.00371	201	97.843	39.3836	16792	133.5	68.9	163.6	267.7	249.7	322.7		2.91	1	8.701e-05	0.0002632
-484	952803	High	[K].lSHTEWSDEELEk.[Q]	N-Term(iTRAQ8plex); K13(iTRAQ8plex)	1	Q7MW80	Q7MW80	0	4	553.538	2211.13	2211.14	-4.01	-0.00222	97.3	100	39.4477	16822	39.2	42.4	38.8	142.3	142.2	178.8		2.74	1	8.701e-05	1.845e-05
-484	953072	High	[R].iEASSGLSDDEIk.[R]	N-Term(iTRAQ8plex); K13(iTRAQ8plex)	1	P0C937	P0C937	0	3	658.024	1972.06	1972.07	-5.53	-0.00364	56.5	100	39.5964	16896	40.2	30.5	36.7	49.3	47.2	135.1		2.17	1	8.701e-05	3.835e-05
-484	953666	High	[K].qNEAQAPVYNPNkEPImDINR.[I]	N-Term(iTRAQ8plex); K13(iTRAQ8plex); M17(Oxidation)	1	Q7MXT8	Q7MXT8	1	3	1022.54	3065.59	3065.59	0.38	0.00038	131.5	100	39.9102	17048	52	52.9	84.9	201.9	216.1	181		1.32	1	8.701e-05	3.545e-05
-484	953831	High	[R].kDYEELMSVQDGNER.[I]	N-Term(iTRAQ8plex); K1(iTRAQ8plex)	1	Q7MVQ9	Q7MVQ9	1	4	606.06	2421.22	2421.22	0	0	72.1	100	39.9927	17088	86.4	65.8	90.1	43.4	49.5	97.4		2.99	1	8.701e-05	1.109e-06
-484	953891	High	[R].qSQEVVLDINGEk.[I]	N-Term(iTRAQ8plex); K13(iTRAQ8plex)	1	Q7MWX7	Q7MWX7	0	3	689.718	2067.14	2067.15	-7.64	-0.00527	177.1	100	40.0258	17104	42.9	107.9	44.5	266.4	275.8	325		3.32	1	8.701e-05	1.692e-07
-484	953898	High	[R].rAGmGDGTDmEVEDDSPASYTYTVYR.[D]	N-Term(iTRAQ8plex); M4(Oxidation); M10(Oxidation)	1	Q7MTE2	Q7MTE2	1	3	1074.81	3222.41	3222.41	-2.11	-0.00227	57.7	100	40.028	17105	58.7	79.3	69.5	48.4	64.5	25.8		5.38	1	8.701e-05	2.338e-07
-484	953907	High	[K].dYSQAIELDDk.[Y]	N-Term(iTRAQ8plex); K11(iTRAQ8plex)	1	Q7MVR3	Q7MVR3	0	3	635.669	1904.99	1905.01	-6.75	-0.00429	171.1	100	40.038	17110	59.7	351.7	53.3	125.1	138.7	297.9		1.88	1	8.701e-05	1.927e-05
-484	953955	High	[R].kDYEELMSVQDGNER.[I]	N-Term(iTRAQ8plex); K1(iTRAQ8plex)	1	Q7MVQ9	Q7MVQ9	1	3	807.742	2421.21	2421.22	-3.07	-0.00248	454.5	73.628	40.0585	17120	817.3	511.7	819	105	95.8	378.1		4.52	1	8.701e-05	2.089e-10
-484	950635	High	[K].fEENDSQGIIk.[V]	N-Term(iTRAQ8plex); K11(iTRAQ8plex)	1	Q7MTM7	Q7MTM7	0	3	630.009	1888.01	1888.03	-7.23	-0.00455	216.5	40.254	38.3298	16286	23	19.7	21.3	274.9	367.6	592.3		3.52	1	8.701e-05	7.437e-06
-484	950406	High	[K].dADLPAIEk.[R]	N-Term(iTRAQ8plex); K9(iTRAQ8plex)	1	Q7MVQ5	Q7MVQ5	0	3	527.306	1579.9	1579.92	-6.83	-0.0036	196.4	56.034	38.2267	16236	26.2	20	24.9	310.9	279.5	517.1		2.57	1	8.701e-05	9.868e-05
-484	950045	High	[K].aEAELLAAR.[T]	N-Term(iTRAQ8plex)	1	P60036	P60036	0	2	624.366	1247.72	1247.73	-1	-0.00062	408.8	100	38.0633	16159	232.7	309.3	209.2	227.9	186.6	1286.9		1.81	1	8.701e-05	1.171e-05
-484	949929	High	[K].vFESEEIR.[N]	N-Term(iTRAQ8plex)	1	Q7MU58	Q7MU58	0	2	656.854	1312.7	1312.71	-3.8	-0.00249	132.7	100	38.0163	16136	55.8	37.8	51.4	161.3	171.1	318.8		2.41	1	8.701e-05	3.519e-05
-484	946407	High	[R].lEEmHIGSDVIk.[E]	N-Term(iTRAQ8plex); M4(Oxidation); K12(iTRAQ8plex)	1	Q7MVC2	Q7MVC2	0	3	665.702	1995.09	1995.1	-6.64	-0.00442	383.1	100	36.4235	15376	208	122.1	167.8	508.8	724.5	567.6		2.77	1	8.701e-05	2.776e-05
-484	946463	High	[R].yVGEVVDGR.[R]	N-Term(iTRAQ8plex)	1	Q7MWG4	Q7MWG4	0	2	649.355	1297.7	1297.71	-2.12	-0.00138	315.7	100	36.4488	15388	117.3	84.5	96.7	302.6	382.9	909.9		2.05	1	8.701e-05	4.585e-05
-484	947116	High	[K].lSSGTNEAYGDNSPLADR.[Y]	N-Term(iTRAQ8plex)	1	Q7MTR3	Q7MTR3	0	3	724.356	2171.05	2171.05	0.17	0.00012	83.6	100	36.7642	15539	89.2	97.5	98.3	71.2	71.4	74		5.41	1	8.701e-05	5.354e-07
-484	947272	High	[K].lSSGTNEAYGDNSPLADR.[Y]	N-Term(iTRAQ8plex)	1	Q7MTR3	Q7MTR3	0	2	1086.03	2171.05	2171.05	-0.19	-0.00021	168.3	100	36.8443	15577	242.2	351.9	239.9	47.6	84.4	43.9		5.74	1	8.701e-05	8.142e-15
-484	947316	High	[R].iYSVDESSGEIEHER.[R]	N-Term(iTRAQ8plex)	1	Q7MWU2	Q7MWU2	0	3	685.338	2054	2054	0.47	0.00032	64.5	100	36.8619	15585	80.4	62.3	71.9	53.7	61.4	57		3.82	1	8.701e-05	8.383e-07
-484	947837	High	[K].gNTVVYEDVVR.[R]	N-Term(iTRAQ8plex)	1	Q7MXJ3	Q7MXJ3	0	2	777.922	1554.84	1554.84	-3.58	-0.00278	314.2	100	37.0788	15689	173.6	108.4	254.8	124.3	362	862.1		3.55	1	8.701e-05	2.079e-08
-484	948019	High	[K].gNTVVYEDVVR.[R]	N-Term(iTRAQ8plex)	1	Q7MXJ3	Q7MXJ3	0	3	518.95	1554.84	1554.84	-4.49	-0.00233	134.2	93.779	37.1473	15722	67.4	45.9	99.5	95.4	157.7	339.3		3.66	1	8.701e-05	3.302e-05
-484	948043	High	[K].lENATmDmLGTAEk.[V]	N-Term(iTRAQ8plex); M6(Oxidation); M8(Oxidation); K14(iTRAQ8plex)	1	P42375	P42375	0	3	722.037	2164.1	2164.11	-5.73	-0.00413	351.3	100	37.1582	15727	98.7	76.9	94.5	574.2	319.7	944.1		3.97	1	8.701e-05	1.033e-06
-484	948067	High	[R].iVGHTDNTGSDkINDPLSER.[R]	N-Term(iTRAQ8plex); K12(iTRAQ8plex)	1	F5HAC9	F5HAC9	1	4	694.869	2776.45	2776.47	-5.16	-0.00358	145.3	100	37.1669	15731	167	88.2	84.5	159.9	183.8	188.6		2.66	1	8.701e-05	0.0002055
-484	948075	High	[K].kVEPAVATEAAAPAQETV.[-]	N-Term(iTRAQ8plex); K1(iTRAQ8plex)	1	Q7MXA6	Q7MXA6	1	3	797.446	2390.32	2390.34	-5.79	-0.00461	84.2	100	37.1691	15732	52.5	38.1	33.9	123.8	141.6	115.5		2.35	1	8.701e-05	3.847e-07
-484	948269	High	[R].fIGTDTDEEDAPk.[K]	N-Term(iTRAQ8plex); K13(iTRAQ8plex)	1	Q7MVT5	Q7MVT5	0	3	682.684	2046.04	2046.05	-4.94	-0.00337	160.1	100	37.259	15775	119.1	103.5	98.6	196.4	217.4	225.6		3.42	1	8.701e-05	3.265e-05
-484	938671	High	[K].qImAGDLYDR.[S]	N-Term(iTRAQ8plex); M3(Oxidation)	1	Q7MUU8	Q7MUU8	0	3	501.256	1501.75	1501.76	-6.29	-0.00315	165.8	100	32.7777	13639	111	84.6	106.6	240.4	164.1	287.9		1.96	1	8.701e-05	0.0002149
-484	948497	High	[R].dLQVQLEGTENR.[I]	N-Term(iTRAQ8plex)	1	Q7MX55	Q7MX55	0	2	853.451	1705.9	1705.9	-4.15	-0.00354	195.9	100	37.3651	15826	101.8	70.9	73.3	235	194.6	499.5		3.26	1	8.701e-05	3.48e-07
-484	948728	High	[K].sLETENIIDR.[K]	N-Term(iTRAQ8plex)	1	Q7MTA5	Q7MTA5	0	2	747.408	1493.81	1493.81	-1.4	-0.00105	220.8	100	37.4602	15873	65.2	48.7	47.9	413.3	396.1	353.6		3.22	1	8.701e-05	2.523e-07
-484	948916	High	[K].dADLPAIEk.[R]	N-Term(iTRAQ8plex); K9(iTRAQ8plex)	1	Q7MVQ5	Q7MVQ5	0	3	527.306	1579.9	1579.92	-6.71	-0.00354	159	100	37.5498	15915	28.9	26.5	36.2	208	186.1	468.5		2.4	1	8.701e-05	0.0001593
-484	948934	High	[K].sLETENIIDR.[K]	N-Term(iTRAQ8plex)	1	Q7MTA5	Q7MTA5	0	3	498.606	1493.8	1493.81	-4.51	-0.00225	109.8	100	37.5598	15920	38.5	27.9	45.2	190.7	198.1	158.3		3.66	1	8.701e-05	2.335e-05
-484	948988	High	[K].dDTPmFVcGVNTDk.[Y]	N-Term(iTRAQ8plex); M5(Oxidation); C8(Carbamidomethyl); K14(iTRAQ8plex)	1	Q7MT61	Q7MT61	0	2	1112.04	2223.08	2223.09	-5.14	-0.00571	105.9	100	37.5838	15931	27.5	18.8	28.5	83.8	77.3	399.4		1.79	1	8.701e-05	9.118e-06
-484	949344	High	[R].aAVPSGASTGENEAIELR.[D]	N-Term(iTRAQ8plex)	1	Q7MTV8	Q7MTV8	0	3	692.698	2076.08	2076.09	-3.25	-0.00225	94.6	100	37.7503	16010	58.1	49.3	62.4	110.7	85.8	201.2		3.85	1	8.701e-05	9.446e-06
-484	949415	High	[K].emHQALVEAAAENDESLmEk.[F]	N-Term(iTRAQ8plex); M2(Oxidation); M18(Oxidation); K20(iTRAQ8plex)	1	Q7MVV0	Q7MVV0	0	3	962.476	2885.41	2885.41	0.91	0.00088	68.4	100	37.7855	16026	45.2	31.3	31.2	59.1	67.7	176.2		3.34	1	8.701e-05	1.252e-10
-484	949468	High	[R].eGTEEGAIVSISPR.[V]	N-Term(iTRAQ8plex)	1	Q7MTP8	Q7MTP8	0	3	583.645	1748.92	1748.93	-7.05	-0.00411	118	100	37.8086	16038	59.3	60.8	52.3	214.9	146.9	173.6		3.21	1	8.701e-05	4.522e-06
-484	949599	High	[K].gSSEQIYEENAWNR.[I]	N-Term(iTRAQ8plex)	1	Q9S3R8	Q9S3R8	0	3	662.985	1986.94	1986.95	-2.83	-0.00187	114.5	100	37.8653	16065	59.2	43.6	67	149.5	193.3	174.2		5.12	1	8.701e-05	9.549e-07
-484	949625	High	[K].gSSEQIYEENAWNR.[I]	N-Term(iTRAQ8plex)	1	Q9S3R8	Q9S3R8	0	2	993.972	1986.94	1986.95	-5.03	-0.005	249.9	100	37.8784	16071	49.3	31	41.5	358.5	562.2	456.7		5.45	1	8.701e-05	6.688e-11
-484	949863	High	[R].yDDSVSLPDGk.[G]	N-Term(iTRAQ8plex); K11(iTRAQ8plex)	1	Q7MV13	Q7MV13	0	3	601.987	1803.95	1803.96	-7.39	-0.00445	129.9	100	37.989	16123	45	29.9	55.4	199.9	134.5	314.6		2.75	1	8.701e-05	0.0002859
-484	949872	High	[K].eIRPDVDQVDIEGk.[A]	N-Term(iTRAQ8plex); K14(iTRAQ8plex)	1	Q7MVJ2	Q7MVJ2	0	3	741.075	2221.21	2221.23	-7.62	-0.00564	158.2	100	37.9946	16126	42.2	38.4	47.8	126.8	84.1	609.7		2.01	1	8.701e-05	3.238e-07
-484	948521	High	[R].dLQVQLEGTENR.[I]	N-Term(iTRAQ8plex)	1	Q7MX55	Q7MX55	0	3	569.303	1705.89	1705.9	-4.81	-0.00273	106.5	100	37.3712	15830	49.3	41.4	56.8	139.3	119.2	232.9		3.87	1	8.701e-05	4.256e-06
-484	925915	High	[R].lGNPNcTQVEEk.[L]	N-Term(iTRAQ8plex); C6(Carbamidomethyl); K12(iTRAQ8plex)	1	Q7MX71	Q7MX71	0	4	500.016	1997.04	1997.06	-7.72	-0.00385	115.1	31.076	26.7855	10747	17.3	14.8	34	200.2	174.7	249.8		2.28	1	8.701e-05	0.0001298
-484	938592	High	[K].gNEEVVIVk.[I]	N-Term(iTRAQ8plex); K9(iTRAQ8plex)	1	Q7MX12	Q7MX12	0	3	532.322	1594.95	1594.96	-6.8	-0.00361	295.9	100	32.7485	13624	160.4	111.5	262.5	441.2	334.4	465.6		2.4	1	8.701e-05	0.000245
-484	938507	High	[R].kDYEELmSVQDGNER.[I]	N-Term(iTRAQ8plex); K1(iTRAQ8plex); M7(Oxidation)	1	Q7MVQ9	Q7MVQ9	1	4	610.058	2437.21	2437.21	-1.63	-0.00099	184.5	97.761	32.7103	13605	231.7	145.2	232	104.5	117.1	276.5		4.39	1	8.701e-05	9.894e-08
-484	930146	High	[R].vAADVDTGLHR.[R]	N-Term(iTRAQ8plex)	1	Q7MXV2	Q7MXV2	0	3	486.605	1457.8	1457.8	-1.47	-0.00071	126.1	100	28.9136	11772	74.1	50	64.8	178.3	178.3	211.3		3.75	1	8.701e-05	1.98e-06
-484	930216	High	[K].ekPQPSPSEPSTPGGGGGGGGL.[-]	N-Term(iTRAQ8plex); K2(iTRAQ8plex)	1	Q7MUL1	Q7MUL1	0	3	853.444	2558.32	2558.33	-4.66	-0.00397	92.1	100	28.9445	11787	56.4	36.9	42.2	112.2	163.7	141.3		3.22	1	8.701e-05	0.0001125
-484	930331	High	[R].vDALPAER.[K]	N-Term(iTRAQ8plex)	1	Q7MVV8	Q7MVV8	0	2	587.839	1174.67	1174.67	-1.42	-0.00083	181.2	100	28.9879	11808	224.2	158.2	251.2	113.2	125.4	215.1		2.46	1	8.701e-05	0.0003553
-484	930438	High	[R].iGVAAENcADk.[E]	N-Term(iTRAQ8plex); C8(Carbamidomethyl); K11(iTRAQ8plex)	1	Q7MWI7	Q7MWI7	0	3	585.985	1755.94	1755.95	-6.37	-0.00373	222.6	81.044	29.0324	11830	83	75.2	61	393.8	303.4	419		3.5	1	8.701e-05	7.892e-06
-484	930492	High	[R].iGVAAENcADk.[E]	N-Term(iTRAQ8plex); C8(Carbamidomethyl); K11(iTRAQ8plex)	1	Q7MWI7	Q7MWI7	0	2	878.472	1755.94	1755.95	-8.17	-0.00717	219.5	100	29.0541	11840	61.3	39.7	42.6	403.7	341.2	428.6		3.45	1	8.701e-05	2.143e-09
-484	930500	High	[K].eDLkTQIDR.[T]	N-Term(iTRAQ8plex); K4(iTRAQ8plex)	2	Q7MTE2; P95493	Q7MTE2; P95493	1	2	863.505	1726	1726	4.15	0.00358	128.8	100	29.0563	11841	216.1	144.3	156.8	71.9	97.1	86.8		2.07	2	8.701e-05	0.0004291
-484	930624	High	[R].iGVAAENcADk.[E]	N-Term(iTRAQ8plex); C8(Carbamidomethyl); K11(iTRAQ8plex)	1	Q7MWI7	Q7MWI7	0	4	439.74	1755.94	1755.95	-7.77	-0.00341	138.6	100	29.1064	11866	49.4	32.6	36	229	192.9	292		3.45	1	8.701e-05	4.471e-05
-484	930660	High	[R].tDVPIEPk.[L]	N-Term(iTRAQ8plex); K8(iTRAQ8plex)	1	Q7MVD7	Q7MVD7	0	2	753.948	1506.89	1506.9	-6.46	-0.00487	226.5	100	29.1195	11873	128.9	66.5	74.3	249.8	304.5	534.9		1.27	1	8.701e-05	0.0002885
-484	930693	High	[K].vSESDmSFSPk.[I]	N-Term(iTRAQ8plex); M6(Oxidation); K11(iTRAQ8plex)	1	F5HI79	F5HI79	0	4	460.241	1837.94	1837.95	-1.39	-0.00064	380.4	94.351	29.1303	11878	719	463.2	681.2	156.3	128.1	134.6		3.39	1	8.701e-05	0.0002071
-484	930736	High	[K].qINNEVTISER.[E]	N-Term(iTRAQ8plex)	1	Q7MWB5	Q7MWB5	0	2	803.934	1606.86	1606.87	-5.34	-0.00429	406	100	29.1477	11887	82.5	67.4	53.5	787.8	623.7	820.9		3.21	1	8.701e-05	6.589e-07
-484	930759	High	[K].eDLkTQIDR.[T]	N-Term(iTRAQ8plex); K4(iTRAQ8plex)	2	Q7MTE2; P95493	Q7MTE2; P95493	1	3	576.003	1725.99	1726	-0.64	-0.00037	338	16.649	29.1571	11892	649.7	516.6	532.2	97.1	161.5	71.1		2.66	2	8.701e-05	0.0001308
-484	931017	High	[K].qVPDTTEIk.[L]	N-Term(iTRAQ8plex); K9(iTRAQ8plex)	1	Q7MVI4	Q7MVI4	0	2	819.973	1638.94	1638.95	-7.64	-0.00626	328.5	100	29.2606	11944	97.4	55.3	63.8	500.3	235	1019.5		2.39	1	8.701e-05	9.946e-05
-484	931045	High	[R].tEHmFFEGEk.[I]	N-Term(iTRAQ8plex); M4(Oxidation); K10(iTRAQ8plex)	1	Q7MVN4	Q7MVN4	0	3	626.985	1878.94	1878.95	-5.22	-0.00327	335	85.702	29.27	11949	175.1	148.9	154.9	396.4	341.2	793.4		3.14	1	8.701e-05	9.625e-05
-484	931194	High	[K].vSESDmSFSPk.[I]	N-Term(iTRAQ8plex); M6(Oxidation); K11(iTRAQ8plex)	1	F5HI79	F5HI79	0	3	613.323	1837.96	1837.95	4.96	0.00304	203.9	0.534	29.3268	11977	285.6	190.5	264.5	99.5	83.7	299.6		2.9	1	8.701e-05	0.0002091
-484	931299	High	[R].lIDAEQER.[L]	N-Term(iTRAQ8plex)	1	Q7MU92	Q7MU92	0	2	639.353	1277.7	1277.7	-1.13	-0.00072	237.9	100	29.3656	11997	157.1	120	228.2	201	351.4	369.8		2.64	1	8.701e-05	8.772e-05
-484	931422	High	[K].vSESDmSFSPk.[I]	N-Term(iTRAQ8plex); M6(Oxidation); K11(iTRAQ8plex)	1	F5HI79	F5HI79	0	2	919.475	1837.94	1837.95	-2.11	-0.00194	527.3	6.466	29.427	12028	1112.5	723.6	1004.5	152.9	80.5	89.6		2.82	1	8.701e-05	1.026e-06
-484	931673	High	[K].aQPDGGDVVLk.[W]	N-Term(iTRAQ8plex); K11(iTRAQ8plex)	1	Q7MTE2	Q7MTE2	0	3	569.665	1706.98	1706.99	-4.6	-0.00262	283.5	100	29.5895	12099	280	207.1	425.1	263.2	211.3	314.3		3.17	1	8.701e-05	2.904e-05
-484	931686	High	[K].aQPDGGDVVLk.[W]	N-Term(iTRAQ8plex); K11(iTRAQ8plex)	1	Q7MTE2	Q7MTE2	0	2	853.995	1706.98	1706.99	-4.41	-0.00376	142.9	100	29.5939	12101	153.8	107	240.6	103.1	88.1	164.9		3.46	1	8.701e-05	2.305e-06
-484	931889	High	[K].eDLkTQIDR.[T]	N-Term(iTRAQ8plex); K4(iTRAQ8plex)	2	Q7MTE2; P95493	Q7MTE2; P95493	1	2	863.499	1725.99	1726	-2.5	-0.00216	418	100	29.7301	12159	805.2	694.8	678.3	98.6	201.2	30.1		2.51	2	8.701e-05	0.0003798
-484	932008	High	[K].vSESDmSFSPk.[I]	N-Term(iTRAQ8plex); M6(Oxidation); K11(iTRAQ8plex)	1	F5HI79	F5HI79	0	4	460.241	1837.94	1837.95	-2.32	-0.00107	237.5	12.612	29.8043	12191	485.1	320.4	428.3	80.5	50.6	60.4		2.98	1	8.701e-05	0.0002039
-484	932052	High	[K].eDLkTQIDR.[T]	N-Term(iTRAQ8plex); K4(iTRAQ8plex)	2	Q7MTE2; P95493	Q7MTE2; P95493	1	3	576.002	1725.99	1726	-1.91	-0.0011	326.4	4.401	29.8301	12203	672.1	528.9	528.7	75.2	138.1	15.2		2.75	2	8.701e-05	0.000126
-484	932402	High	[K].vSESDmSFSPk.[I]	N-Term(iTRAQ8plex); M6(Oxidation); K11(iTRAQ8plex)	1	F5HI79	F5HI79	0	3	613.321	1837.95	1837.95	0.48	0.00029	120.9	1.152	30.0001	12284	261.6	170.9	212.7	35.4	20.3	24.7		3.02	1	8.701e-05	0.0001359
-484	932414	High	[K].lkDENGTAYVDNk.[F]	N-Term(iTRAQ8plex); K2(iTRAQ8plex); K13(iTRAQ8plex)	1	Q7MUA6	Q7MUA6	1	3	793.78	2379.33	2379.33	-0.83	-0.00066	160	100	30.0058	12287	161.8	90.6	308.8	109.6	102.1	187.1		3.58	1	8.701e-05	4.699e-07
-484	930131	High	[K].dGITATQmDIk.[V]	N-Term(iTRAQ8plex); M8(Oxidation); K11(iTRAQ8plex)	1	Q7MW79	Q7MW79	0	2	908.997	1816.99	1816.99	-4.1	-0.00372	178.3	100	28.9093	11770	44.7	28.2	28.6	323	266.1	379.2		2.35	1	8.701e-05	4.49e-05
-484	932664	High	[K].vSESDmSFSPk.[I]	N-Term(iTRAQ8plex); M6(Oxidation); K11(iTRAQ8plex)	1	F5HI79	F5HI79	0	2	919.476	1837.95	1837.95	-0.58	-0.00053	411	29.4	30.1122	12339	852.6	573.7	697.5	131.9	85.3	124.8		3.04	1	8.701e-05	4.24e-07
-484	929877	High	[R].sVVNDIQER.[I]	N-Term(iTRAQ8plex)	1	Q7MXU3	Q7MXU3	0	2	682.378	1363.75	1363.75	0.04	3e-05	225.8	100	28.7896	11712	89.1	69.5	64	363.2	354.7	414.2		1.96	1	8.701e-05	4.294e-05
-484	929591	High	[K].vSESDmSFSPk.[I]	N-Term(iTRAQ8plex); M6(Oxidation); K11(iTRAQ8plex)	1	F5HI79	F5HI79	0	3	613.32	1837.95	1837.95	-0.32	-0.0002	232.4	100	28.651	11646	277.3	204.1	276.7	196.6	194.6	245.1		3.02	1	8.701e-05	0.0002249
-484	926104	High	[R].tHNISEGmmGYDTYPk.[F]	N-Term(iTRAQ8plex); M8(Oxidation); M9(Oxidation); K16(iTRAQ8plex)	1	Q7MWA7	Q7MWA7	0	3	828.734	2484.19	2484.2	-5.01	-0.00415	76.1	100	26.8752	10790	48.3	37.2	57.9	70.7	89.4	152.8		3.29	1	8.701e-05	3.44e-09
-484	926131	High	[K].mESLSETTTR.[L]	N-Term(iTRAQ8plex)	1	Q7MTV9	Q7MTV9	0	2	729.871	1458.74	1458.74	-3.72	-0.00271	201.5	100	26.8909	10798	491.9	340	101.5	97.4	93.1	85		3.3	1	8.701e-05	7.787e-06
-484	926156	High	[R].gIGADEAmIR.[A]	N-Term(iTRAQ8plex); M8(Oxidation)	1	Q7MV72	Q7MV72	0	2	676.859	1352.71	1352.71	-3.25	-0.0022	153.8	100	26.9042	10805	68.6	50.7	49.3	216.5	217.4	320.4		2.27	1	8.701e-05	3.028e-05
-484	926199	High	[K].dVSVEQIQR.[L]	N-Term(iTRAQ8plex)	1	Q7MTK4	Q7MTK4	0	2	689.382	1377.76	1377.76	-4.85	-0.00334	137.6	100	26.9272	10816	141.3	101.1	180.2	74.6	82.3	246.3		2.49	1	8.701e-05	1.237e-05
-484	926328	High	[K].aFAEAEk.[I]	N-Term(iTRAQ8plex); K7(iTRAQ8plex)	1	Q7MXF8	Q7MXF8	0	2	687.396	1373.78	1373.79	-3.36	-0.00231	225.2	100	26.9904	10846	179.2	136	254.5	228.8	214.6	338		2.61	1	8.701e-05	0.0001383
-484	926441	High	[K].fIREENEETmPk.[K]	N-Term(iTRAQ8plex); M10(Oxidation); K12(iTRAQ8plex)	1	Q7MTK1	Q7MTK1	1	3	716.376	2147.11	2147.13	-5.94	-0.00425	172	100	27.0355	10868	40.6	34.1	42.6	330.9	387.8	196		3.49	1	8.701e-05	2.73e-05
-484	926731	High	[R].eTLTAENVk.[V]	N-Term(iTRAQ8plex); K9(iTRAQ8plex)	1	Q7MTG5	Q7MTG5	0	2	806.967	1612.93	1612.94	-6.38	-0.00514	120.4	100	27.1783	10939	102.9	39.4	43.4	167.3	114.6	254.8		1.82	1	8.701e-05	1.202e-05
-484	927008	High	[K].eYVSVDk.[F]	N-Term(iTRAQ8plex); K7(iTRAQ8plex)	1	Q7MUS2	Q7MUS2	0	2	724.411	1447.81	1447.83	-7.71	-0.00558	302.1	100	27.3421	11016	33.2	20.9	33.2	201.8	175.6	1347.8		2.15	1	8.701e-05	0.0001335
-484	927096	High	[R].lGNPNcTQVEEk.[L]	N-Term(iTRAQ8plex); C6(Carbamidomethyl); K12(iTRAQ8plex)	1	Q7MX71	Q7MX71	0	3	666.353	1997.04	1997.06	-7.37	-0.00491	178.2	100	27.3787	11034	55	48.6	52	224.6	218.3	470.8		2.64	1	8.701e-05	4.146e-06
-484	927371	High	[K].tSYYTTESPDk.[F]	N-Term(iTRAQ8plex); K11(iTRAQ8plex)	1	Q7MWC3	Q7MWC3	0	2	950.49	1899.97	1899.98	-3.9	-0.0037	126.4	100	27.5352	11103	25.7	20.6	20.8	150.9	147.6	392.7		2.59	1	8.701e-05	8.155e-08
-484	927940	High	[R].nNTQIASGVTETTYR.[D]	N-Term(iTRAQ8plex)	1	P59915	P59915	0	3	653.674	1959.01	1959.01	-0.86	-0.00056	49.5	100	27.8457	11252	54.1	35.1	36	57	56.3	58.7		3.02	1	8.701e-05	7.062e-06
-484	928214	High	[K].sTAISSQNADEmIk.[K]	N-Term(iTRAQ8plex); M12(Oxidation); K14(iTRAQ8plex)	1	Q7MWC0	Q7MWC0	0	3	707.043	2119.11	2119.12	-0.84	-0.00059	153.7	100	27.9958	11323	144	92.4	182.1	103.2	85.6	314.7		4.48	1	8.701e-05	3.947e-07
-484	928245	High	[K].aHIEQQEQSYIGR.[F]	N-Term(iTRAQ8plex)	1	Q7MV19	Q7MV19	0	3	621.658	1862.96	1862.97	-4.23	-0.00263	129.9	100	28.0058	11328	102.9	71.5	211.5	100.9	147	145.5		4.4	1	8.701e-05	2.532e-07
-484	928288	High	[K].fIREENEETmPk.[K]	N-Term(iTRAQ8plex); M10(Oxidation); K12(iTRAQ8plex)	1	Q7MTK1	Q7MTK1	1	4	537.534	2147.12	2147.13	-5.15	-0.00277	272.4	100	28.0293	11340	70.9	41	89.1	509.6	598.8	325.3		2.55	1	8.701e-05	0.0003143
-484	928317	High	[K].tSYYTTESPDk.[F]	N-Term(iTRAQ8plex); K11(iTRAQ8plex)	1	Q7MWC3	Q7MWC3	0	3	633.994	1899.97	1899.98	-5.74	-0.00363	116.9	100	28.0424	11347	73.5	109.4	47.4	116.9	134.7	219.7		2.97	1	8.701e-05	0.0002511
-484	928568	High	[K].emIQTDPGSGQEFNR.[E]	N-Term(iTRAQ8plex); M2(Oxidation)	1	Q7MWU2	Q7MWU2	0	2	1014.98	2028.95	2028.96	-2.72	-0.00276	72.8	100	28.174	11411	130.6	106.9	102.3	32.7	35.3	28.8		1.59	1	8.701e-05	3.122e-05
-484	928681	High	[R].vAADVDTGLHR.[R]	N-Term(iTRAQ8plex)	1	Q7MXV2	Q7MXV2	0	3	486.603	1457.79	1457.8	-4.73	-0.0023	114	100	28.2243	11436	63.4	56.9	64.3	165.9	165.6	168		3.4	1	8.701e-05	7.037e-07
-484	928834	High	[K].vVGYADEk.[T]	N-Term(iTRAQ8plex); K8(iTRAQ8plex)	1	Q9S3R8	Q9S3R8	0	2	744.924	1488.84	1488.85	-7.06	-0.00526	191.1	100	28.2916	11469	107.9	77.1	84.2	396.9	303.8	176.8		2.38	1	8.701e-05	1.927e-05
-484	928848	High	[R].tDkGDANDTQSIVLR.[L]	N-Term(iTRAQ8plex); K3(iTRAQ8plex)	1	Q7MW82	Q7MW82	1	3	747.744	2241.22	2241.23	-5.15	-0.00384	153.4	100	28.296	11471	109.7	116.5	152.1	116.7	164.6	260.9		2.6	1	8.701e-05	0.0001885
-484	928986	High	[K].tSQIEELNR.[K]	N-Term(iTRAQ8plex)	1	Q7MV19	Q7MV19	0	2	697.383	1393.76	1393.76	-0.37	-0.00026	238.4	100	28.36	11503	134.3	101	88.8	221.2	203.5	681.4		2.44	1	8.701e-05	7.423e-06
-484	929054	High	[K].lDMTQSEAGER.[K]	N-Term(iTRAQ8plex)	1	Q7MXK0	Q7MXK0	0	2	770.882	1540.76	1540.76	-0.93	-0.00072	505.2	100	28.3906	11519	867.2	751.4	751	174.6	270.6	216.6		3.63	1	8.701e-05	1.339e-07
-484	929220	High	[R].vAADVDTGLHR.[R]	N-Term(iTRAQ8plex)	1	Q7MXV2	Q7MXV2	0	2	729.403	1457.8	1457.8	-1.5	-0.00109	157.1	100	28.4637	11554	91.6	62.9	60.8	220.8	253.1	253.5		2.92	1	8.701e-05	1.384e-07
-484	929581	High	[K].aEIcPVEk.[V]	N-Term(iTRAQ8plex); C4(Carbamidomethyl); K8(iTRAQ8plex)	1	Q7MVI9	Q7MVI9	0	2	777.439	1553.87	1553.88	-6.64	-0.00516	322.3	100	28.6466	11644	413.8	355.9	318.7	245.7	294.6	305.2		1.26	1	8.701e-05	0.0001308
-484	929809	High	[K].vSESDmSFSPk.[I]	N-Term(iTRAQ8plex); M6(Oxidation); K11(iTRAQ8plex)	1	F5HI79	F5HI79	0	2	919.479	1837.95	1837.95	2.94	0.0027	144.9	100	28.7577	11697	197.6	165.9	198.1	86.8	91.8	129.2		1.7	1	8.701e-05	0.0002126
-484	932933	High	[K].sGTVTNDVGAAVk.[E]	N-Term(iTRAQ8plex); K13(iTRAQ8plex)	1	Q7MX30	Q7MX30	0	3	609.682	1827.03	1827.04	-6.65	-0.00405	135.8	26.586	30.2274	12396	31.4	25.1	44.8	64.9	64.9	583.9		3.52	1	8.701e-05	5.441e-08
-484	932982	High	[K].sGTVTNDVGAAVk.[E]	N-Term(iTRAQ8plex); K13(iTRAQ8plex)	1	Q7MX30	Q7MX30	0	2	914.022	1827.04	1827.04	-4.04	-0.00369	201.7	100	30.247	12405	63	31.6	36.2	94.7	94.7	890.3		3.44	1	8.701e-05	3.705e-08
-484	933017	High	[K].aADTSVALEk.[Y]	N-Term(iTRAQ8plex); K10(iTRAQ8plex)	1	Q7MUY4	Q7MUY4	0	3	538.314	1612.93	1612.94	-6.39	-0.00343	174	21.528	30.2641	12414	123.9	61.4	39.2	284.8	239.3	295.5		2.65	1	8.701e-05	0.0001551
-484	935995	High	[K].iNDPLSER.[R]	N-Term(iTRAQ8plex)	1	F5HAC9	F5HAC9	0	2	624.348	1247.69	1247.69	-0.21	-0.00013	325.5	5.896	31.5639	13051	273.1	286.3	273	330.5	466.8	323.3		2.87	1	8.701e-05	0.0001177
-484	936018	High	[R].eLAAQAVEk.[H]	N-Term(iTRAQ8plex); K9(iTRAQ8plex)	1	Q7MUX7	Q7MUX7	0	3	522.978	1566.92	1566.93	-6.53	-0.00341	329.9	74.03	31.5723	13056	286	134.8	181.6	367.8	370.4	638.7		2.56	1	8.701e-05	7.65e-05
-484	936037	High	[K].dLVDAAPSTVk.[E]	N-Term(iTRAQ8plex); K11(iTRAQ8plex)	1	Q7MX28	Q7MX28	0	3	575.338	1724	1724.01	-3.85	-0.00221	231.1	100	31.5788	13059	83.6	71.7	70.7	319.2	231.7	609.6		3.43	1	8.701e-05	3.132e-05
-484	936147	High	[R].kSIDDLTEk.[L]	N-Term(iTRAQ8plex); K1(iTRAQ8plex); K9(iTRAQ8plex)	1	Q7MXF4	Q7MXF4	1	3	654.39	1961.15	1961.17	-7	-0.00458	329.9	26.192	31.614	13078	48.8	46.9	46.8	305.5	584.7	946.7		2.29	1	8.701e-05	1.493e-06
-484	936192	High	[K].tSQEGDYILR.[V]	N-Term(iTRAQ8plex)	1	Q7MU49	Q7MU49	0	2	743.395	1485.78	1485.79	-0.93	-0.00069	556.7	85.912	31.6302	13086	137.1	96.7	245.2	442.8	1054.4	1364.2		3.09	1	8.701e-05	7.357e-07
-484	936468	High	[K].dQLVLDGR.[L]	N-Term(iTRAQ8plex)	1	Q7MTP7	Q7MTP7	0	2	610.352	1219.7	1219.69	1.74	0.00106	250.9	100	31.7359	13141	154.5	235.6	130	309.3	356.3	319.6		2.46	1	8.701e-05	8.086e-05
-484	936639	High	[K].gGSSGYLGYDEk.[V]	N-Term(iTRAQ8plex); K12(iTRAQ8plex)	1	Q7MTE4	Q7MTE4	0	3	614.319	1840.94	1840.95	-5.51	-0.00338	246.1	54.659	31.8317	13188	102.4	101.9	105.5	275.5	351.7	539.8		2.86	1	8.701e-05	6.121e-05
-484	937017	High	[K].kYAEIEANEVR.[Y]	N-Term(iTRAQ8plex); K1(iTRAQ8plex)	1	Q7MTW9	Q7MTW9	1	3	644.032	1930.08	1930.09	-2.6	-0.00168	165.2	100	32.0626	13288	65.8	50.2	55.9	201.6	132	485.8		2.82	1	8.701e-05	1.286e-06
-484	937034	High	[K].tSHWVYDQDGNQVEEk.[I]	N-Term(iTRAQ8plex); K16(iTRAQ8plex)	1	Q7MXT1	Q7MXT1	0	4	636.571	2543.26	2543.26	-0.49	-0.00031	141.2	100	32.067	13290	56.9	40.3	68	132	161.2	388.7		4.56	1	8.701e-05	1.385e-07
-484	937163	High	[K].tSHWVYDQDGNQVEEk.[I]	N-Term(iTRAQ8plex); K16(iTRAQ8plex)	1	Q7MXT1	Q7MXT1	0	3	848.426	2543.26	2543.26	-0.1	-9e-05	305.6	100	32.1226	13317	52.8	70	48.1	354	418.5	890.2		2.81	1	8.701e-05	4.56e-11
-484	937229	High	[K].gIDPALDk.[E]	N-Term(iTRAQ8plex); K8(iTRAQ8plex)	1	Q7MW60	Q7MW60	0	3	479.621	1436.85	1436.86	-5	-0.0024	192.4	100	32.1538	13333	33.6	31.2	37.1	161.9	139.5	751.1		2.11	1	8.701e-05	0.0002168
-484	937235	High	[K].gDTATNTLkPATVETGAEVR.[V]	N-Term(iTRAQ8plex); K9(iTRAQ8plex)	2	Q7MV32	Q7MV32; Q7MWN4	0	4	660.618	2639.45	2639.45	1.01	0.00066	95.1	100	32.1559	13334	65.8	50.1	58	104.2	104.4	188.2		3.59	1	8.701e-05	1.216e-07
-484	937283	High	[K].gDTATNTLkPATVETGAEVR.[V]	N-Term(iTRAQ8plex); K9(iTRAQ8plex)	2	Q7MV32	Q7MV32; Q7MWN4	0	3	880.489	2639.45	2639.45	2.12	0.00187	107.6	100	32.1746	13343	40.1	30.2	30	125.2	120.9	299.5		3.59	1	8.701e-05	7.609e-07
-484	937372	High	[K].gIDPALDk.[E]	N-Term(iTRAQ8plex); K8(iTRAQ8plex)	1	Q7MW60	Q7MW60	0	2	718.928	1436.85	1436.86	-5.99	-0.0043	431.7	100	32.2186	13364	128.9	89.4	96.4	331.7	304.4	1639.5		2.24	1	8.701e-05	1.884e-05
-484	937512	High	[K].vDQmcAGDIGATVk.[L]	N-Term(iTRAQ8plex); M4(Oxidation); C5(Carbamidomethyl); K14(iTRAQ8plex)	1	Q7MVV0	Q7MVV0	0	3	697.03	2089.07	2089.09	-6.22	-0.00433	92.6	100	32.2789	13394	79.9	55.2	57	94.4	90.7	178.2		3.23	1	8.701e-05	1.077e-05
-484	937661	High	[K].lPADDVPk.[H]	N-Term(iTRAQ8plex); K8(iTRAQ8plex)	1	Q7MVR9	Q7MVR9	0	2	731.936	1462.86	1462.87	-5.16	-0.00378	185.4	100	32.3441	13426	105	85.9	98.6	245.8	308.2	268.6		2.21	1	8.701e-05	0.0002594
-484	937819	High	[K].vDQmcAGDIGATVk.[L]	N-Term(iTRAQ8plex); M4(Oxidation); C5(Carbamidomethyl); K14(iTRAQ8plex)	1	Q7MVV0	Q7MVV0	0	2	1045.04	2089.08	2089.09	-2.68	-0.0028	112.7	100	32.4086	13458	25.5	18.4	17.6	140	131.6	343.2		2.38	1	8.701e-05	1.913e-07
-484	937896	High	[R].kDYEELmSVQDGNER.[I]	N-Term(iTRAQ8plex); K1(iTRAQ8plex); M7(Oxidation)	1	Q7MVQ9	Q7MVQ9	1	3	813.073	2437.2	2437.21	-3.25	-0.00264	133.8	100	32.4449	13476	196.4	125.7	197.5	75.2	76.3	132		2.26	1	8.701e-05	2.049e-05
-484	937956	High	[R].tDIPENIk.[E]	N-Term(iTRAQ8plex); K8(iTRAQ8plex)	1	Q7MTN9	Q7MTN9	0	2	769.452	1537.9	1537.9	-4.89	-0.00376	280.3	100	32.468	13487	78.4	83.9	64.6	414	373	668		2.1	1	8.701e-05	1.288e-05
-484	938018	High	[K].vSDAALTETTNk.[L]	N-Term(iTRAQ8plex); K12(iTRAQ8plex)	1	Q7MX12	Q7MX12	0	3	620.017	1858.04	1858.04	-1.4	-0.00086	167	100	32.494	13500	108.9	74.5	117.5	198	167.7	335.6		3.89	1	8.701e-05	4.004e-06
-484	938189	High	[R].aIESQLDk.[L]	N-Term(iTRAQ8plex); K8(iTRAQ8plex)	1	Q7MUE5	Q7MUE5	0	2	756.444	1511.88	1511.89	-5.91	-0.00447	201.3	100	32.5578	13531	78.5	51	61.9	328.9	245.3	442.2		2.75	1	8.701e-05	6.165e-05
-484	938237	High	[R].eQLDmTNLPk.[A]	N-Term(iTRAQ8plex); M5(Oxidation); K10(iTRAQ8plex)	1	Q7MXA1	Q7MXA1	0	2	906.999	1812.99	1813	-4.02	-0.00364	198.3	100	32.5739	13539	42	32.6	26.3	463.9	395.8	229.2		1.78	1	8.701e-05	2.949e-05
-484	938341	High	[K].lNVEASEVTR.[E]	N-Term(iTRAQ8plex)	1	Q7MU10	Q7MU10	0	2	711.399	1421.79	1421.79	-0.06	-4e-05	214.7	100	32.6229	13563	80.7	56.6	47.1	194.3	235.3	674.2		2.71	1	8.701e-05	1.427e-06
-484	935914	High	[K].gTTSLEDLR.[K]	N-Term(iTRAQ8plex)	1	Q7MXQ7	Q7MXQ7	0	2	648.358	1295.71	1295.71	-1.74	-0.00112	365.5	100	31.5311	13035	102.3	74.7	108.9	355.6	473.9	1077.6		3.19	1	8.701e-05	2.569e-06
-484	935871	High	[R].qVYLDEk.[I]	N-Term(iTRAQ8plex); K7(iTRAQ8plex)	1	Q7MUE9	Q7MUE9	0	2	751.933	1502.86	1502.87	-5.31	-0.00399	649.2	100	31.5123	13025	95.5	57.1	65.3	975.4	1218	1483.8		2.5	1	8.701e-05	0.0003016
-484	935763	High	[K].eYTAmLGEk.[S]	N-Term(iTRAQ8plex); M5(Oxidation); K9(iTRAQ8plex)	1	Q7MVH7	Q7MVH7	0	3	555.969	1665.89	1665.9	-3.74	-0.00208	280.6	100	31.4692	13002	106	75.7	100.7	315.5	190.3	895.5		3.09	1	8.701e-05	0.0003826
-484	935622	High	[K].fDQPVSSEAVR.[S]	N-Term(iTRAQ8plex)	1	Q7MU12	Q7MU12	0	2	769.908	1538.81	1538.81	-1.75	-0.00135	463.1	100	31.4098	12973	75.9	54.5	60.4	479	407.4	1701.3		3.35	1	8.701e-05	1.413e-07
-484	933025	High	[K].qGSDFTELQQR.[R]	N-Term(iTRAQ8plex)	1	Q7MT42	Q7MT42	0	2	806.914	1612.82	1612.82	-1.56	-0.00126	559.3	100	30.2663	12415	299.5	235.2	243.6	836.8	815.7	925.2		2.4	1	8.701e-05	8.564e-07
-484	933201	High	[K].kEDNPAAPAMPGGMGGmGGmm.[-]	N-Term(iTRAQ8plex); K1(iTRAQ8plex); M17(Oxidation); M20(Oxidation); M21(Oxidation)	1	P42375	P42375	1	4	666.558	2663.21	2663.22	-4.75	-0.00317	73.6	100	30.3296	12447	79.6	46.5	49.5	68.9	75.8	121.1		1.92	1	8.701e-05	0.0002106
-484	933290	High	[K].aSVDDIDHLSNR.[R]	N-Term(iTRAQ8plex)	1	Q7MX27	Q7MX27	0	2	823.427	1645.85	1645.84	1.29	0.00106	109.3	100	30.3595	12461	99	59.1	59.7	87.2	112.6	238.5		2.62	1	8.701e-05	4.295e-07
-484	933406	High	[K].eDLkTQIDR.[T]	N-Term(iTRAQ8plex); K4(iTRAQ8plex)	2	Q7MTE2; P95493	Q7MTE2; P95493	1	2	863.499	1725.99	1726	-2.71	-0.00234	261	100	30.4172	12490	526.1	391.9	367.6	94.1	140.1	46.5		2.64	2	8.701e-05	1.886e-05
-484	933612	High	[K].eDLkTQIDR.[T]	N-Term(iTRAQ8plex); K4(iTRAQ8plex)	2	Q7MTE2; P95493	Q7MTE2; P95493	1	3	576.004	1726	1726	1.49	0.00086	263.2	37.532	30.511	12535	505.1	387.9	388.7	97.5	129.3	70.4		2.24	2	8.701e-05	3.132e-05
-484	933697	High	[R].sEQFIEk.[N]	N-Term(iTRAQ8plex); K7(iTRAQ8plex)	1	Q7MUR3	Q7MUR3	0	2	744.925	1488.84	1488.85	-6.65	-0.00495	634.4	12.026	30.5446	12553	53.1	25.2	79	1366.2	1267.9	1015.1		2.42	1	8.701e-05	0.0003333
-484	933705	High	[K].dDIVTVk.[D]	N-Term(iTRAQ8plex); K7(iTRAQ8plex)	1	Q7MWL1	Q7MWL1	0	2	699.421	1397.84	1397.85	-7.69	-0.00538	533.6	100	30.5468	12554	66.2	57.7	60.1	1119.9	686.4	1211		1.79	1	8.701e-05	0.0002471
-484	933746	High	[R].aVVVVDENGk.[I]	N-Term(iTRAQ8plex); K10(iTRAQ8plex)	1	Q7MU37	Q7MU37	0	3	546.657	1637.96	1637.97	-6.64	-0.00363	235.4	100	30.562	12561	142.9	119.8	151.3	357.4	292.3	348.5		2.21	1	8.701e-05	8.244e-05
-484	933838	High	[R].aVVVVDENGk.[I]	N-Term(iTRAQ8plex); K10(iTRAQ8plex)	1	Q7MU37	Q7MU37	0	2	819.485	1637.96	1637.97	-3.69	-0.00302	143.8	100	30.5976	12578	92.5	62.8	62.2	241.4	176.7	227		2.41	1	8.701e-05	1.651e-06
-484	934145	High	[K].qLEESGIVR.[L]	N-Term(iTRAQ8plex)	1	Q7MAV9	Q7MAV9	0	2	667.882	1334.76	1334.76	-1.55	-0.00103	193.8	100	30.7211	12639	94.4	102.9	107.5	187.7	408.8	261.4		2.55	1	8.701e-05	0.0001491
-484	934319	High	[K].aYmPDLDk.[S]	N-Term(iTRAQ8plex); M3(Oxidation); K8(iTRAQ8plex)	1	Q7MXA2	Q7MXA2	0	2	788.925	1576.84	1576.85	-4.76	-0.00375	666.6	100	30.8022	12679	128.5	140.5	69.7	1414.9	1024.4	1221.7		2.08	1	8.701e-05	0.0003889
-484	938558	High	[K].gNEEVVIVk.[I]	N-Term(iTRAQ8plex); K9(iTRAQ8plex)	1	Q7MX12	Q7MX12	0	2	797.981	1594.95	1594.96	-5.26	-0.00419	183	100	32.7342	13617	136.9	76.9	177.4	217	187.8	301.8		2.06	1	8.701e-05	8.273e-05
-484	934472	High	[K].tDkGNEEVVIVk.[I]	N-Term(iTRAQ8plex); K3(iTRAQ8plex); K12(iTRAQ8plex)	1	Q7MX12	Q7MX12	1	3	748.45	2243.34	2243.34	-0.56	-0.00042	152.1	100	30.8612	12708	67.8	60.5	124.9	97.9	118.5	442.9		2.07	1	8.701e-05	0.0001347
-484	934620	High	[K].lGEAIDk.[Q]	N-Term(iTRAQ8plex); K7(iTRAQ8plex)	1	P19665	P19665	0	2	677.409	1353.81	1353.82	-6.77	-0.00459	574.6	10.273	30.9113	12734	79	58.5	57.2	1625.6	1342.4	284.7		2.54	1	8.701e-05	0.0001485
-484	934700	High	[R].qDQWESVk.[S]	N-Term(iTRAQ8plex); K8(iTRAQ8plex)	1	Q7MVV4	Q7MVV4	0	2	814.451	1627.89	1627.89	2.37	0.00193	169.2	100	30.9455	12751	65.6	49.1	41.2	162.3	176.9	520.3		1.47	1	8.701e-05	1.4e-05
-484	934985	High	[K].dPNSmDYLSPk.[Y]	N-Term(iTRAQ8plex); M5(Oxidation); K11(iTRAQ8plex)	1	Q7MV25	Q7MV25	0	2	945.987	1890.97	1890.97	-3.52	-0.00332	113.6	100	31.0902	12821	68.5	50.8	65.9	101.3	137.6	257.4		1.74	1	8.701e-05	0.0002211
-484	935220	High	[K].vVGYADEk.[T]	N-Term(iTRAQ8plex); K8(iTRAQ8plex)	1	Q9S3R8	Q9S3R8	0	2	744.925	1488.84	1488.85	-5.75	-0.00428	598.2	6.607	31.2183	12880	50.7	31.1	88.8	956.4	1204.4	1257.6		2.75	1	8.701e-05	0.0001858
-484	935362	High	[K].gFDPEAGGNVGk.[N]	N-Term(iTRAQ8plex); K12(iTRAQ8plex)	1	Q7MXJ7	Q7MXJ7	0	2	878.477	1755.95	1755.95	-0.62	-0.00054	217.4	100	31.2949	12914	131.4	75	269.7	235.9	165.3	427.3		3.14	1	8.701e-05	5.339e-07
-484	935380	High	[K].gFDPEAGGNVGk.[N]	N-Term(iTRAQ8plex); K12(iTRAQ8plex)	1	Q7MXJ7	Q7MXJ7	0	3	585.987	1755.95	1755.95	-0.49	-0.00028	204.1	42.549	31.3017	12918	120	67.1	235	264.5	185.6	352.4		3.28	1	8.701e-05	2.595e-06
-484	935386	High	[K].tENILTEk.[A]	N-Term(iTRAQ8plex); K8(iTRAQ8plex)	1	Q9S3R9	Q9S3R9	0	2	778.457	1555.91	1555.92	-4.96	-0.00386	558.8	100	31.3039	12919	250.5	140.5	237.4	1454.1	974.2	296.1		3.24	1	8.701e-05	2.429e-05
-484	935486	High	[K].iNDPLSER.[R]	N-Term(iTRAQ8plex)	1	F5HAC9	F5HAC9	0	3	416.568	1247.69	1247.69	-0.83	-0.00035	199.9	34.868	31.3527	12945	180	170.3	165.3	202.4	283.2	197.9		3.27	1	8.701e-05	0.0003272
-484	935497	High	[R].qDQWESVk.[S]	N-Term(iTRAQ8plex); K8(iTRAQ8plex)	1	Q7MVV4	Q7MVV4	0	3	543.299	1627.88	1627.89	-5.03	-0.00273	208.3	39.471	31.3594	12949	58	19.4	21.4	93.8	111.8	945.3		2.43	1	8.701e-05	2.955e-05
-484	935546	High	[K].qTIAIDDQVTR.[L]	N-Term(iTRAQ8plex)	1	Q7MVH3	Q7MVH3	0	2	782.435	1563.86	1563.86	-1.2	-0.00094	238	100	31.3796	12958	118.9	70.2	65.8	317.8	468.2	387.3		3	1	8.701e-05	1.385e-07
-484	935590	High	[K].cSFVGEAEk.[I]	N-Term(iTRAQ8plex); C1(Carbamidomethyl); K9(iTRAQ8plex)	1	Q7MU91	Q7MU91	0	2	817.934	1634.86	1634.87	-4	-0.00327	226	100	31.3975	12967	97.5	117.3	101.8	165.8	211.4	662		2.81	1	8.701e-05	8.414e-07
-484	934535	High	[K].iNDPLSER.[R]	N-Term(iTRAQ8plex)	1	F5HAC9	F5HAC9	0	2	624.349	1247.69	1247.69	0.38	0.00024	426.4	100	30.8822	12719	354	347.2	350.3	464.2	602.9	439.5		2.84	1	8.701e-05	0.000143
-484	767374	High	[R].lADYASDIk.[E]	N-Term(iTRAQ8plex); K9(iTRAQ8plex)	1	Q7MTP5	Q7MTP5	0	3	535.306	1603.9	1603.92	-7.28	-0.00389	178.9	45.476	47.967	19720	33.4	27.6	36.9	234.7	267.5	473.1		2.45	1	8.701e-05	0.0001069
-484	767244	High	[K].dLGFLPGDEk.[A]	N-Term(iTRAQ8plex); K10(iTRAQ8plex)	1	Q7MUZ7	Q7MUZ7	0	3	566.985	1698.94	1698.95	-6.86	-0.00389	140.9	33.819	47.9073	19691	9.7	7.6	13.2	61.8	53.4	699.8		2.21	1	8.701e-05	0.0003378
-484	767115	High	[K].gIGLPAEPcEITEk.[M]	N-Term(iTRAQ8plex); C9(Carbamidomethyl); K14(iTRAQ8plex)	1	Q7MV53	Q7MV53	0	3	708.056	2122.15	2122.17	-7.01	-0.00496	49.7	100	47.8462	19662	29.9	23.1	27.5	46.9	60.6	110.2		2.16	1	8.701e-05	4.348e-06
-484	633771	High	[R].eLkPGEEYEPVmPAGSTPR.[E]	N-Term(iTRAQ8plex); K3(iTRAQ8plex); M12(Oxidation)	1	Q7MWY5	Q7MWY5	0	3	904.474	2711.41	2711.42	-3.4	-0.00308	518.1	93.499	32.946	13786	49	34.6	35	934.6	1339.6	715.9		3.2	1	8.701e-05	1.574e-08
-484	633832	High	[R].eLkPGEEYEPVmPAGSTPR.[E]	N-Term(iTRAQ8plex); K3(iTRAQ8plex); M12(Oxidation)	1	Q7MWY5	Q7MWY5	0	4	678.606	2711.4	2711.42	-5.16	-0.0035	278.1	41.801	32.9755	13801	19.4	13.5	15.6	467.8	644.5	507.7		3.01	1	8.701e-05	6.535e-07
-484	634356	High	[K].lYENTQDYDk.[A]	N-Term(iTRAQ8plex); K10(iTRAQ8plex)	1	Q7MUU6	Q7MUU6	0	3	632.995	1896.97	1896.98	-5.38	-0.0034	232	68.433	33.2067	13914	108.7	89.5	157.3	253.6	201	582.1		2.63	1	8.701e-05	0.0001034
-484	634490	High	[R].eLkPGEEYEPVmPAGSTPR.[E]	N-Term(iTRAQ8plex); K3(iTRAQ8plex); M12(Oxidation)	1	Q7MWY5	Q7MWY5	0	2	1356.2	2711.39	2711.42	-8.35	-0.01132	179.5	100	33.2663	13943	6.4	4.9	4.2	322.7	455.3	283.5		2.1	1	8.701e-05	0.0002619
-484	634546	High	[R].eLkPGEEYEPVmPAGSTPR.[E]	N-Term(iTRAQ8plex); K3(iTRAQ8plex); M12(Oxidation)	1	Q7MWY5	Q7MWY5	0	5	543.085	2711.4	2711.42	-7.56	-0.0041	120.3	100	33.2906	13955	39.2	35.7	42.3	192.6	247.5	164.2		2.25	1	8.701e-05	1.175e-05
-484	634631	High	[K].nEELSNAIQER.[I]	N-Term(iTRAQ8plex)	1	Q7MTJ8	Q7MTJ8	0	2	803.915	1606.82	1606.83	-7.01	-0.00563	379	100	33.3253	13972	102.3	64.8	65.1	833.6	643.8	564.6		3.05	1	8.701e-05	1.915e-07
-484	634740	High	[R].dAESIITDQR.[Y]	N-Term(iTRAQ8plex)	1	Q7MV19	Q7MV19	0	2	726.382	1451.76	1451.76	-5.52	-0.00401	187.8	100	33.3843	14002	196.3	178.6	175.8	158.9	169.6	247.8		1.26	1	8.701e-05	0.0002812
-484	635058	High	[K].dWSDDQAAAIR.[D]	N-Term(iTRAQ8plex)	1	Q7MTN7	Q7MTN7	0	2	776.383	1551.76	1551.77	-7.31	-0.00567	171.1	100	33.515	14065	98.9	62.9	59.8	155.5	142.5	507.3		2.84	1	8.701e-05	4.763e-07
-484	635123	High	[K].dAEGNNVVVLNEk.[I]	N-Term(iTRAQ8plex); K13(iTRAQ8plex)	1	Q7MWR1	Q7MWR1	0	3	670.371	2009.1	2009.11	-7.19	-0.00482	195.4	90.058	33.538	14077	76.2	51.6	82	246	309.8	406.6		3.95	1	8.701e-05	6.209e-07
-484	635163	High	[K].eVTASLTEDk.[S]	N-Term(iTRAQ8plex); K10(iTRAQ8plex)	1	Q7MW16	Q7MW16	0	2	850.976	1700.94	1700.95	-5.07	-0.00431	132.1	100	33.5511	14083	98.3	61.7	55.5	77.1	81.7	418.4		2.25	1	8.701e-05	0.000389
-484	635169	High	[K].eAAAEAANPAQAVEk.[A]	N-Term(iTRAQ8plex); K15(iTRAQ8plex)	1	F5HFD5	F5HFD5	0	4	520.285	2078.12	2078.13	-7.9	-0.0041	176	100	33.5533	14084	89.2	60.9	89.6	183.3	217.7	415.1		3.33	1	8.701e-05	2.771e-05
-484	635215	High	[R].qAIDGDTAQVGPQVAEk.[L]	N-Term(iTRAQ8plex); K17(iTRAQ8plex)	1	Q7MW68	Q7MW68	0	3	779.091	2335.26	2335.27	-5.65	-0.0044	137.8	100	33.5777	14096	77.4	54.2	51.1	154.9	163.8	325.3		4.2	1	8.701e-05	1.665e-07
-484	635221	High	[K].dAEGNNVVVLNEk.[I]	N-Term(iTRAQ8plex); K13(iTRAQ8plex)	1	Q7MWR1	Q7MWR1	0	2	1005.05	2009.1	2009.11	-7.4	-0.00743	129.7	100	33.58	14097	59.5	37.8	53.6	149.7	192.1	285.3		3.1	1	8.701e-05	1.359e-07
-484	635296	High	[K].eVTASLTEDk.[S]	N-Term(iTRAQ8plex); K10(iTRAQ8plex)	1	Q7MW16	Q7MW16	0	3	567.652	1700.94	1700.95	-7.23	-0.0041	166.7	54.435	33.6055	14110	28	17.4	26.3	82.5	83.1	763		3.37	1	8.701e-05	2.877e-06
-484	635327	High	[K].dmAINAEIEk.[L]	N-Term(iTRAQ8plex); M2(Oxidation); K10(iTRAQ8plex)	1	Q7MX39	Q7MX39	0	3	586.654	1757.95	1757.96	-4.77	-0.00279	80.6	100	33.6164	14115	57.7	57.2	54.6	102.2	89.3	122.4		2.03	1	8.701e-05	0.0001714
-484	635375	High	[R].qAIDGDTAQVGPQVAEk.[L]	N-Term(iTRAQ8plex); K17(iTRAQ8plex)	1	Q7MW68	Q7MW68	0	4	584.57	2335.26	2335.27	-5.42	-0.00317	108.4	100	33.645	14129	66.9	39.4	40.4	110.6	107.3	285.6		4.01	1	8.701e-05	1.667e-07
-484	635477	High	[R].iEASSGLSDDEIkR.[M]	N-Term(iTRAQ8plex); K13(iTRAQ8plex)	1	P0C937	P0C937	1	3	710.06	2128.16	2128.17	-2.96	-0.0021	181.7	100	33.6874	14150	72.9	62.8	57.4	123.3	98.9	675		3.51	1	8.701e-05	7.484e-10
-484	635601	High	[R].qAIDGDTAQVGPQVAEk.[L]	N-Term(iTRAQ8plex); K17(iTRAQ8plex)	1	Q7MW68	Q7MW68	0	2	1168.13	2335.26	2335.27	-6.61	-0.00772	87.4	100	33.7454	14177	28.9	19.6	17	82.8	90.3	285.7		2.76	1	8.701e-05	3.299e-07
-484	635607	High	[K].nYDGLQHDLDk.[M]	N-Term(iTRAQ8plex); K11(iTRAQ8plex)	1	Q7MTX7	Q7MTX7	0	3	642.673	1926.01	1926.02	-6.36	-0.00408	314.9	62.219	33.7469	14178	44.8	41.3	36.7	375	270.2	1121.5		2.43	1	8.701e-05	0.0001045
-484	635636	High	[R].kGEFEGMAEk.[I]	N-Term(iTRAQ8plex); K1(iTRAQ8plex); K10(iTRAQ8plex)	1	Q7MX81	Q7MX81	1	3	680.046	2038.12	2038.14	-7.91	-0.00537	200.8	100	33.7556	14182	102.4	72.8	76.5	193.6	190.7	568.9		2.13	1	8.701e-05	1.818e-07
-484	635700	High	[R].iEASSGLSDDEIkR.[M]	N-Term(iTRAQ8plex); K13(iTRAQ8plex)	1	P0C937	P0C937	1	4	532.795	2128.16	2128.17	-6.44	-0.00342	293.9	60.103	33.779	14193	24.7	19.7	35.5	147.5	81.5	1454.3		3.03	1	8.701e-05	7.381e-08
-484	635716	High	[R].iEASSGLSDDEIkR.[M]	N-Term(iTRAQ8plex); K13(iTRAQ8plex)	1	P0C937	P0C937	1	2	1064.58	2128.16	2128.17	-7.17	-0.00763	97.7	100	33.7855	14196	40.6	30.2	30.7	53	34.5	397.3		2.92	1	8.701e-05	2.172e-07
-484	635810	High	[K].nYDGLQHDLDk.[M]	N-Term(iTRAQ8plex); K11(iTRAQ8plex)	1	Q7MTX7	Q7MTX7	0	2	963.513	1926.02	1926.02	0.33	0.00032	225.9	100	33.8441	14225	73.1	53.7	52.6	253.4	198.1	724.4		2.89	1	8.701e-05	1.351e-08
-484	633761	High	[K].lAQADQTYDDk.[S]	N-Term(iTRAQ8plex); K11(iTRAQ8plex)	1	Q7MW52	Q7MW52	0	3	625.998	1875.98	1875.99	-6.55	-0.0041	180	7.08	32.9417	13784	23.2	16.2	22.8	180.6	260.3	577.1		1.83	1	8.701e-05	7.454e-05
-484	635951	High	[K].aVALTTTEGEPEEk.[E]	N-Term(iTRAQ8plex); K14(iTRAQ8plex)	1	Q7MXD1	Q7MXD1	0	3	695.047	2083.13	2083.14	-5.76	-0.004	216.8	100	33.9071	14255	59.6	48.8	42.5	345.7	286.5	517.7		3.82	1	8.701e-05	1.405e-07
-484	633498	High	[K].eHNPAVPYTVEEcVR.[E]	N-Term(iTRAQ8plex); C13(Carbamidomethyl)	1	Q7MVJ3	Q7MVJ3	0	2	1052.52	2104.04	2104.04	-1.14	-0.0012	54.2	100	32.8211	13725	43.7	27.4	27.3	51.4	43.2	132.2		2.89	1	8.701e-05	1.907e-06
-484	633368	High	[R].eGEVPGTHSISYTSEVDR.[L]	N-Term(iTRAQ8plex)	1	Q7MTF9	Q7MTF9	0	2	1134.06	2267.11	2267.11	-1.64	-0.00186	42.7	100	32.7649	13698	32.3	17.9	16.7	54.9	53	81.7		2.11	1	8.701e-05	2.124e-06
-484	631611	High	[K].nADkVHDFENDPIR.[T]	N-Term(iTRAQ8plex); K4(iTRAQ8plex)	1	Q7MWQ8	Q7MWQ8	1	4	570.303	2278.19	2278.2	-6.76	-0.00385	211.5	63.235	32.0416	13347	57.1	34.7	63.8	198.4	480.3	434.9		3.86	1	8.701e-05	9.428e-05
-484	631617	High	[K].tSHWVYDQDGNQVEEk.[I]	N-Term(iTRAQ8plex); K16(iTRAQ8plex)	1	Q7MXT1	Q7MXT1	0	3	848.421	2543.25	2543.26	-5.26	-0.00446	143.4	100	32.0438	13348	92.3	74.1	63.6	122.2	168.1	340		3.56	1	8.701e-05	2.156e-09
-484	631677	High	[K].DLVDAAPSTVk.[E]	K11(iTRAQ8plex)	1	Q7MX28	Q7MX28	0	2	710.397	1419.79	1419.8	-8.66	-0.00615	180.1	100	32.0704	13361	130.5	89.6	93	160.4	137.1	469.9		2	1	8.701e-05	0.0003658
-484	631731	High	[K].aSAEQcVLEk.[T]	N-Term(iTRAQ8plex); C6(Carbamidomethyl); K10(iTRAQ8plex)	1	Q7MT05	Q7MT05	0	2	871.975	1742.94	1742.96	-7.92	-0.00691	130.3	100	32.0922	13371	107.5	66.9	110.2	114.5	121.6	261		2.91	1	8.701e-05	3.618e-06
-484	631737	High	[R].dGVPSImNPDDk.[G]	N-Term(iTRAQ8plex); M7(Oxidation); K12(iTRAQ8plex)	1	Q7MVI4	Q7MVI4	0	3	637.998	1911.98	1911.99	-7.45	-0.00475	234.1	33.905	32.0957	13373	73.6	56.5	163.3	305.4	274.3	531.7		2.84	1	8.701e-05	4.081e-05
-484	631744	High	[K].qVEIDNIDR.[L]	N-Term(iTRAQ8plex)	1	Q7MX16	Q7MX16	0	2	703.381	1405.76	1405.76	-2.46	-0.00173	394.9	97.921	32.0978	13374	325.1	242.5	370.2	281.7	528.8	621		3	1	8.701e-05	1.025e-06
-484	631764	High	[R].eLkPGEEYEPVmPAGSTPR.[E]	N-Term(iTRAQ8plex); K3(iTRAQ8plex); M12(Oxidation)	1	Q7MWY5	Q7MWY5	0	4	678.605	2711.4	2711.42	-6.6	-0.00448	167.1	92.911	32.1076	13379	87.8	58.9	64.3	314.7	338.5	138.3		2.27	1	8.701e-05	2.445e-05
-484	631777	High	[K].nADkVHDFENDPIR.[T]	N-Term(iTRAQ8plex); K4(iTRAQ8plex)	1	Q7MWQ8	Q7MWQ8	1	3	760.068	2278.19	2278.2	-5.85	-0.00444	324.9	100	32.1119	13381	81.2	52	62.7	340.3	725.1	688.2		3.29	1	8.701e-05	2.495e-05
-484	631846	High	[K].kYAEIEANEVR.[Y]	N-Term(iTRAQ8plex); K1(iTRAQ8plex)	1	Q7MTW9	Q7MTW9	1	3	644.03	1930.08	1930.09	-5.31	-0.00341	211.8	100	32.1373	13393	89.3	73	73	252.3	155.7	627.5		2.79	1	8.701e-05	2.786e-05
-484	631860	High	[R].eLkPGEEYEPVmPAGSTPR.[E]	N-Term(iTRAQ8plex); K3(iTRAQ8plex); M12(Oxidation)	1	Q7MWY5	Q7MWY5	0	3	904.476	2711.41	2711.42	-1.78	-0.00161	167.7	100	32.1438	13396	78.1	53.6	55.8	353.3	367.2	98.4		2.79	1	8.701e-05	5.578e-07
-484	631903	High	[R].kSADVVVEAAPAEETPk.[A]	N-Term(iTRAQ8plex); K1(iTRAQ8plex); K17(iTRAQ8plex)	1	Q7MTP1	Q7MTP1	1	4	664.129	2653.5	2653.52	-8.43	-0.00559	210.6	100	32.1582	13403	81.1	53.8	60.9	367.4	417.6	282.6		2.91	1	8.701e-05	4.826e-10
-484	631960	High	[R].kDYEELmSVQDGNER.[I]	N-Term(iTRAQ8plex); K1(iTRAQ8plex); M7(Oxidation)	1	Q7MVQ9	Q7MVQ9	1	3	813.074	2437.21	2437.21	-1.76	-0.00143	306.8	100	32.184	13415	452.5	302.1	764.5	83.1	82	156.9		2.9	1	8.701e-05	1.455e-08
-484	631982	High	[R].eAAEGcVLSADk.[D]	N-Term(iTRAQ8plex); C6(Carbamidomethyl); K12(iTRAQ8plex)	1	Q7MX40	Q7MX40	0	3	619.995	1857.97	1857.98	-6.97	-0.00432	184.9	100	32.1906	13418	84.7	59	64.1	236.4	188.6	476.8		2.5	1	8.701e-05	5.111e-06
-484	632063	High	[K].vDQmcAGDIGATVk.[L]	N-Term(iTRAQ8plex); M4(Oxidation); C5(Carbamidomethyl); K14(iTRAQ8plex)	1	Q7MVV0	Q7MVV0	0	3	697.03	2089.08	2089.09	-6.04	-0.00421	209.9	100	32.2234	13434	103.8	76.4	123	233.8	207.8	514.8		3.25	1	8.701e-05	9.141e-07
-484	632200	High	[R].kDYEELmSVQDGNER.[I]	N-Term(iTRAQ8plex); K1(iTRAQ8plex); M7(Oxidation)	1	Q7MVQ9	Q7MVQ9	1	2	1219.11	2437.21	2437.21	-2.28	-0.00278	63	100	32.2744	13458	95.8	58.1	150.1	19.3	18	36.4		1.88	1	8.701e-05	8.084e-06
-484	632274	High	[K].aSAEQcVLEk.[T]	N-Term(iTRAQ8plex); C6(Carbamidomethyl); K10(iTRAQ8plex)	1	Q7MT05	Q7MT05	0	3	581.654	1742.95	1742.96	-6.15	-0.00357	185.1	50.514	32.3008	13472	58.8	49.4	101.1	176.3	175.1	549.9		3.07	1	8.701e-05	0.000244
-484	632485	High	[R].eQLDmTNLPk.[A]	N-Term(iTRAQ8plex); M5(Oxidation); K10(iTRAQ8plex)	1	Q7MXA1	Q7MXA1	0	3	604.999	1812.98	1813	-8.07	-0.00488	249.8	100	32.3771	13510	90.3	66.2	76.3	497.9	452.7	315.2		1.7	1	8.701e-05	0.0003528
-484	632595	High	[K].gNEEVVIVk.[I]	N-Term(iTRAQ8plex); K9(iTRAQ8plex)	1	Q7MX12	Q7MX12	0	2	797.98	1594.95	1594.96	-6.64	-0.00529	319.9	100	32.42	13531	226.6	131.9	426.5	337.2	337.1	459.9		2.69	1	8.701e-05	3.453e-06
-484	632657	High	[K].gNEEVVIVk.[I]	N-Term(iTRAQ8plex); K9(iTRAQ8plex)	1	Q7MX12	Q7MX12	0	3	532.323	1594.95	1594.96	-5	-0.00266	208.6	28.752	32.4428	13542	93.5	59.9	251.5	248.1	258.2	340.6		2.59	1	8.701e-05	3.899e-05
-484	632675	High	[K].vSDAALTETTNk.[L]	N-Term(iTRAQ8plex); K12(iTRAQ8plex)	1	Q7MX12	Q7MX12	0	3	620.013	1858.02	1858.04	-7.14	-0.00442	229.7	74.108	32.4487	13545	77.6	52.8	96.4	338.4	299.8	513.1		2.97	1	8.701e-05	1.038e-05
-484	632864	High	[R].SASAINIEESmSNTIGR.[Y]	M11(Oxidation)	1	Q7MU49	Q7MU49	0	2	898.423	1795.84	1795.85	-5.79	-0.0052	57.1	100	32.5226	13580	87.7	59.2	55.7	46.8	55.4	38	NoQuanLabels	3.22	1	8.701e-05	8.043e-06
-484	633121	High	[K].eHNPAVPYTVEEcVR.[E]	N-Term(iTRAQ8plex); C13(Carbamidomethyl)	1	Q7MVJ3	Q7MVJ3	0	3	702.018	2104.04	2104.04	-1.93	-0.00135	75.1	100	32.6509	13642	72.3	61.7	62.9	77.1	73.5	103		4.03	1	8.701e-05	2.389e-06
-484	633264	High	[R].eGEVPGTHSISYTSEVDR.[L]	N-Term(iTRAQ8plex)	1	Q7MTF9	Q7MTF9	0	3	756.37	2267.1	2267.11	-6.3	-0.00476	196.7	100	32.7174	13675	85.5	58	53.8	284.1	337	362		3.23	1	8.701e-05	9.695e-07
-484	633485	High	[R].yADYDIQDR.[F]	N-Term(iTRAQ8plex)	1	Q7MT22	Q7MT22	0	2	731.855	1462.7	1462.71	-6.55	-0.00479	214.5	100	32.8167	13723	121.2	82.9	130.8	203.9	251.9	496.3		2.26	1	8.701e-05	1.27e-05
-484	636162	High	[K].eGEPSFQVEk.[G]	N-Term(iTRAQ8plex); K10(iTRAQ8plex)	1	Q7MVC4	Q7MVC4	0	2	879.475	1757.94	1757.95	-5.97	-0.00525	228.7	100	33.9931	14296	192.8	200.1	190.7	144.5	210.3	433.9		1.96	1	8.701e-05	4.811e-07
-484	636591	High	[K].tENILTEk.[A]	N-Term(iTRAQ8plex); K8(iTRAQ8plex)	1	Q9S3R9	Q9S3R9	0	2	778.456	1555.91	1555.92	-6.36	-0.00495	255.7	100	34.1672	14382	138.8	89.6	123	539.4	313.9	329.4		2.68	1	8.701e-05	1.18e-05
-484	636884	High	[K].eVmGDmLDSIk.[M]	N-Term(iTRAQ8plex); M3(Oxidation); M6(Oxidation); K11(iTRAQ8plex)	1	Q7MV36	Q7MV36	0	3	626.661	1877.97	1877.98	-5.88	-0.00368	193.2	13.067	34.2821	14438	47.8	19.5	36.4	253	344.1	458.4		3.31	1	8.701e-05	9.166e-06
-484	640212	High	[R].dSGNDVVSDYVk.[R]	N-Term(iTRAQ8plex); K12(iTRAQ8plex)	1	P0C934	P0C934	0	3	636.002	1905.99	1906	-5.28	-0.00336	199.6	100	35.8012	15175	71.7	59.2	82.2	145.5	143.1	695.8		3.39	1	8.701e-05	9.146e-07
-484	640244	High	[K].sTAISSQNADEMIk.[K]	N-Term(iTRAQ8plex); K14(iTRAQ8plex)	1	Q7MWC0	Q7MWC0	0	2	1052.06	2103.11	2103.12	-4.65	-0.00489	110.8	100	35.8145	15182	85.3	64.1	99.9	72.5	79.3	263.8		2.81	1	8.701e-05	1.167e-08
-484	640317	High	[K].lAEEDPTFR.[V]	N-Term(iTRAQ8plex)	1	Q7MTL1	Q7MTL1	0	2	691.365	1381.72	1381.73	-3.27	-0.00226	274.5	100	35.8582	15203	56.2	41.6	45.2	217.9	230.3	1055.8		2.04	1	8.701e-05	0.0002326
-484	640369	High	[R].dSGNDVVSDYVk.[R]	N-Term(iTRAQ8plex); K12(iTRAQ8plex)	1	P0C934	P0C934	0	2	953.499	1905.99	1906	-5.63	-0.00536	389.7	100	35.8789	15213	54.6	42.1	54.6	194.7	124.7	1867.6		3.36	1	8.701e-05	7.472e-10
-484	640570	High	[K].dVESGASVEFDk.[V]	N-Term(iTRAQ8plex); K12(iTRAQ8plex)	1	Q7MX95	Q7MX95	0	3	630.997	1890.98	1890.99	-7.2	-0.00454	172.5	66.819	35.982	15263	48.8	50	57.9	279	242.2	357.1		3.68	1	8.701e-05	2.569e-07
-484	640578	High	[K].dVESGASVEFDk.[V]	N-Term(iTRAQ8plex); K12(iTRAQ8plex)	1	Q7MX95	Q7MX95	0	2	945.997	1890.99	1890.99	-1.71	-0.00162	169.9	100	35.9842	15264	59.7	45	59	282.1	241.6	332.1		3.37	1	8.701e-05	6.692e-10
-484	641730	High	[R].kDYEELMSVQDGNER.[I]	K1(iTRAQ8plex)	1	Q7MVQ9	Q7MVQ9	1	3	706.342	2117.01	2117.01	-0.52	-0.00036	117.2	100	36.54	15533	109.4	43.9	68.3	122.7	133.8	225		3.21	1	8.701e-05	7.437e-05
-484	641800	High	[R].nVTSQSAEEQYNALEk.[Y]	N-Term(iTRAQ8plex); K16(iTRAQ8plex)	1	Q7MVE7	Q7MVE7	0	3	807.087	2419.25	2419.26	-4.11	-0.00331	216	100	36.571	15548	52.8	34.7	33.7	277.9	239.6	657.5		3.27	1	8.701e-05	2.037e-07
-484	642041	High	[R].iYSVDESSGEIEHER.[R]	N-Term(iTRAQ8plex)	1	Q7MWU2	Q7MWU2	0	2	1027.5	2053.99	2054	-2.87	-0.00295	58.4	100	36.7067	15612	106.4	72.8	76	31.2	39.7	24.3		2.69	1	8.701e-05	1.313e-06
-484	642053	High	[K].eSYTYGEmAADIAR.[R]	N-Term(iTRAQ8plex); M8(Oxidation)	1	Q7MTV3	Q7MTV3	0	2	948.948	1896.89	1896.9	-3.6	-0.00342	120	100	36.7133	15615	68.5	53	56.1	123.1	129	290.4		2.52	1	8.701e-05	0.0001563
-484	642184	High	[K].lENATmDmLGTAEk.[V]	N-Term(iTRAQ8plex); M6(Oxidation); M8(Oxidation); K14(iTRAQ8plex)	1	P42375	P42375	0	3	722.037	2164.1	2164.11	-5.84	-0.00421	132.1	100	36.7713	15644	82.2	64.8	76.5	180.8	114.9	273.4		3.87	1	8.701e-05	3.15e-05
-484	642214	High	[R].iYSVDESSGEIEHER.[R]	N-Term(iTRAQ8plex)	1	Q7MWU2	Q7MWU2	0	3	685.338	2054	2054	0.03	2e-05	106.7	100	36.7923	15654	188.5	142.8	133	57	65.2	53.6		5.56	1	8.701e-05	6.314e-10
-484	642282	High	[K].lENATmDmLGTAEk.[V]	N-Term(iTRAQ8plex); M6(Oxidation); M8(Oxidation); K14(iTRAQ8plex)	1	P42375	P42375	0	2	1082.55	2164.1	2164.11	-4.59	-0.00497	121.4	100	36.8242	15669	36	22.3	26.5	183.2	109.5	351		3.28	1	8.701e-05	4.305e-05
-484	642298	High	[R].eLADTIGEk.[V]	N-Term(iTRAQ8plex); K9(iTRAQ8plex)	1	Q7MVI3	Q7MVI3	0	3	528.638	1583.9	1583.91	-7.38	-0.0039	195.6	11.851	36.8298	15672	5	3.4	8.5	209.5	132.9	814.3		1.79	1	8.701e-05	1.366e-05
-484	642322	High	[K].lENATmDmLGTAEk.[V]	N-Term(iTRAQ8plex); M6(Oxidation); M8(Oxidation); K14(iTRAQ8plex)	1	P42375	P42375	0	4	541.78	2164.1	2164.11	-5.56	-0.00301	222.6	83.269	36.8382	15676	51.9	49.9	77.1	344.8	202	609.7		3.67	1	8.701e-05	7.275e-05
-484	642366	High	[K].mSTTDELYEk.[G]	N-Term(iTRAQ8plex); K10(iTRAQ8plex)	1	Q7MW42	Q7MW42	0	2	912.972	1824.94	1824.95	-7.68	-0.00701	308.9	100	36.8554	15684	232.3	200.7	163.2	343.8	255.7	658		1.94	1	8.701e-05	2.555e-06
-484	642471	High	[K].cYSIEEVPDQk.[V]	N-Term(iTRAQ8plex); C1(Carbamidomethyl); K11(iTRAQ8plex)	1	Q7MUB8	Q7MUB8	0	3	659.344	1976.02	1976.03	-4.12	-0.00271	97.9	100	36.8938	15702	56	49.1	54.8	102.5	91	233.9		2.95	1	8.701e-05	0.0003317
-484	642641	High	[R].qGIDATVTEDGAIk.[A]	N-Term(iTRAQ8plex); K14(iTRAQ8plex)	1	Q7MTI2	Q7MTI2	0	3	676.046	2026.12	2026.13	-1.84	-0.00124	112.7	100	36.9678	15737	109	67.8	121.8	110.1	130.2	137		3.23	1	8.701e-05	3.216e-06
-484	642661	High	[R].eLADTIGEk.[V]	N-Term(iTRAQ8plex); K9(iTRAQ8plex)	1	Q7MVI3	Q7MVI3	0	2	792.455	1583.9	1583.91	-4.36	-0.00346	737.1	86.791	36.9822	15744	178.8	135.5	153.7	891	803.7	2260.1		2.11	1	8.701e-05	1.521e-06
-484	642932	High	[R].fIGTDTDEEDAPk.[K]	N-Term(iTRAQ8plex); K13(iTRAQ8plex)	1	Q7MVT5	Q7MVT5	0	2	1023.53	2046.05	2046.05	-0.06	-6e-05	87.2	100	37.1175	15808	78.9	65.4	56	107.8	112.8	102.4		2.06	1	8.701e-05	0.000161
-484	643049	High	[R].iDQGVDIVER.[S]	N-Term(iTRAQ8plex)	1	Q7MW63	Q7MW63	0	3	483.27	1447.8	1447.81	-6.23	-0.00301	101	100	37.1733	15835	56	42.3	54.9	133.2	157.7	162		2.92	1	8.701e-05	0.0001329
-484	643426	High	[R].iDQGVDIVER.[S]	N-Term(iTRAQ8plex)	1	Q7MW63	Q7MW63	0	2	724.401	1447.8	1447.81	-7.45	-0.00539	565	50.087	37.3517	15921	62.7	66.2	51.7	1370.9	1371.5	466.8		2.89	1	8.701e-05	1.508e-06
-484	643447	High	[K].sLETENIIDR.[K]	N-Term(iTRAQ8plex)	1	Q7MTA5	Q7MTA5	0	2	747.406	1493.8	1493.81	-5.04	-0.00376	458.3	82.617	37.3568	15924	67.8	57.3	53.5	940.4	947.7	683.2		3.32	1	8.701e-05	1.493e-07
-484	640132	High	[K].gSSEQIYEENAWNR.[I]	N-Term(iTRAQ8plex)	1	Q9S3R8	Q9S3R8	0	3	662.983	1986.93	1986.95	-5.56	-0.00368	132.7	100	35.7645	15156	97.5	89.3	132	193.8	177.9	105.9		4.35	1	8.701e-05	1.249e-05
-484	640064	High	[K].sTAISSQNADEMIk.[K]	N-Term(iTRAQ8plex); K14(iTRAQ8plex)	1	Q7MWC0	Q7MWC0	0	3	701.709	2103.11	2103.12	-4.8	-0.00337	129.9	100	35.7369	15143	87	65.5	81.1	108.3	131.7	305.7		4.62	1	8.701e-05	1.093e-07
-484	640008	High	[R].aAQSmADEmIAAGIk.[A]	N-Term(iTRAQ8plex); M5(Oxidation); M9(Oxidation); K15(iTRAQ8plex)	1	Q7MXX4	Q7MXX4	0	3	716.378	2147.12	2147.13	-5.31	-0.0038	127.4	100	35.7126	15131	48.1	43.4	44.8	176.2	240.3	211.9		4.39	1	8.701e-05	5.897e-07
-484	639802	High	[R].aYTALAEEER.[K]	N-Term(iTRAQ8plex)	1	Q7MX13	Q7MX13	0	2	728.884	1456.76	1456.76	0.83	0.00061	392.8	62.687	35.6249	15088	192.9	179.1	182.1	495.7	547.6	759.2		3.53	1	8.701e-05	1.827e-06
-484	636969	High	[K].nSEmIQTGVLSETDR.[N]	N-Term(iTRAQ8plex); M4(Oxidation)	1	Q7MU92	Q7MU92	0	3	667.334	1999.99	1999.99	-2.2	-0.00146	93.6	100	34.3229	14458	81.6	54.3	78.1	121.7	105	121.1		3.99	1	8.701e-05	1.568e-06
-484	636997	High	[K].nSEmIQTGVLSETDR.[N]	N-Term(iTRAQ8plex); M4(Oxidation)	1	Q7MU92	Q7MU92	0	2	1000.5	1999.98	1999.99	-3.59	-0.00359	79.2	100	34.336	14464	67.6	41.6	66.4	74.3	106.4	118.6		2.49	1	8.701e-05	4.544e-07
-484	637086	High	[K].eGEPSFQVEk.[G]	N-Term(iTRAQ8plex); K10(iTRAQ8plex)	1	Q7MVC4	Q7MVC4	0	3	586.651	1757.94	1757.95	-8.27	-0.00484	146.2	100	34.3757	14484	87.7	82.8	143.6	120.6	149	293.4		2.14	1	8.701e-05	0.0003372
-484	637136	High	[K].eVAAAENPQQAALEk.[E]	N-Term(iTRAQ8plex); K15(iTRAQ8plex)	1	Q7MUB9	Q7MUB9	0	3	726.404	2177.2	2177.2	-1.75	-0.00127	111.7	100	34.3963	14494	84	60.6	59.2	133.5	123.4	209.5		4.04	1	8.701e-05	5.162e-08
-484	637357	High	[K].iNVQSLHVIPGR.[E]	N-Term(iTRAQ8plex)	1	Q7MWF2	Q7MWF2	0	3	546.332	1636.98	1636.98	0.79	0.00043	147.3	100	34.484	14536	285.4	129.6	174.8	77	108.2	109		3.74	1	8.701e-05	2.328e-05
-484	637483	High	[R].SSGSGmFDcQSLTTDHADIk.[M]	M6(Oxidation); C9(Carbamidomethyl); K20(iTRAQ8plex)	1	Q7MX07	Q7MX07	0	3	826.379	2477.12	2477.12	-0.51	-0.00042	103.8	100	34.5495	14567	165.9	80.4	102.5	73.6	90.6	109.6		2.07	1	8.701e-05	0.000107
-484	637679	High	[K].eMIQTDPGSGQEFNR.[E]	N-Term(iTRAQ8plex)	1	Q7MWU2	Q7MWU2	0	2	1006.99	2012.97	2012.96	0.73	0.00073	68.8	100	34.6529	14617	117.7	81.6	66.6	53	51	43.1		3.09	1	8.701e-05	0.0004269
-484	637801	High	[K].gDSYYADIk.[R]	N-Term(iTRAQ8plex); K9(iTRAQ8plex)	1	Q7MXL5	Q7MXL5	0	3	547.295	1639.87	1639.88	-5.46	-0.00299	186.9	7.882	34.7012	14641	10	28.6	11.2	91.6	86.6	893.3		2.65	1	8.701e-05	0.0002607
-484	637950	High	[K].eLEAPELR.[L]	N-Term(iTRAQ8plex)	1	Q7MTQ7	Q7MTQ7	0	2	630.857	1260.71	1260.71	-2.1	-0.00132	293.7	100	34.7619	14670	264.9	149.9	532.1	242	219	354.4		3.05	1	8.701e-05	8.968e-05
-484	638134	High	[R].vEDLmEHNPmLGHR.[G]	N-Term(iTRAQ8plex); M5(Oxidation); M10(Oxidation)	1	Q7MVN4	Q7MVN4	0	3	671.993	2013.96	2013.98	-7.02	-0.00471	107.3	72.39	34.8509	14713	109.6	81.7	68.8	132.3	139	112.1		2.08	1	8.701e-05	0.0003851
-484	638139	High	[K].eVmGDmLDSIk.[M]	N-Term(iTRAQ8plex); M3(Oxidation); M6(Oxidation); K11(iTRAQ8plex)	1	Q7MV36	Q7MV36	0	2	939.501	1878	1877.98	7.77	0.0073	395.6	41.695	34.8522	14714	19.7	12.5	14.9	746.4	887.1	692.8		0.87	1	8.701e-05	3.266e-05
-484	631339	High	[K].vHDFENDPIR.[T]	N-Term(iTRAQ8plex)	1	Q7MWQ8	Q7MWQ8	0	2	773.399	1545.79	1545.8	-4.14	-0.0032	218.1	100	31.9117	13285	95.9	89	78.9	141.1	332.2	571.3		2.88	1	8.701e-05	3.567e-05
-484	638415	High	[K].nSEmIQTGVLSETDR.[N]	N-Term(iTRAQ8plex); M4(Oxidation)	1	Q7MU92	Q7MU92	0	3	667.331	1999.98	1999.99	-5.49	-0.00366	161.2	54.269	35.0026	14787	138.6	121.4	175.6	141.1	170.5	219.7		4.27	1	8.701e-05	5.625e-07
-484	638669	High	[R].sFDSIDNAPEEk.[E]	N-Term(iTRAQ8plex); K12(iTRAQ8plex)	1	F5HDQ9	F5HDQ9	0	2	980.503	1960	1960.01	-6.35	-0.00622	177.8	100	35.1309	14848	61.3	45.8	67.4	258.8	209.7	424.1		2.38	1	8.701e-05	1.002e-06
-484	638692	High	[K].iITAGGIHGTIR.[E]	N-Term(iTRAQ8plex)	1	Q7MWV1	Q7MWV1	0	3	504.974	1512.91	1512.92	-5.95	-0.003	158	76.255	35.1448	14855	69.1	50.6	124.8	202	217.5	284		4.06	1	8.701e-05	1.915e-08
-484	638724	High	[R].aSLGEISDAcEk.[V]	N-Term(iTRAQ8plex); C10(Carbamidomethyl); K12(iTRAQ8plex)	1	Q59677	Q59677	0	3	630	1887.99	1887.99	-4.62	-0.00291	171.5	100	35.1553	14860	72.2	55.2	73.6	235.5	156.7	435.6		3.09	1	8.701e-05	3.877e-06
-484	638940	High	[K].vADSDIPSAEVk.[A]	N-Term(iTRAQ8plex); K12(iTRAQ8plex)	1	Q7MXB4	Q7MXB4	0	3	613.679	1839.02	1839.03	-5.6	-0.00343	136.6	100	35.2585	14910	102.2	82.1	156.9	149.2	121.8	207.3		3.16	1	8.701e-05	0.0002408
-484	638978	High	[K].dYEELmSVQDGNER.[I]	N-Term(iTRAQ8plex); M6(Oxidation)	1	Q7MVQ9	Q7MVQ9	0	2	1002.96	2004.91	2004.91	-0.98	-0.00099	111.1	100	35.2716	14916	170.5	131	167.7	55.5	55.2	86.7		2.5	1	8.701e-05	2.594e-05
-484	639016	High	[K].lENATmDmLGTAEk.[V]	N-Term(iTRAQ8plex); M6(Oxidation); M8(Oxidation); K14(iTRAQ8plex)	1	P42375	P42375	0	3	722.036	2164.09	2164.11	-6.77	-0.00488	236	100	35.2915	14926	69.7	47.5	47.2	515.4	266.6	469.3		3.91	1	8.701e-05	2.057e-06
-484	639198	High	[K].tNETFDSLDk.[S]	N-Term(iTRAQ8plex); K10(iTRAQ8plex)	1	Q7MWD6	Q7MWD6	0	2	889.469	1777.93	1777.94	-6.85	-0.00609	151.2	100	35.3681	14963	114.4	75.9	65.6	133.8	133.9	383.5		2.84	1	8.701e-05	1.55e-06
-484	639216	High	[K].aLDQLSEDR.[G]	N-Term(iTRAQ8plex)	1	Q7MVL5	Q7MVL5	0	2	675.859	1350.71	1350.72	-4.8	-0.00324	296.7	100	35.3759	14967	79.7	76.2	70.1	535.4	444.4	574.5		2.49	1	8.701e-05	1.324e-05
-484	639429	High	[K].sADVVVEAAPAEETPk.[A]	N-Term(iTRAQ8plex); K16(iTRAQ8plex)	1	Q7MTP1	Q7MTP1	0	3	741.073	2221.2	2221.22	-5.98	-0.00443	118.6	100	35.4614	15009	90.2	60.2	59.3	161.8	160.6	179.5		2.85	1	8.701e-05	2.09e-07
-484	639595	High	[K].dADLPAIEk.[R]	N-Term(iTRAQ8plex); K9(iTRAQ8plex)	1	Q7MVQ5	Q7MVQ5	0	2	790.457	1579.91	1579.92	-5.51	-0.00435	211.3	100	35.5373	15045	133.7	136.5	196.5	352.9	271.8	176.5		2.58	1	8.701e-05	5.903e-05
-484	639675	High	[R].qDIVVGDNVAEANEk.[A]	N-Term(iTRAQ8plex); K15(iTRAQ8plex)	1	Q59676	Q59676	0	3	737.067	2209.19	2209.19	-3	-0.00221	190.8	100	35.5672	15060	121.8	125.5	69	219.5	196.9	411.9		3.54	1	8.701e-05	2.919e-07
-484	638449	High	[K].nSEmIQTGVLSETDR.[N]	N-Term(iTRAQ8plex); M4(Oxidation)	1	Q7MU92	Q7MU92	0	2	1000.5	1999.98	1999.99	-3.84	-0.00384	168.4	100	35.02	14795	93.4	72.5	121	157.2	255.3	310.8		2.76	1	8.701e-05	5.18e-08
-484	643508	High	[R].aAVPSGASTGENEAIELR.[D]	N-Term(iTRAQ8plex)	1	Q7MTV8	Q7MTV8	0	3	692.697	2076.08	2076.09	-5.1	-0.00353	98.1	100	37.3797	15935	66.7	45.8	68.6	109.8	84.9	212.6		3.6	1	8.701e-05	5.672e-08
-484	631188	High	[K].gIDPALDk.[E]	N-Term(iTRAQ8plex); K8(iTRAQ8plex)	1	Q7MW60	Q7MW60	0	3	479.62	1436.85	1436.86	-7.78	-0.00373	167	100	31.8495	13254	39.4	38.6	37.8	166.4	149.9	570.1		1.76	1	8.701e-05	0.0003789
[truncated: 15,736 more rows]

## Sheet: 表头解释
Header	Implication
Confidence	谱图的可信度水平，分为high,median,low，PD仅保留了High结果
Annotated Sequence	谱图被注释的肽段序列，左右方括号内的字母为被注释肽段序列的N、端的前一个(后一个)氨基酸，小写字母表示发生了修饰，发生的修饰类型在下一列显示
[truncated: 20 more rows]
