# Supplementary material for: Bacterial growth stage determines the yields, protein composition, and periodontal pathogenicity of Porphyromonas gingivalis outer membrane vesicles
Source: Front Cell Infect Microbiol. 2023 Oct 11;13:1193198. doi: 10.3389/fcimb.2023.1193198 (PMC10602934; doi:10.3389/fcimb.2023.1193198)
Supplement: Supplementary file 4 [file Table_4.xls]

## Sheet: report
Confidence	Annotated Sequence	Modifications	Qvality PEP	Qvality q-value	# Protein Groups	# Proteins	# PSMs	Master Protein Accessions	Positions in Master Proteins	Modifications in Master Proteins	# Missed Cleavages	Theo. MH+ [Da]	Quan Info
High	[K].AAAAASNDAITPGCLIK.[A]	1xCarbamidomethyl [C14]; 1xiTRAQ8plex [K17]; 1xiTRAQ8plex [N-Term]	1.16439e-07	0.000217294	1	1	1	Q7MUR3	Q7MUR3 [165-181]		0	2252.25
High	[K].MEDASITLLDSIIK.[Y]	1xOxidation [M1]; 1xiTRAQ8plex [K14]	2.66989e-05	0.000217294	1	1	2	Q7MW63	Q7MW63 [250-263]		0	1869.02
High	[K].MDATVSIEQENVIGPTLGAESIK.[A]	1xiTRAQ8plex [K23]; 1xiTRAQ8plex [N-Term]	1.26582e-08	0.000217294	1	1	2	Q7MU12	Q7MU12 [433-455]		0	3010.62
High	[K].MAYPTSINEETADLR.[V]	1xiTRAQ8plex [N-Term]	8.41355e-07	0.000217294	1	1	2	Q7MUL5	Q7MUL5 [542-556]		0	2015.01
High	[K].MAVESYDDR.[I]	1xiTRAQ8plex [N-Term]	5.78711e-05	0.000217294	1	1	1	Q7MXE5	Q7MXE5 [243-251]		0	1389.66
High	[K].MASWEDR.[V]	1xiTRAQ8plex [N-Term]	0.000656968	0.000217294	1	1	1	Q7MVR0	Q7MVR0 [74-80]		0	1198.58
High	[R].MAGMTTLPAYIK.[T]	1xOxidation [M4]; 1xiTRAQ8plex [K12]; 1xiTRAQ8plex [N-Term]	0.000113085	0.000217294	1	1	1	Q7MXN1	Q7MXN1 [90-101]		0	1921.07
High	[R].LYYGFHDLLNNR.[Q]	1xiTRAQ8plex [N-Term]	1.32603e-07	0.000217294	1	1	2	Q7MT42	Q7MT42 [206-217]		0	1828.96
High	[K].IYYESETYLVGK.[E]	1xiTRAQ8plex [K12]; 1xiTRAQ8plex [N-Term]	0.000708206	0.000217294	1	1	1	Q7MXD5	Q7MXD5 [277-288]		0	2073.14
High	[K].IYWKPESTGTGR.[F]	1xiTRAQ8plex [K4]; 1xiTRAQ8plex [N-Term]	2.249e-05	0.000217294	1	1	3	Q7MUD3	Q7MUD3 [495-506]		0	2003.12
High	[K].LYVEYPDDLNESR.[I]	1xiTRAQ8plex [N-Term]	0.000112047	0.000217294	1	1	2	Q7MWN3	Q7MWN3 [44-56]		0	1916.95
High	[K].LYTLHPNLQFEQVK.[F]	1xiTRAQ8plex [K14]; 1xiTRAQ8plex [N-Term]	1.75195e-06	0.000217294	1	1	2	Q7MUE3	Q7MUE3 [173-186]		0	2338.34
High	[R].IYSVDESSGEIEHER.[R]	1xiTRAQ8plex [N-Term]	2.27189e-09	0.000217294	1	1	5	Q7MWU2	Q7MWU2 [68-82]		0	2054
High	[R].IYSVDESSGEIEHER.[R]		0.000441401	0.000217294	1	1	1	Q7MWU2	Q7MWU2 [68-82]		0	1749.79	NoQuanLabels
High	[R].LYQSPVNFEIGVR.[F]	1xiTRAQ8plex [N-Term]	6.60887e-08	0.000217294	1	1	6	Q7MUL5	Q7MUL5 [765-777]		0	1826.01
High	[R].LYQSPVNFEIGVR.[F]		0.000151845	0.000217294	1	1	1	Q7MUL5	Q7MUL5 [765-777]		0	1521.81	NoQuanLabels
High	[K].MEDASITLLDSIIK.[Y]	1xiTRAQ8plex [K14]; 1xiTRAQ8plex [N-Term]	4.85368e-05	0.000217294	1	1	1	Q7MW63	Q7MW63 [250-263]		0	2157.23	NoQuanValues
High	[R].LYQDSFR.[E]	1xiTRAQ8plex [N-Term]	0.000797363	0.000217294	1	1	2	Q7MTV3	Q7MTV3 [9-15]		0	1232.66
High	[-].MEFTAQQIADYLHGSVEGNPK.[V]	1xiTRAQ8plex [K21]; 1xiTRAQ8plex [N-Term]	2.81288e-08	0.000217294	1	1	1	Q7MXT7	Q7MXT7 [1-21]		0	2943.51
High	[K].MEIYLFDK.[E]	1xiTRAQ8plex [K8]; 1xiTRAQ8plex [N-Term]	3.60852e-05	0.000217294	1	1	3	Q7MTQ7	Q7MTQ7 [98-105]		0	1666.93
High	[R].MKEEAQANAEADK.[K]	2xiTRAQ8plex [K2; K13]; 1xiTRAQ8plex [N-Term]	1.44831e-06	0.000217294	1	1	2	P0C937	P0C937 [509-521]		1	2347.27
High	[K].MHSELTQIK.[N]	1xiTRAQ8plex [K9]; 1xiTRAQ8plex [N-Term]	5.04836e-06	0.000217294	1	1	3	Q7MWY1	Q7MWY1 [252-260]		0	1694.97
High	[K].MHSELTQIK.[N]	1xOxidation [M1]; 1xiTRAQ8plex [K9]	2.13716e-05	0.000217294	1	1	6	Q7MWY1	Q7MWY1 [252-260]		0	1406.76
High	[K].MHIFEQVK.[Y]	1xiTRAQ8plex [K8]; 1xiTRAQ8plex [N-Term]	0.000516533	0.000217294	1	1	1	Q7MW66	Q7MW66 [130-137]		0	1639.94
High	[K].MHECGLPK.[D]	1xCarbamidomethyl [C4]; 1xiTRAQ8plex [K8]; 1xiTRAQ8plex [N-Term]	0.000714476	0.000217294	1	1	2	Q7MX26	Q7MX26 [376-383]		0	1579.85
High	[K].MGNLEAINR.[V]	1xiTRAQ8plex [N-Term]	3.41839e-06	0.000217294	1	1	2	Q7MVD7	Q7MVD7 [773-781]		0	1321.72
High	[R].MGAVDVIPFIPIK.[N]	1xiTRAQ8plex [K13]; 1xiTRAQ8plex [N-Term]	1.20287e-06	0.000217294	1	1	4	Q7MX81	Q7MX81 [87-99]		0	2008.21
High	[R].MGAVDVIPFIPIK.[N]	1xOxidation [M1]; 1xiTRAQ8plex [K13]	0.000900794	0.000217294	1	1	2	Q7MX81	Q7MX81 [87-99]		0	1720
High	[R].MFMNYEPGR.[Y]	1xiTRAQ8plex [N-Term]	3.47721e-05	0.000217294	1	1	2	Q7MTE2	Q7MTE2 [219-227]		0	1448.7
High	[K].MEVQMENPFILIYDK.[K]	1xOxidation [M5]; 1xiTRAQ8plex [K15]; 1xiTRAQ8plex [N-Term]	0.000639735	0.000217294	1	1	2	P42375	P42375 [211-225]		0	2494.32
High	[K].MESLSETTTR.[L]	1xiTRAQ8plex [N-Term]	3.49865e-06	0.000217294	1	1	9	Q7MTV9	Q7MTV9 [97-106]		0	1458.74
High	[K].MESLSETTTR.[L]	1xOxidation [M1]	0.00040151	0.000217294	1	1	5	Q7MTV9	Q7MTV9 [97-106]		0	1170.53	NoQuanLabels
High	[-].MENPTNPLTDSMAQPESEELKPTTTDR.[L]	1xOxidation [M12]; 1xiTRAQ8plex [K21]; 1xiTRAQ8plex [N-Term]	2.21992e-06	0.000217294	1	1	2	Q7MV93	Q7MV93 [1-27]		0	3656.79
High	[K].MEIYLFDKENNR.[L]	1xiTRAQ8plex [K8]; 1xiTRAQ8plex [N-Term]	8.3336e-06	0.000217294	1	1	1	Q7MTQ7	Q7MTQ7 [98-109]		1	2180.16
High	[K].MEIYLFDKENNR.[L]	1xOxidation [M1]; 1xiTRAQ8plex [K8]	0.000207477	0.000217294	1	1	6	Q7MTQ7	Q7MTQ7 [98-109]		1	1891.95
High	[R].MEGFMFNR.[E]	1xiTRAQ8plex [N-Term]	0.000303102	0.000217294	1	1	3	Q7MVH1	Q7MVH1 [88-95]		0	1335.65
High	[R].MIAMTGSDAAAHGYVR.[I]	1xiTRAQ8plex [N-Term]	0.000665749	0.000217294	1	1	1	F5HFB1	F5HFB1 [261-276]		0	1954.98	NoQuanValues
High	[K].IYPNPASYVVR.[I]	1xiTRAQ8plex [N-Term]	6.00534e-05	0.000217294	1	1	5	F5HGU5	F5HGU5 [852-862]		0	1582.89
High	[R].IYNCHEKPR.[F]	1xCarbamidomethyl [C4]; 1xiTRAQ8plex [K7]; 1xiTRAQ8plex [N-Term]	0.000118967	0.000217294	1	1	1	Q7MUN9	Q7MUN9 [90-98]		0	1825
High	[K].LVYLETPANPNMYLTDIK.[A]	1xOxidation [M12]; 1xiTRAQ8plex [K18]; 1xiTRAQ8plex [N-Term]	1.48231e-07	0.000217294	1	1	4	Q7MX71	Q7MX71 [153-170]		0	2719.48
High	[K].LVYLETPANPNMYLTDIK.[A]	1xiTRAQ8plex [K18]; 1xiTRAQ8plex [N-Term]	1.85224e-08	0.000217294	1	1	3	Q7MX71	Q7MX71 [153-170]		0	2703.49
High	[K].LVWDLSAEK.[L]	1xiTRAQ8plex [K9]; 1xiTRAQ8plex [N-Term]	0.000191045	0.000217294	1	1	1	Q7MU18	Q7MU18 [553-561]		0	1668.98
High	[R].LVVTVVGEPEPLR.[E]	1xiTRAQ8plex [N-Term]	1.44831e-06	0.000217294	1	1	1	Q7MX81	Q7MX81 [49-61]		0	1712.03
High	[R].IVTYLNER.[D]	1xiTRAQ8plex [N-Term]	0.000940666	0.000217294	1	1	8	Q7MXK0	Q7MXK0 [277-284]		0	1311.76
High	[K].LVTLAIHSYEK.[A]	1xiTRAQ8plex [K11]; 1xiTRAQ8plex [N-Term]	6.58746e-05	0.000217294	1	1	2	Q7MXF1	Q7MXF1 [6-16]		0	1882.13
High	[K].IVSTLTDLNSDETEN.[-]	1xiTRAQ8plex [N-Term]	0.000363473	0.000217294	1	1	1	Q7MVB8	Q7MVB8 [282-296]		0	1954.98
High	[K].IVSLAPEVL.[-]	1xiTRAQ8plex [N-Term]	0.000160458	0.000217294	1	1	3	Q7MTM3	Q7MTM3 [113-121]		0	1244.78
High	[R].LVSEAIHR.[L]	1xiTRAQ8plex [N-Term]	0.000465888	0.000217294	1	1	1	Q7MVT1	Q7MVT1 [323-330]		0	1228.73
High	[R].IVSAPYETSFGGSGAGSLVGGLLDESKIENCSATR.[V]	1xCarbamidomethyl [C31]; 1xiTRAQ8plex [K27]; 1xiTRAQ8plex [N-Term]	6.66926e-12	0.000217294	1	1	1	Q7MSZ4	Q7MSZ4 [276-310]		1	4138.12
High	[R].IVSAEEAVK.[H]	1xiTRAQ8plex [K9]; 1xiTRAQ8plex [N-Term]	0.000453485	0.000217294	1	1	1	Q7MWD3	Q7MWD3 [12-20]		0	1553.94
High	[R].LVQQVHETALR.[I]	1xiTRAQ8plex [N-Term]	5.36234e-06	0.000217294	1	1	2	Q7MVG7	Q7MVG7 [456-466]		0	1597.93
High	[K].IVQQSETMIIER.[L]	1xOxidation [M8]; 1xiTRAQ8plex [N-Term]	5.80349e-07	0.000217294	1	1	7	Q7MUY8	Q7MUY8 [25-36]		0	1766.96
High	[K].IVQQSETMIIER.[L]	1xiTRAQ8plex [N-Term]	3.02976e-06	0.000217294	1	1	1	Q7MUY8	Q7MUY8 [25-36]		0	1750.97
High	[K].IVPSVVNMMPK.[V]	1xOxidation [M]; 1xiTRAQ8plex [K11]; 1xiTRAQ8plex [N-Term]	0.000139135	0.000217294	1	1	5	Q7MVK8	Q7MVK8 [142-152]		0	1839.07
High	[K].IVYNHTGYTEGGEAELIK.[K]	1xiTRAQ8plex [K18]; 1xiTRAQ8plex [N-Term]	1.54534e-10	0.000217294	1	1	5	Q7MT23	Q7MT23 [136-153]		0	2602.4
High	[R].LYNVFDVSVQR.[V]	1xiTRAQ8plex [N-Term]	1.86959e-06	0.000217294	1	1	1	Q7MX74	Q7MX74 [171-181]		0	1643.91
High	[R].IVYSDYIR.[R]	1xiTRAQ8plex [N-Term]	5.0602e-05	0.000217294	1	1	3	Q7MT02	Q7MT02 [235-242]		0	1332.75
High	[K].LWDSLAPK.[Y]	1xiTRAQ8plex [K8]	0.00063128	0.000217294	1	1	2	Q7MW16	Q7MW16 [287-294]		0	1233.71
High	[K].LYIVPDHR.[I]	1xiTRAQ8plex [N-Term]	0.000889144	0.000217294	1	1	8	Q7MTS5	Q7MTS5 [100-107]		0	1316.76
High	[K].LYIQEFPHR.[N]	1xiTRAQ8plex [N-Term]	6.49668e-05	0.000217294	1	1	2	Q7MW57	Q7MW57 [553-561]		0	1506.84
High	[R].LYIPGDDLFAEK.[I]	1xiTRAQ8plex [K12]; 1xiTRAQ8plex [N-Term]	4.15422e-09	0.000217294	1	1	4	Q7MX33	Q7MX33 [361-372]		0	1989.12
High	[R].LYLDDVAVSGEGSSNDYTYTVYR.[D]	1xiTRAQ8plex [N-Term]	8.69041e-10	0.000217294	1	1	3	P59915	P59915 [400-422]		0	2891.39
High	[K].LYGTYYQFDTR.[T]	1xiTRAQ8plex [N-Term]	1.08104e-07	0.000217294	1	1	1	Q7MVP4	Q7MVP4 [466-476]		0	1730.87
High	[K].IYGLTINSLVDER.[L]	1xiTRAQ8plex [N-Term]	2.53978e-08	0.000217294	1	1	2	Q7MXN3	Q7MXN3 [186-198]		0	1797.01
High	[R].IYGISFPK.[K]	1xiTRAQ8plex [K8]	0.000229461	0.000217294	1	1	3	Q7MVQ5	Q7MVQ5 [218-225]		0	1228.72
High	[R].IYFDDVR.[L]	1xiTRAQ8plex [N-Term]	0.000928534	0.000217294	1	1	2	Q7MT80	Q7MT80 [74-80]		0	1231.66
High	[K].LYENTQDYDK.[A]	1xiTRAQ8plex [K10]; 1xiTRAQ8plex [N-Term]	7.29286e-05	0.000217294	1	1	3	Q7MUU6	Q7MUU6 [295-304]		0	1896.98
High	[K].LYDDRVK.[Y]	1xiTRAQ8plex [K7]; 1xiTRAQ8plex [N-Term]	0.000587947	0.000217294	1	1	2	Q7MWY0	Q7MWY0 [118-124]		1	1516.89
High	[K].IYANIFVYDGK.[Y]	1xiTRAQ8plex [K11]; 1xiTRAQ8plex [N-Term]	4.45373e-06	0.000217294	1	1	3	Q7MT24	Q7MT24 [467-477]		0	1911.08
High	[R].LWVTTFGIK.[E]	1xiTRAQ8plex [K9]; 1xiTRAQ8plex [N-Term]	1.56631e-05	0.000217294	1	1	4	Q7MTJ1	Q7MTJ1 [135-143]		0	1673.02
High	[K].IWIAGQGPTK.[E]	1xiTRAQ8plex [K10]; 1xiTRAQ8plex [N-Term]	9.76101e-07	0.000217294	1	1	2	Q7MTE2	Q7MTE2 [820-829]		0	1679.01
High	[R].IWGDYLVANGR.[N]	1xiTRAQ8plex [N-Term]	3.839e-06	0.000217294	1	1	1	Q7MVL6	Q7MVL6 [44-54]		0	1567.85
High	[K].LWDSLAPK.[Y]	1xiTRAQ8plex [K8]; 1xiTRAQ8plex [N-Term]	4.76462e-05	0.000217294	1	1	5	Q7MW16	Q7MW16 [287-294]		0	1537.92
High	[K].IVYTPIHGTGSTVVPR.[A]	1xiTRAQ8plex [N-Term]	4.41303e-07	0.000217294	1	1	1	Q7MTF4	Q7MTF4 [204-219]		0	2001.14
High	[R].MIAMTGSDAAAHGYVR.[I]	1xOxidation [M4]; 1xiTRAQ8plex [N-Term]	5.42404e-05	0.000217294	1	1	1	F5HFB1	F5HFB1 [261-276]		0	1970.97
High	[K].MLDTWTVFGDPSLLVR.[T]	1xOxidation [M1]	5.96721e-08	0.000217294	2	2	7	Q7MTE2; P95493	Q7MTE2 [559-574]; P95493 [561-576]		0	1865.95	NoQuanLabels
High	[K].MLETLADCDDTLMEK.[Y]	1xCarbamidomethyl [C8]; 1xOxidation [M13]; 1xiTRAQ8plex [K15]; 1xiTRAQ8plex [N-Term]	4.13518e-08	0.000217294	1	1	2	Q7MTL1	Q7MTL1 [219-233]		0	2409.18
High	[R].NAQTVAEFLEK.[H]	1xiTRAQ8plex [K11]; 1xiTRAQ8plex [N-Term]	4.39242e-08	0.000217294	1	1	4	Q7MX71	Q7MX71 [273-283]		0	1858.05
High	[K].NAQGFASGGWLEFSHGPAGPTYK.[L]	1xiTRAQ8plex [K23]	2.96026e-08	0.000217294	1	1	2	F5HFY5	F5HFY5 [78-100]		0	2683.32
High	[R].NANVLIFPR.[L]	1xiTRAQ8plex [N-Term]	2.41338e-06	0.000217294	1	1	4	Q7MXC5	Q7MXC5 [691-699]		0	1347.81
High	[K].NALYAKPDFSDEDGTR.[V]	1xiTRAQ8plex [K6]; 1xiTRAQ8plex [N-Term]	1.21409e-06	0.000217294	1	1	2	Q7MT03	Q7MT03 [100-115]		0	2407.23
High	[K].NALTTLPMGGGK.[G]	1xOxidation [M8]; 1xiTRAQ8plex [K12]; 1xiTRAQ8plex [N-Term]	3.65903e-05	0.000217294	1	1	5	P0C934	P0C934 [113-124]		0	1784.02
High	[K].NALTTLPMGGGK.[G]	1xiTRAQ8plex [K12]; 1xiTRAQ8plex [N-Term]	6.92291e-08	0.000217294	1	1	6	P0C934	P0C934 [113-124]		0	1768.02
High	[R].NALTAQLGVK.[G]	1xiTRAQ8plex [K10]; 1xiTRAQ8plex [N-Term]	3.8748e-06	0.000217294	1	1	3	Q7MU92	Q7MU92 [401-410]		0	1623
High	[R].NALLENVTVDAAGK.[I]	1xiTRAQ8plex [K14]; 1xiTRAQ8plex [N-Term]	1.2896e-07	0.000217294	1	1	4	Q7MU78	Q7MU78 [302-315]		0	2023.16
High	[R].NAIFSGLMPLQIEK.[M]	1xOxidation [M8]; 1xiTRAQ8plex [K14]; 1xiTRAQ8plex [N-Term]	3.56422e-06	0.000217294	1	1	7	Q7MVV4	Q7MVV4 [277-290]		0	2185.25
High	[R].NAIFSGLMPLQIEK.[M]	1xiTRAQ8plex [K14]; 1xiTRAQ8plex [N-Term]	1.2777e-06	0.000217294	1	1	6	Q7MVV4	Q7MVV4 [277-290]		0	2169.26
High	[K].NALETTVQPWK.[V]	1xiTRAQ8plex [K11]; 1xiTRAQ8plex [N-Term]	9.23066e-05	0.000217294	1	1	1	Q7MX70	Q7MX70 [313-323]		0	1895.08
High	[K].NALEESNNDFEK.[A]	1xiTRAQ8plex [K12]; 1xiTRAQ8plex [N-Term]	2.49053e-05	0.000217294	1	1	2	Q7MX40	Q7MX40 [24-35]		0	2018.03
High	[R].NAGFTEIEPPYVVNEDSGYGTGQLPDK.[E]	1xiTRAQ8plex [K27]; 1xiTRAQ8plex [N-Term]	4.5794e-10	0.000217294	1	1	1	Q7MX93	Q7MX93 [190-216]		0	3505.76
High	[K].NAGAAQGGAQPGPDFGGAQGPSAGDQPSDDK.[N]	1xiTRAQ8plex [K31]; 1xiTRAQ8plex [N-Term]	3.18852e-08	0.000217294	1	1	4	P0C937	P0C937 [599-629]		0	3433.65
High	[K].NAFQDEK.[D]	1xiTRAQ8plex [K7]; 1xiTRAQ8plex [N-Term]	0.000392539	0.000217294	1	1	1	Q7MTH2	Q7MTH2 [110-116]		0	1459.8
High	[K].NATSTAQVR.[R]	1xiTRAQ8plex [N-Term]	0.000157534	0.000217294	1	1	1	Q7MT10	Q7MT10 [58-66]		0	1251.7
High	[R].NAFANPALR.[R]	1xiTRAQ8plex [N-Term]	0.000228413	0.000217294	1	1	1	Q7MVL6	Q7MVL6 [275-283]		0	1277.73
High	[R].NAVTGLGTISDGIPR.[Q]	1xiTRAQ8plex [N-Term]	2.11907e-09	0.000217294	1	1	1	Q7MUZ8	Q7MUZ8 [175-189]		0	1775
High	[K].NAYLHNLER.[D]	1xiTRAQ8plex [N-Term]	6.96336e-05	0.000217294	1	1	2	Q7MWB2	Q7MWB2 [341-349]		0	1433.78
High	[R].NEAWHETYIK.[D]	1xiTRAQ8plex [K10]; 1xiTRAQ8plex [N-Term]	3.3093e-07	0.000217294	1	1	6	Q7MWY0	Q7MWY0 [192-201]		0	1899.02
High	[R].NEAWHETYIK.[D]	1xiTRAQ8plex [K10]	0.000689707	0.000217294	1	1	1	Q7MWY0	Q7MWY0 [192-201]		0	1594.82
High	[R].NDISTMVQVSEAMQEK.[Q]	2xOxidation [M6; M13]; 1xiTRAQ8plex [K16]; 1xiTRAQ8plex [N-Term]	2.91571e-05	0.000217294	1	1	1	Q7MU25	Q7MU25 [232-247]		0	2450.24
High	[K].NDLGHDIPSQLVCR.[F]	1xCarbamidomethyl [C13]; 1xiTRAQ8plex [N-Term]	6.6702e-09	0.000217294	1	1	5	Q7MTQ7	Q7MTQ7 [26-39]		0	1928
High	[K].NDLGHDIPSQLVCR.[F]	1xCarbamidomethyl [C13]	2.41099e-05	0.000217294	1	1	1	Q7MTQ7	Q7MTQ7 [26-39]		0	1623.79	NoQuanLabels
High	[K].NDKVEYYISAADNSGR.[K]	1xiTRAQ8plex [K3]; 1xiTRAQ8plex [N-Term]	1.33201e-10	0.000217294	1	1	16	Q9RQJ2	Q9RQJ2 [430-445]		1	2410.25
High	[K].NDKVEYYISAADNSGR.[K]	1xiTRAQ8plex [K3]	0.000105526	0.000217294	1	1	11	Q9RQJ2	Q9RQJ2 [430-445]		1	2106.04
High	[R].NDKDEVEAFICQSR.[C]	1xCarbamidomethyl [C11]; 1xiTRAQ8plex [K3]; 1xiTRAQ8plex [N-Term]	7.25052e-06	0.000217294	1	1	1	Q7MXV1	Q7MXV1 [542-555]		1	2319.19
High	[K].NDGYLVPIDDFDR.[F]	1xiTRAQ8plex [N-Term]	1.71972e-07	0.000217294	1	1	2	Q7MVN6	Q7MVN6 [274-286]		0	1842.92
High	[R].NDGSNLPDDVR.[D]	1xiTRAQ8plex [N-Term]	1.74266e-05	0.000217294	1	1	1	Q7MVL6	Q7MVL6 [381-391]		0	1505.75
High	[R].NDGETEEESITEK.[I]	1xiTRAQ8plex [K13]; 1xiTRAQ8plex [N-Term]	5.2396e-09	0.000217294	1	1	2	Q7MVS4	Q7MVS4 [116-128]		0	2089.04
High	[K].NDDAIPSDINIDDLTNT.[-]	1xiTRAQ8plex [N-Term]	3.74479e-05	0.000217294	1	1	3	Q7MTE8	Q7MTE8 [483-499]		0	2150.04
High	[K].NCTMSATFPLDVR.[S]	1xCarbamidomethyl [C2]; 1xOxidation [M4]; 1xiTRAQ8plex [N-Term]	5.76039e-05	0.000217294	1	1	2	P60036	P60036 [297-309]		0	1831.9
High	[K].NCAVFTPSSIGAFGNDTPKDK.[T]	1xCarbamidomethyl [C2]; 2xiTRAQ8plex [K19; K21]; 1xiTRAQ8plex [N-Term]	9.05959e-06	0.000217294	1	1	1	Q7MV60	Q7MV60 [110-130]		1	3138.67
High	[K].NCAVFTPSSIGAFGNDTPK.[D]	1xCarbamidomethyl [C2]; 1xiTRAQ8plex [K19]; 1xiTRAQ8plex [N-Term]	1.71168e-08	0.000217294	1	1	8	Q7MV60	Q7MV60 [110-128]		0	2591.34
High	[R].NAYGIIYVPEDFSEHLNTGR.[K]	1xiTRAQ8plex [N-Term]	3.76816e-10	0.000217294	1	1	2	Q7MXS0	Q7MXS0 [95-114]		0	2599.31
High	[K].NAEFIELTQNILNTAMDK.[K]	1xOxidation [M16]; 1xiTRAQ8plex [K18]; 1xiTRAQ8plex [N-Term]	7.59576e-10	0.000217294	1	1	7	Q7MX40	Q7MX40 [85-102]		0	2689.43
High	[K].NAEFIELTQNILNTAMDK.[K]	1xOxidation [M16]; 1xiTRAQ8plex [K18]	2.04031e-05	0.000217294	1	1	3	Q7MX40	Q7MX40 [85-102]		0	2385.23
High	[R].NADLTQLTSSFSTR.[D]	1xiTRAQ8plex [N-Term]	3.26339e-08	0.000217294	1	1	6	Q7MU85	Q7MU85 [34-47]		0	1844.97
High	[K].MNTSIFGEAFTGVIK.[L]	1xiTRAQ8plex [K15]; 1xiTRAQ8plex [N-Term]	2.31463e-06	0.000217294	1	1	1	Q7MVW0	Q7MVW0 [198-212]		0	2223.23
High	[-].MNNINTIIQR.[E]	1xiTRAQ8plex [N-Term]	2.07061e-06	0.000217294	1	1	3	Q7MVU4	Q7MVU4 [1-10]		0	1520.85
High	[-].MNILLLGSGGR.[E]	1xiTRAQ8plex [N-Term]	0.000133488	0.000217294	1	1	1	Q7MUW7	Q7MUW7 [1-11]		0	1434.84
High	[K].MLYTDEQGNSKPQ.[-]	1xiTRAQ8plex [K11]; 1xiTRAQ8plex [N-Term]	6.89926e-05	0.000217294	1	1	1	Q7MT47	Q7MT47 [1087-1099]		0	2119.09
High	[R].MIVIVPK.[K]	1xiTRAQ8plex [K7]; 1xiTRAQ8plex [N-Term]	0.000297634	0.000217294	1	1	29	P95493	P95493 [241-247]		0	1407.92
High	[R].MIVIVAK.[K]	1xiTRAQ8plex [K7]; 1xiTRAQ8plex [N-Term]	0.000451449	0.000217294	1	1	1	Q7MTE2	Q7MTE2 [239-245]		0	1381.91	NoQuanValues
High	[R].MITSPAFATGK.[I]	1xiTRAQ8plex [K11]; 1xiTRAQ8plex [N-Term]	1.49615e-06	0.000217294	1	1	2	P60053	P60053 [57-67]		0	1731.99
High	[R].MISIHQELTQTVR.[E]	1xiTRAQ8plex [N-Term]	1.9032e-05	0.000217294	1	1	1	Q7MX73	Q7MX73 [157-169]		0	1860.03
High	[K].MISDIAAGQISIK.[Y]	1xiTRAQ8plex [K13]; 1xiTRAQ8plex [N-Term]	8.57124e-07	0.000217294	1	1	3	Q7MAV6	Q7MAV6 [138-150]		0	1955.15
High	[K].MLLNAWTEDNKETDVPK.[L]	2xiTRAQ8plex [K11; K17]; 1xiTRAQ8plex [N-Term]	9.23104e-10	0.000217294	1	1	7	Q7MXJ7	Q7MXJ7 [913-929]		1	2916.59
High	[K].MLLNAWTEDNKETDVPK.[L]	1xOxidation [M1]; 2xiTRAQ8plex [K11; K17]	3.06823e-05	0.000217294	1	1	9	Q7MXJ7	Q7MXJ7 [913-929]		1	2628.38
High	[K].MLLNAWTEDNKETDVPK.[L]	2xiTRAQ8plex [K11; K17]	0.000783523	0.000217294	1	1	3	Q7MXJ7	Q7MXJ7 [913-929]		1	2612.38
High	[R].MLFHAGTPLLVMHN.[-]	1xOxidation [M12]; 1xiTRAQ8plex [N-Term]	0.000366781	0.000217294	1	1	1	Q7MXF1	Q7MXF1 [357-370]		0	1901.01
High	[R].MLFATSQTQGR.[E]	1xOxidation [M1]	0.000274199	0.000217294	1	1	1	Q7MWJ6	Q7MWJ6 [286-296]		0	1255.61	NoQuanLabels
High	[-].MIETVFALPK.[T]	1xiTRAQ8plex [K10]; 1xiTRAQ8plex [N-Term]	0.000165703	0.000217294	1	1	1	Q7MVW0	Q7MVW0 [1-10]		0	1757.05
High	[R].MPNNPYDSTPLGER.[R]	1xOxidation [M1]	1.74266e-05	0.000217294	1	1	2	Q7MXJ7	Q7MXJ7 [496-509]		0	1606.72	NoQuanLabels
High	[R].MPNNPYDSTPLGER.[R]	1xiTRAQ8plex [N-Term]	8.52922e-06	0.000217294	1	1	6	Q7MXJ7	Q7MXJ7 [496-509]		0	1894.93
High	[-].MPSYTLTQLASAVR.[N]	1xMet-loss [N-Term]	8.93435e-06	0.000217294	1	1	1	Q7MVE0	Q7MVE0 [1-14]	Q7MVE0 1xMet-loss [N-Term]	0	1406.76	NoQuanLabels
High	[K].MPYMYNASTK.[S]	1xiTRAQ8plex [K10]; 1xiTRAQ8plex [N-Term]	0.000230513	0.000217294	1	1	2	Q7MT76	Q7MT76 [96-105]		0	1813.94
High	[R].NADIICVLHEGR.[I]	1xCarbamidomethyl [C6]; 1xiTRAQ8plex [N-Term]	2.20968e-07	0.000217294	1	1	1	Q7MU47	Q7MU47 [579-590]		0	1700.91
High	[K].NADKVHDFENDPIR.[T]	1xiTRAQ8plex [K4]; 1xiTRAQ8plex [N-Term]	1.95842e-06	0.000217294	1	1	4	Q7MWQ8	Q7MWQ8 [83-96]		1	2278.2
High	[K].NAAVLAQAFMDK.[G]	1xiTRAQ8plex [K12]; 1xiTRAQ8plex [N-Term]	7.25923e-05	0.000217294	1	1	1	Q7MXW0	Q7MXW0 [300-311]		0	1887.06
High	[K].NAAGGEFQGSLQEATEK.[L]	1xiTRAQ8plex [K17]; 1xiTRAQ8plex [N-Term]	3.45027e-06	0.000217294	1	1	1	Q7MVH2	Q7MVH2 [296-312]		0	2345.22
High	[R].MYDNDTYR.[D]	1xiTRAQ8plex [N-Term]	8.77347e-05	0.000217294	1	1	4	Q7MT96	Q7MT96 [134-141]		0	1381.64
High	[K].MYDDLAGKIDEVAER.[I]	1xOxidation [M1]; 1xiTRAQ8plex [K8]	0.000493894	0.000217294	1	1	1	P0C935	P0C935 [58-72]		1	2045.02
High	[K].MYDDLAGK.[I]	1xiTRAQ8plex [K8]; 1xiTRAQ8plex [N-Term]	6.96336e-05	0.000217294	1	1	3	P0C935	P0C935 [58-65]		0	1520.82
High	[K].IVPSVVNMMPK.[V]	1xiTRAQ8plex [K11]; 1xiTRAQ8plex [N-Term]	1.69483e-05	0.000217294	1	1	3	Q7MVK8	Q7MVK8 [142-152]		0	1823.07
High	[K].MWIAGDGGNQPAR.[Y]	1xiTRAQ8plex [N-Term]	8.81334e-07	0.000217294	1	1	7	Q7MTE2	Q7MTE2 [1532-1544]		0	1676.85
High	[K].MTLEFNLAEK.[R]	1xiTRAQ8plex [K10]; 1xiTRAQ8plex [N-Term]	7.66756e-07	0.000217294	1	1	2	Q7MWC2	Q7MWC2 [61-70]		0	1804.01
High	[R].MTDFFSSLSGR.[R]	1xiTRAQ8plex [N-Term]	7.28584e-07	0.000217294	1	1	2	Q7MUT1	Q7MUT1 [213-223]		0	1551.78
High	[K].MSTTDELYEK.[G]	1xiTRAQ8plex [K10]; 1xiTRAQ8plex [N-Term]	7.01876e-06	0.000217294	1	1	3	Q7MW42	Q7MW42 [376-385]		0	1824.95
High	[R].MSTLIADQLYDR.[Y]	1xiTRAQ8plex [N-Term]	9.44597e-06	0.000217294	1	1	1	Q7MV40	Q7MV40 [534-545]		0	1729.91
High	[R].MSGFDDGEEETVINLTVKPEK.[K]	1xOxidation [M1]; 2xiTRAQ8plex [K18; K21]	0.000677628	0.000217294	1	1	1	Q7MU49	Q7MU49 [177-197]		0	2962.52
High	[K].MSFGGLGNNIFNPALVGR.[V]	1xiTRAQ8plex [N-Term]	2.71033e-08	0.000217294	1	1	3	Q7MXA4	Q7MXA4 [112-129]		0	2168.16
High	[R].MSAADWSLPLGIQDIK.[E]	1xiTRAQ8plex [K16]; 1xiTRAQ8plex [N-Term]	7.92557e-05	0.000217294	1	1	2	Q7MWP8	Q7MWP8 [1171-1186]		0	2353.3
High	[K].MVELYELYALDR.[E]	1xiTRAQ8plex [N-Term]	5.09591e-08	0.000217294	1	1	4	Q7MXT3	Q7MXT3 [161-172]		0	1818.96
High	[K].IVPSAPMVIK.[G]	1xiTRAQ8plex [K10]; 1xiTRAQ8plex [N-Term]	3.65903e-05	0.000217294	1	1	2	Q7MV54	Q7MV54 [22-31]		0	1663.04
High	[R].LVPLPMAEALYDGADR.[L]	1xOxidation [M6]; 1xiTRAQ8plex [N-Term]	2.86561e-06	0.000217294	1	1	2	Q7MXM8	Q7MXM8 [257-272]		0	2051.08
High	[R].LVPLPMAEALYDGADR.[L]	1xiTRAQ8plex [N-Term]	2.01376e-07	0.000217294	1	1	3	Q7MXM8	Q7MXM8 [257-272]		0	2035.08
High	[R].LTDFFLQGDYR.[S]	1xiTRAQ8plex [N-Term]	4.60132e-07	0.000217294	1	1	4	Q7MUS1	Q7MUS1 [255-265]		0	1678.87
High	[K].LTDAIAGLGLDAGK.[L]	1xiTRAQ8plex [K14]; 1xiTRAQ8plex [N-Term]	2.72296e-06	0.000217294	1	1	1	Q7MXT4	Q7MXT4 [269-282]		0	1923.14
High	[K].LTDAGYKPEEIASR.[I]	1xiTRAQ8plex [K7]; 1xiTRAQ8plex [N-Term]	2.48161e-07	0.000217294	1	1	4	Q59676	Q59676 [243-256]		0	2158.2
High	[R].LTAQLEAATEK.[L]	1xiTRAQ8plex [K11]; 1xiTRAQ8plex [N-Term]	1.42092e-05	0.000217294	1	1	2	Q7MXW6	Q7MXW6 [32-42]		0	1783.04
High	[K].LTANGTEVR.[Y]	1xiTRAQ8plex [N-Term]	6.03319e-05	0.000217294	1	1	1	Q7MUZ0	Q7MUZ0 [346-354]; [529-537]		0	1264.72
High	[K].LTAMVYAGQVQEGIK.[T]	1xOxidation [M4]; 1xiTRAQ8plex [K15]; 1xiTRAQ8plex [N-Term]	8.14431e-08	0.000217294	1	1	3	P59914	P59914 [59-73]		0	2232.25
High	[K].LTAMVYAGQVQEGIK.[T]	1xiTRAQ8plex [K15]; 1xiTRAQ8plex [N-Term]	1.11152e-08	0.000217294	1	1	4	P59914	P59914 [59-73]		0	2216.26
High	[K].LTAMVYAGQVQEGIK.[T]	1xOxidation [M4]; 1xiTRAQ8plex [K15]	1.5304e-05	0.000217294	1	1	2	P59914	P59914 [59-73]		0	1928.05
High	[K].LTAMVYAGQVQEGIK.[T]	1xiTRAQ8plex [K15]	7.73723e-06	0.000217294	1	1	1	P59914	P59914 [59-73]		0	1912.05
High	[R].ITALLYEK.[E]	1xiTRAQ8plex [K8]; 1xiTRAQ8plex [N-Term]	1.72657e-05	0.000217294	1	1	2	Q7MTY1	Q7MTY1 [36-43]		0	1558.97
High	[R].LTAGEVTSVGSR.[S]	1xiTRAQ8plex [N-Term]	4.50708e-05	0.000217294	1	1	1	Q7MTY7	Q7MTY7 [196-207]		0	1480.83
High	[R].LTAEVGDR.[V]	1xiTRAQ8plex [N-Term]	0.000498344	0.000217294	1	1	2	Q7MWQ7	Q7MWQ7 [84-91]		0	1164.65
High	[K].LTADGQPLNSGSTLVAGR.[R]	1xiTRAQ8plex [N-Term]	5.02448e-12	0.000217294	1	1	10	Q7MWU2	Q7MWU2 [327-344]		0	2061.12
High	[K].LTADGQPLNSGSTLVAGR.[R]		2.77399e-06	0.000217294	1	1	3	Q7MWU2	Q7MWU2 [327-344]		0	1756.92	NoQuanLabels
High	[R].LTADGLAGR.[L]	1xiTRAQ8plex [N-Term]	4.16582e-05	0.000217294	1	1	3	Q7MVY1	Q7MVY1 [351-359]		0	1177.68
High	[K].ITDLLGGSYYIEDPK.[T]	1xiTRAQ8plex [K15]; 1xiTRAQ8plex [N-Term]	8.65119e-07	0.000217294	1	1	2	Q7MUS3	Q7MUS3 [492-506]		0	2292.26
High	[R].LSYAEGYR.[A]	1xiTRAQ8plex [N-Term]	0.000115722	0.000217294	1	1	6	Q7MUG9	Q7MUG9 [414-421]		0	1262.67
High	[R].LTDLILSGQIEK.[G]	1xiTRAQ8plex [K12]; 1xiTRAQ8plex [N-Term]	3.35571e-07	0.000217294	1	1	2	Q7MXY4	Q7MXY4 [829-840]		0	1938.17
High	[R].LTDWFEK.[F]	1xiTRAQ8plex [K7]; 1xiTRAQ8plex [N-Term]	0.000370118	0.000217294	1	1	2	Q7MVU3	Q7MVU3 [112-118]		0	1546.87
High	[K].LTLMSESLR.[N]	1xiTRAQ8plex [N-Term]	1.54467e-05	0.000217294	1	1	1	Q7MUB6	Q7MUB6 [281-289]		0	1353.77
High	[R].LTLLPIPR.[L]	1xiTRAQ8plex [N-Term]	0.000416276	0.000217294	1	1	6	Q7MWY8	Q7MWY8 [788-795]		0	1226.81
High	[K].ITLELIEEEYEK.[F]	1xiTRAQ8plex [K12]; 1xiTRAQ8plex [N-Term]	1.8769e-05	0.000217294	1	1	1	Q7MVV3	Q7MVV3 [141-152]		0	2117.18
High	[R].ITIDDVIDEIR.[E]	1xiTRAQ8plex [N-Term]	8.73189e-07	0.000217294	1	1	2	Q7MXN8	Q7MXN8 [244-254]		0	1605.9
High	[R].LTICHEAFGR.[E]	1xCarbamidomethyl [C4]; 1xiTRAQ8plex [N-Term]	6.66944e-06	0.000217294	1	1	1	Q7MTF9	Q7MTF9 [200-209]		0	1507.8
High	[R].LTHLFDLIDLEK.[Y]	1xiTRAQ8plex [K12]; 1xiTRAQ8plex [N-Term]	1.5304e-05	0.000217294	1	1	1	F5HCM5	F5HCM5 [393-404]		0	2065.22
High	[K].LTGGLEYFR.[E]	1xiTRAQ8plex [N-Term]	6.67949e-05	0.000217294	1	1	2	F5HE36	F5HE36 [442-450]		0	1359.76
High	[K].LTGEFHTISEFR.[R]	1xiTRAQ8plex [N-Term]	3.08248e-05	0.000217294	1	1	1	F5HHM2	F5HHM2 [327-338]		0	1740.92
High	[K].ITFTTSITR.[N]	1xiTRAQ8plex [N-Term]	4.44489e-05	0.000217294	1	1	6	Q7MU12	Q7MU12 [617-625]		0	1343.78
High	[K].ITFTTSITR.[N]		0.000920528	0.000217294	1	1	1	Q7MU12	Q7MU12 [617-625]		0	1039.58	NoQuanLabels
High	[R].ITFENQEIEGTIVLIPKPK.[V]	2xiTRAQ8plex [K17; K19]; 1xiTRAQ8plex [N-Term]	2.51631e-08	0.000217294	1	1	1	Q7MWJ7	Q7MWJ7 [129-147]		0	3081.83
High	[R].ITFDGVAGALVYEPR.[F]	1xiTRAQ8plex [N-Term]	8.69082e-09	0.000217294	1	1	1	Q7MXJ9	Q7MXJ9 [333-347]		0	1912.05
High	[R].ITEVVAQGTVVK.[K]	1xiTRAQ8plex [K12]; 1xiTRAQ8plex [N-Term]	6.10754e-07	0.000217294	1	1	2	Q7MXE8	Q7MXE8 [564-575]		0	1852.14
High	[R].ITEVVAQGTVVK.[K]	1xiTRAQ8plex [K12]	0.000511927	0.000217294	1	1	2	Q7MXE8	Q7MXE8 [564-575]		0	1547.93
High	[R].LTETPEENELPITSIR.[E]	1xiTRAQ8plex [N-Term]	4.97875e-09	0.000217294	1	1	3	Q7MTF9	Q7MTF9 [166-181]		0	2146.15
High	[R].LTDLVCEK.[D]	1xCarbamidomethyl [C6]; 1xiTRAQ8plex [K8]; 1xiTRAQ8plex [N-Term]	3.0968e-05	0.000217294	1	1	2	Q7MVB7	Q7MVB7 [38-45]		0	1585.91
High	[R].ISWTYTSSIIR.[K]	1xiTRAQ8plex [N-Term]	1.24258e-07	0.000217294	1	1	11	Q7MWF2	Q7MWF2 [65-75]		0	1630.91
High	[R].ISWTYTSSIIR.[K]		3.4292e-05	0.000217294	1	1	3	Q7MWF2	Q7MWF2 [65-75]		0	1326.71	NoQuanLabels
High	[K].ISVPDSR.[Q]	1xiTRAQ8plex [N-Term]	0.000973747	0.000217294	1	1	1	Q7MWG3	Q7MWG3 [46-52]		0	1077.62
High	[R].LSMYGNLSYIK.[D]	1xOxidation [M3]; 1xiTRAQ8plex [K11]	0.000234768	0.000217294	1	1	1	Q7MUL5	Q7MUL5 [672-682]		0	1608.86
High	[R].LSIVPTFGIGK.[W]	1xiTRAQ8plex [K11]; 1xiTRAQ8plex [N-Term]	4.27176e-08	0.000217294	1	1	4	Q9S3R8	Q9S3R8 [70-80]		0	1740.09
High	[R].LSIGLPGFVSATPK.[G]	1xiTRAQ8plex [K14]; 1xiTRAQ8plex [N-Term]	1.5031e-07	0.000217294	1	1	7	Q7MVE9	Q7MVE9 [133-146]		0	1995.21
High	[K].LSIEKEPNAGNPVR.[K]	1xiTRAQ8plex [K5]; 1xiTRAQ8plex [N-Term]	3.8393e-07	0.000217294	1	1	14	P19665	P19665 [134-147]		1	2132.23
High	[R].LSIDLYPK.[I]	1xiTRAQ8plex [K8]; 1xiTRAQ8plex [N-Term]	2.7452e-05	0.000217294	1	1	3	Q7MWQ6	Q7MWQ6 [32-39]		0	1556.95
High	[K].LSHTEWSDEELEK.[Q]	1xiTRAQ8plex [K13]; 1xiTRAQ8plex [N-Term]	6.60887e-08	0.000217294	1	1	3	Q7MW80	Q7MW80 [332-344]		0	2211.14
High	[K].ISGTYEDQQK.[T]	1xiTRAQ8plex [K10]; 1xiTRAQ8plex [N-Term]	6.39776e-07	0.000217294	1	1	4	Q7MWQ6	Q7MWQ6 [851-860]		0	1776.96
High	[K].ISGTQEKPR.[L]	1xiTRAQ8plex [K7]; 1xiTRAQ8plex [N-Term]	2.4222e-05	0.000217294	1	1	2	Q7MTM9	Q7MTM9 [19-27]		0	1623.96
High	[R].LSGINMIINDNDHPLIIK.[V]	1xOxidation [M6]; 1xiTRAQ8plex [K18]; 1xiTRAQ8plex [N-Term]	1.33157e-05	0.000217294	1	1	3	Q7MTV1	Q7MTV1 [63-80]		0	2644.5
High	[K].LSGIIPEEDK.[K]	1xiTRAQ8plex [K10]; 1xiTRAQ8plex [N-Term]	0.000642578	0.000217294	1	1	6	Q7MT31	Q7MT31 [175-184]		0	1708.99
High	[K].LSGLEGFLR.[W]	1xiTRAQ8plex [N-Term]	1.94785e-05	0.000217294	1	1	3	Q7MAV8	Q7MAV8 [199-207]		0	1295.76
High	[K].LSGLDLSVR.[A]	1xiTRAQ8plex [N-Term]	3.11119e-05	0.000217294	1	1	1	Q7MTP0	Q7MTP0 [261-269]		0	1263.76
High	[K].LSGESLMGAQQYGIDPNR.[L]	1xOxidation [M7]; 1xiTRAQ8plex [N-Term]	3.45035e-08	0.000217294	1	1	4	Q7MTP5	Q7MTP5 [11-28]		0	2256.12
High	[R].LSFGSITAVFDGK.[K]	1xiTRAQ8plex [K13]; 1xiTRAQ8plex [N-Term]	3.80353e-06	0.000217294	1	1	1	Q7MUA1	Q7MUA1 [80-92]		0	1950.12
High	[K].ISEYFTVFALPK.[S]	1xiTRAQ8plex [K12]; 1xiTRAQ8plex [N-Term]	3.80353e-06	0.000217294	1	1	5	Q7MWI8	Q7MWI8 [35-46]		0	2023.17
High	[R].LSMYGNLSYIK.[D]	1xOxidation [M3]; 1xiTRAQ8plex [K11]; 1xiTRAQ8plex [N-Term]	3.43429e-06	0.000217294	1	1	4	Q7MUL5	Q7MUL5 [672-682]		0	1913.07
High	[R].LSNAVLYGQER.[V]	1xiTRAQ8plex [N-Term]	5.93881e-06	0.000217294	1	1	1	Q7MXI2	Q7MXI2 [41-51]		0	1553.86
High	[K].ISNNHIGVR.[L]	1xiTRAQ8plex [N-Term]	0.00067464	0.000217294	1	1	2	Q7MX16	Q7MX16 [907-915]		0	1313.76
High	[R].LSPDTVFGSVVR.[Y]	1xiTRAQ8plex [N-Term]	7.63026e-06	0.000217294	1	1	2	Q7MT46	Q7MT46 [144-155]		0	1580.89
High	[R].ISVGYSPESNPALVLR.[A]	1xiTRAQ8plex [N-Term]	1.80119e-10	0.000217294	1	1	5	Q7MWR1	Q7MWR1 [549-564]		0	2006.12
High	[K].ISVEDLIAAGLVSR.[N]	1xiTRAQ8plex [N-Term]	6.73211e-10	0.000217294	1	1	5	Q7MTN2	Q7MTN2 [94-107]		0	1747.03
High	[R].LSTNTADCLQTGESLPR.[V]	1xCarbamidomethyl [C8]; 1xiTRAQ8plex [N-Term]	3.71654e-07	0.000217294	1	1	1	Q7MWY8	Q7MWY8 [416-432]		0	2167.1
High	[R].ISTDEEEISR.[L]	1xiTRAQ8plex [N-Term]	1.91205e-05	0.000217294	1	1	1	Q7MTU2	Q7MTU2 [336-345]		0	1482.76
High	[R].LSTAFDLLR.[R]	1xiTRAQ8plex [N-Term]	9.1866e-06	0.000217294	1	1	2	Q7MX53	Q7MX53 [483-491]		0	1339.79
High	[K].LSSWNEPSPFGMIQVPR.[G]	1xOxidation [M12]; 1xiTRAQ8plex [N-Term]	2.33622e-06	0.000217294	1	1	7	Q7MXB7	Q7MXB7 [40-56]		0	2265.16
High	[K].LSSWNEPSPFGMIQVPR.[G]	1xiTRAQ8plex [N-Term]	3.07224e-06	0.000217294	1	1	3	Q7MXB7	Q7MXB7 [40-56]		0	2249.17
High	[R].ITIPHFYDDVVPLSDEER.[Q]	1xiTRAQ8plex [N-Term]	2.66022e-10	0.000217294	1	1	1	Q7MWN9	Q7MWN9 [240-257]		0	2449.26
High	[K].LSSWNEPSPFGMIQVPR.[G]	1xOxidation [M12]	0.00066281	0.000217294	1	1	3	Q7MXB7	Q7MXB7 [40-56]		0	1960.96	NoQuanLabels
High	[K].LSSGTNEAYGDNSPLADR.[Y]	1xiTRAQ8plex [N-Term]	4.23108e-14	0.000217294	1	1	5	Q7MTR3	Q7MTR3 [234-251]		0	2171.05
High	[K].LSSGTNEAYGDNSPLADR.[Y]		8.81083e-06	0.000217294	1	1	2	Q7MTR3	Q7MTR3 [234-251]		0	1866.85	NoQuanLabels
High	[K].ISQMFIDYIR.[S]	1xOxidation [M4]; 1xiTRAQ8plex [N-Term]	0.000457583	0.000217294	1	1	2	Q7MWN9	Q7MWN9 [336-345]		0	1605.86
High	[R].ISQIFVPAGQQR.[I]	1xiTRAQ8plex [N-Term]	3.5808e-06	0.000217294	1	1	2	Q7MVV0	Q7MVV0 [344-355]		0	1647.95
High	[R].LSQEQNLIFIDHQLAR.[R]	1xiTRAQ8plex [N-Term]	3.23336e-07	0.000217294	1	1	1	F5HE54	F5HE54 [144-159]		0	2229.23
High	[K].LSQDYAAR.[L]	1xiTRAQ8plex [N-Term]	0.000120623	0.000217294	1	1	2	Q7MWV5	Q7MWV5 [335-342]		0	1227.66
High	[R].ISPGNIFEEK.[A]	1xiTRAQ8plex [K10]; 1xiTRAQ8plex [N-Term]	3.59184e-05	0.000217294	1	1	1	Q7MTE8	Q7MTE8 [393-402]		0	1741.99
High	[R].LSSPNDPGEK.[S]	1xiTRAQ8plex [K10]; 1xiTRAQ8plex [N-Term]	5.28819e-06	0.000217294	1	1	5	Q7MUG9	Q7MUG9 [351-360]		0	1651.91
High	[R].NEEGLLSVDR.[K]	1xiTRAQ8plex [N-Term]	3.02976e-06	0.000217294	1	1	1	Q7MUF2	Q7MUF2 [437-446]		0	1435.77
High	[R].LTLTPGEDFLTQR.[T]	1xiTRAQ8plex [N-Term]	5.46282e-06	0.000217294	1	1	6	Q7MX70	Q7MX70 [78-90]		0	1794.99
High	[K].LTMQGENHPVHIELTQK.[-]	1xOxidation [M3]; 1xiTRAQ8plex [K17]	0.000136597	0.000217294	1	1	4	Q7MT76	Q7MT76 [150-166]		0	2295.21
High	[R].LVHHQEFGTR.[M]	1xiTRAQ8plex [N-Term]	5.72234e-06	0.000217294	1	1	3	F5HE36	F5HE36 [491-500]		0	1527.83
High	[K].LVGSTLLTKLE.[-]	1xiTRAQ8plex [K9]; 1xiTRAQ8plex [N-Term]	0.000204644	0.000217294	1	1	1	Q7MT79	Q7MT79 [321-331]		1	1782.12
High	[R].IVGHTDNTGSDKINDPLSER.[R]	1xiTRAQ8plex [K12]; 1xiTRAQ8plex [N-Term]	1.48225e-08	0.000217294	1	1	7	F5HAC9	F5HAC9 [139-158]		1	2776.47
High	[R].IVGHTDNTGSDKINDPLSER.[R]	1xiTRAQ8plex [K12]	2.88881e-05	0.000217294	1	1	4	F5HAC9	F5HAC9 [139-158]		1	2472.26
High	[R].IVGHTDNTGSDK.[I]	1xiTRAQ8plex [K12]; 1xiTRAQ8plex [N-Term]	6.9877e-07	0.000217294	1	1	7	F5HAC9	F5HAC9 [139-150]		0	1852
High	[R].IVGHTDNTGSDK.[I]	1xiTRAQ8plex [K12]	7.48992e-06	0.000217294	1	1	3	F5HAC9	F5HAC9 [139-150]		0	1547.8
High	[R].IVFTGSTVMR.[L]	1xOxidation [M9]; 1xiTRAQ8plex [N-Term]	0.000574996	0.000217294	1	1	5	Q7MWP9	Q7MWP9 [125-134]		0	1430.8
High	[R].IVFTGSTVMR.[L]	1xiTRAQ8plex [N-Term]	0.000421948	0.000217294	1	1	2	Q7MWP9	Q7MWP9 [125-134]		0	1414.8
High	[R].LVEVLNQIK.[D]	1xiTRAQ8plex [K9]; 1xiTRAQ8plex [N-Term]	2.23025e-06	0.000217294	1	1	3	Q7MSZ3	Q7MSZ3 [266-274]		0	1664.06
High	[K].LVETTIVK.[T]	1xiTRAQ8plex [K8]; 1xiTRAQ8plex [N-Term]	5.42404e-05	0.000217294	1	1	4	Q7MWQ7	Q7MWQ7 [44-51]		0	1510.97
High	[K].IVELNDNSVGR.[D]	1xiTRAQ8plex [N-Term]	1.56724e-06	0.000217294	1	1	4	Q7MWJ2	Q7MWJ2 [134-144]		0	1519.84
High	[R].IVEIHPELQADR.[L]	1xiTRAQ8plex [N-Term]	1.85231e-06	0.000217294	1	1	5	Q7MWG6	Q7MWG6 [36-47]		0	1723.96
High	[R].IVELFTWEK.[L]	1xiTRAQ8plex [K9]; 1xiTRAQ8plex [N-Term]	6.10754e-07	0.000217294	1	1	3	Q7MTQ0	Q7MTQ0 [407-415]		0	1773.04
High	[R].IVDLPEGTK.[Y]	1xiTRAQ8plex [K9]; 1xiTRAQ8plex [N-Term]	0.000368446	0.000217294	1	1	2	F5HGU5	F5HGU5 [168-176]		0	1579.95
High	[K].LVDLNCFDIK.[A]	1xCarbamidomethyl [C6]; 1xiTRAQ8plex [K10]; 1xiTRAQ8plex [N-Term]	1.5031e-07	0.000217294	1	1	6	Q7MX31	Q7MX31 [113-122]		0	1845.04
High	[K].LVKPGDTVLIIGAGGK.[S]	2xiTRAQ8plex [K3; K16]; 1xiTRAQ8plex [N-Term]	3.82152e-07	0.000217294	1	1	4	Q7MVJ2	Q7MVJ2 [183-198]		0	2450.55
High	[R].LVDKNYVPTTVGLGR.[V]	1xiTRAQ8plex [K4]; 1xiTRAQ8plex [N-Term]	0.000112565	0.000217294	1	1	1	Q7MWX8	Q7MWX8 [155-169]		1	2240.32
High	[R].LVIDHLHVVGDVFDR.[G]	1xiTRAQ8plex [N-Term]	6.10706e-09	0.000217294	1	1	5	Q7MW52	Q7MW52 [188-202]		0	2038.14
High	[R].LVLLDSVVK.[H]	1xiTRAQ8plex [K9]; 1xiTRAQ8plex [N-Term]	0.000108488	0.000217294	1	1	2	Q7MUA3	Q7MUA3 [205-213]		0	1594.04
High	[R].LVPDVEDINQDNTLNEIEK.[Y]	1xiTRAQ8plex [K19]; 1xiTRAQ8plex [N-Term]	7.15179e-07	0.000217294	1	1	2	Q7MW38	Q7MW38 [988-1006]		0	2806.49
High	[K].LVPASQLPK.[Y]	1xiTRAQ8plex [K9]; 1xiTRAQ8plex [N-Term]	6.17438e-05	0.000217294	1	1	6	F5HE64	F5HE64 [370-378]		0	1560.99
High	[R].LVNSLPVK.[T]	1xiTRAQ8plex [K8]; 1xiTRAQ8plex [N-Term]	2.12727e-05	0.000217294	1	1	3	Q7MXX2	Q7MXX2 [1062-1069]		0	1477.96
High	[R].IVNIHPALLPK.[F]	1xiTRAQ8plex [K11]; 1xiTRAQ8plex [N-Term]	4.00277e-06	0.000217294	1	1	5	Q7MU09	Q7MU09 [100-110]		0	1823.17
High	[R].IVNEPTAASLAYGLDK.[S]	1xiTRAQ8plex [K16]; 1xiTRAQ8plex [N-Term]	7.28528e-09	0.000217294	1	1	4	P0C937	P0C937 [166-181]		0	2270.29
High	[K].IVNCDEALVLNNSGNR.[T]	1xCarbamidomethyl [C4]; 1xiTRAQ8plex [N-Term]	1.10125e-08	0.000217294	1	1	5	Q7MX16	Q7MX16 [859-874]		0	2092.08
High	[R].IVLTPFDGVR.[V]	1xiTRAQ8plex [N-Term]	3.02586e-05	0.000217294	1	1	11	Q7MT24	Q7MT24 [163-172]		0	1420.85
High	[K].LVITNYPEDK.[T]	1xiTRAQ8plex [K10]; 1xiTRAQ8plex [N-Term]	1.55276e-06	0.000217294	1	1	2	Q7MTK0	Q7MTK0 [359-368]		0	1800.04
High	[K].LVLSYGGR.[L]	1xiTRAQ8plex [N-Term]	7.88903e-05	0.000217294	1	1	9	Q7MUG9	Q7MUG9 [379-386]		0	1168.7
High	[R].IVIQSIQR.[V]	1xiTRAQ8plex [N-Term]	0.000397898	0.000217294	1	1	2	Q7MX21	Q7MX21 [186-193]		0	1260.79
High	[R].IVLPEGLEPR.[T]	1xiTRAQ8plex [N-Term]	0.000371797	0.000217294	1	1	1	Q7MVH9	Q7MVH9 [18-27]		0	1426.86
High	[K].IVINQGLGMATGDK.[K]	1xOxidation [M9]; 1xiTRAQ8plex [K14]; 1xiTRAQ8plex [N-Term]	5.56519e-06	0.000217294	1	1	2	Q7MTM5	Q7MTM5 [37-50]		0	2041.16
High	[K].IVINQGLGMATGDK.[K]	1xiTRAQ8plex [K14]; 1xiTRAQ8plex [N-Term]	1.11152e-08	0.000217294	1	1	5	Q7MTM5	Q7MTM5 [37-50]		0	2025.16
High	[K].LVLNADR.[T]	1xiTRAQ8plex [N-Term]	0.000459646	0.000217294	1	1	9	Q7MVX0	Q7MVX0 [71-77]		0	1104.67
High	[R].IVLLTDHQLFDR.[Y]	1xiTRAQ8plex [N-Term]	3.01587e-07	0.000217294	1	1	2	Q7MU01	Q7MU01 [394-405]		0	1774.02
High	[K].IVLGSQSPR.[R]	1xiTRAQ8plex [N-Term]	0.000283089	0.000217294	1	1	3	Q7MWG0	Q7MWG0 [10-18]		0	1260.76
High	[K].IVDENEEDEDDDAPK.[V]	1xiTRAQ8plex [K15]; 1xiTRAQ8plex [N-Term]	3.72748e-05	0.000217294	1	1	3	Q7MX11	Q7MX11 [506-520]		0	2341.11
High	[K].LVASQLINTLPYAR.[S]	1xiTRAQ8plex [N-Term]	4.97855e-06	0.000217294	1	1	1	Q7MWC5	Q7MWC5 [155-168]		0	1863.1
High	[R].LVANQDHEK.[I]	1xiTRAQ8plex [K9]; 1xiTRAQ8plex [N-Term]	1.17525e-07	0.000217294	1	1	2	Q7MWN9	Q7MWN9 [327-335]		0	1661.94
High	[K].LTTEREEQEVSLR.[F]	1xiTRAQ8plex [N-Term]	0.000231569	0.000217294	1	1	1	Q7MXX9	Q7MXX9 [179-191]		1	1894.02
High	[K].ITTELYQSHTNDALGAR.[L]	1xiTRAQ8plex [N-Term]	5.92256e-05	0.000217294	1	1	1	Q7MVH7	Q7MVH7 [155-171]		0	2194.14
High	[K].ITTAQEMYDK.[K]	1xOxidation [M7]; 1xiTRAQ8plex [K10]; 1xiTRAQ8plex [N-Term]	0.000106997	0.000217294	1	1	2	Q7MT79	Q7MT79 [169-178]		0	1823.97
High	[K].ITTAQEMYDK.[K]	1xiTRAQ8plex [K10]; 1xiTRAQ8plex [N-Term]	0.000740079	0.000217294	1	1	1	Q7MT79	Q7MT79 [169-178]		0	1807.97
High	[K].ITSLTCNVTR.[D]	1xCarbamidomethyl [C6]; 1xiTRAQ8plex [N-Term]	1.86959e-06	0.000217294	1	1	2	Q7MUS9	Q7MUS9 [894-903]		0	1468.81
High	[K].LTSLNLSGVK.[G]	1xiTRAQ8plex [K10]; 1xiTRAQ8plex [N-Term]	9.4487e-08	0.000217294	1	1	13	F5HDB6	F5HDB6 [255-264]		0	1640.02
High	[K].LTSLNLSGVK.[G]	1xiTRAQ8plex [K10]	0.000412536	0.000217294	1	1	6	F5HDB6	F5HDB6 [255-264]		0	1335.81
High	[K].LTQVDLSEK.[A]	1xiTRAQ8plex [K9]; 1xiTRAQ8plex [N-Term]	8.14246e-06	0.000217294	1	1	2	Q7MW09	Q7MW09 [20-28]		0	1640.97
High	[R].LTQIDVHSLGELR.[V]	1xiTRAQ8plex [N-Term]	7.9557e-06	0.000217294	1	1	1	Q7MXL5	Q7MXL5 [643-655]		0	1785.02
High	[K].LTPSQEELVAAAEK.[I]	1xiTRAQ8plex [K14]; 1xiTRAQ8plex [N-Term]	5.00192e-09	0.000217294	1	1	2	Q7MU69	Q7MU69 [111-124]		0	2094.19
High	[R].LTPITCEK.[R]	1xCarbamidomethyl [C6]; 1xiTRAQ8plex [K8]; 1xiTRAQ8plex [N-Term]	0.000120069	0.000217294	1	1	4	Q7MWA7	Q7MWA7 [383-390]		0	1569.91
High	[R].LTPFGTYSTNSESDR.[E]	1xiTRAQ8plex [N-Term]	1.42092e-05	0.000217294	1	1	1	Q7MW38	Q7MW38 [1234-1248]		0	1978.97
High	[R].LTNSIDLLPK.[L]	1xiTRAQ8plex [K10]; 1xiTRAQ8plex [N-Term]	0.000496114	0.000217294	1	1	1	Q7MXX8	Q7MXX8 [483-492]		0	1722.06
High	[R].LTNHYDDVLTGR.[K]	1xiTRAQ8plex [N-Term]	1.11159e-06	0.000217294	1	1	3	Q7MTS3	Q7MTS3 [10-21]		0	1707.9
High	[K].LTMQGENHPVHIELTQK.[-]	1xOxidation [M3]; 1xiTRAQ8plex [K17]; 1xiTRAQ8plex [N-Term]	3.34016e-07	0.000217294	1	1	3	Q7MT76	Q7MT76 [150-166]		0	2599.41
High	[K].ITTFAELIEK.[E]	1xiTRAQ8plex [K10]; 1xiTRAQ8plex [N-Term]	1.36349e-06	0.000217294	1	1	5	Q7MVQ5	Q7MVQ5 [629-638]		0	1773.06
High	[R].LTTHCNTDYER.[L]	1xCarbamidomethyl [C5]; 1xiTRAQ8plex [N-Term]	6.13492e-06	0.000217294	1	1	4	Q7MXT9	Q7MXT9 [385-395]		0	1713.82
High	[K].LTTLNCYSNR.[I]	1xCarbamidomethyl [C6]; 1xiTRAQ8plex [N-Term]	3.28912e-05	0.000217294	1	1	3	Q7MX64	Q7MX64 [335-344]		0	1545.8
High	[K].LTTTVENFTPDK.[W]	1xiTRAQ8plex [K12]; 1xiTRAQ8plex [N-Term]	1.3571e-08	0.000217294	1	1	3	Q7MVU6	Q7MVU6 [42-53]		0	1974.1
High	[R].LVAMPFPLVVAGR.[A]	1xOxidation [M4]; 1xiTRAQ8plex [N-Term]	1.02688e-05	0.000217294	1	1	7	Q7MVT4	Q7MVT4 [127-139]		0	1690
High	[R].LVAMPFPLVVAGR.[A]	1xiTRAQ8plex [N-Term]	0.000241297	0.000217294	1	1	1	Q7MVT4	Q7MVT4 [127-139]		0	1674.01	NoQuanValues
High	[R].IVALIVPDKDGNR.[T]	1xiTRAQ8plex [K9]; 1xiTRAQ8plex [N-Term]	3.03992e-05	0.000217294	1	1	1	Q7MUA4	Q7MUA4 [43-55]		1	2018.22
High	[R].IVALIVPDK.[D]	1xiTRAQ8plex [K9]; 1xiTRAQ8plex [N-Term]	0.00026317	0.000217294	1	1	1	Q7MUA4	Q7MUA4 [43-51]		0	1576.03
High	[K].IVAIEEVSENEILHER.[C]	1xiTRAQ8plex [N-Term]	2.24026e-11	0.000217294	1	1	7	Q7MVS5	Q7MVS5 [77-92]		0	2184.18
High	[K].IVADIQTDAYGR.[V]	1xiTRAQ8plex [N-Term]	1.99514e-07	0.000217294	1	1	13	Q7MVM2	Q7MVM2 [100-111]		0	1625.88
High	[K].IVADIQTDAYGR.[V]		6.92172e-06	0.000217294	1	1	2	Q7MVM2	Q7MVM2 [100-111]		0	1321.67	NoQuanLabels
High	[K].ITLVSSTSIVEGGAHDVILKDR.[G]	1xiTRAQ8plex [K20]; 1xiTRAQ8plex [N-Term]	0.000873828	0.000217294	1	1	2	Q7MWR9	Q7MWR9 [476-497]		1	2918.68
High	[R].IVAALLENNQTADGIR.[I]	1xiTRAQ8plex [N-Term]	1.99506e-08	0.000217294	1	1	12	Q7MX93	Q7MX93 [393-408]		0	2002.12
High	[R].IVAAASADFVTAIYNPK.[S]	1xiTRAQ8plex [K17]; 1xiTRAQ8plex [N-Term]	1.33221e-06	0.000217294	1	1	1	Q7MXH5	Q7MXH5 [151-167]		0	2359.35
High	[K].LTYVLPNSLFAGQNVIGGAR.[V]	1xiTRAQ8plex [N-Term]	6.57795e-09	0.000217294	1	1	2	Q7MXJ7	Q7MXJ7 [954-973]		0	2394.34
High	[R].ITYDFGLR.[K]	1xiTRAQ8plex [N-Term]	0.000104076	0.000217294	1	1	7	Q7MXJ5	Q7MXJ5 [221-228]		0	1288.72
High	[R].LTVVGSELVMPK.[V]	1xOxidation [M10]; 1xiTRAQ8plex [K12]; 1xiTRAQ8plex [N-Term]	1.53841e-06	0.000217294	1	1	5	Q7MUS4	Q7MUS4 [354-365]		0	1897.13
High	[R].LTVVGSELVMPK.[V]	1xiTRAQ8plex [K12]; 1xiTRAQ8plex [N-Term]	8.53154e-07	0.000217294	1	1	3	Q7MUS4	Q7MUS4 [354-365]		0	1881.13
High	[R].LTVLPLSPK.[M]	1xiTRAQ8plex [K9]; 1xiTRAQ8plex [N-Term]	2.04979e-05	0.000217294	1	1	2	Q7MTC4	Q7MTC4 [308-316]		0	1576.03
High	[K].LTVALGDK.[V]	1xiTRAQ8plex [K8]; 1xiTRAQ8plex [N-Term]	0.000196374	0.000217294	1	1	2	Q7MTV8	Q7MTV8 [302-309]		0	1424.89
High	[R].IVAALLENNQTADGIR.[I]		2.76114e-06	0.000217294	1	1	3	Q7MX93	Q7MX93 [393-408]		0	1697.92	NoQuanLabels
High	[R].LSEVELVGGK.[N]	1xiTRAQ8plex [K10]; 1xiTRAQ8plex [N-Term]	0.000461718	0.000217294	1	1	1	Q7MXF7	Q7MXF7 [74-83]		0	1638.99
High	[K].NEELSNAIQER.[I]		0.00071763	0.000217294	1	1	1	Q7MTJ8	Q7MTJ8 [236-246]		0	1302.63	NoQuanLabels
High	[R].NEEQLAQIDEK.[A]	1xiTRAQ8plex [K11]; 1xiTRAQ8plex [N-Term]	3.3245e-06	0.000217294	1	1	2	Q7MVS7	Q7MVS7 [313-323]		0	1925.04
High	[R].QEDAVLELPK.[D]	1xiTRAQ8plex [K10]; 1xiTRAQ8plex [N-Term]	2.24063e-06	0.000217294	1	1	15	Q7MV03	Q7MV03 [75-84]		0	1750.02
High	[K].QDVQPIDPIIK.[E]	1xiTRAQ8plex [K11]; 1xiTRAQ8plex [N-Term]	0.000416276	0.000217294	1	1	1	Q7MV55	Q7MV55 [172-182]		0	1874.12
High	[R].QDQWESVK.[S]	1xiTRAQ8plex [K8]; 1xiTRAQ8plex [N-Term]	3.62528e-05	0.000217294	1	1	3	Q7MVV4	Q7MVV4 [243-250]		0	1627.89
High	[R].QDNANYFHR.[L]	1xiTRAQ8plex [N-Term]	4.84182e-06	0.000217294	1	1	3	F5HE64	F5HE64 [349-357]		0	1468.72
High	[R].QDIVVGDNVAEANEK.[A]	1xiTRAQ8plex [K15]; 1xiTRAQ8plex [N-Term]	8.61112e-07	0.000217294	1	1	3	Q59676	Q59676 [85-99]		0	2209.19
High	[R].QCMELYPDLR.[I]	1xCarbamidomethyl [C2]; 1xOxidation [M3]; 1xiTRAQ8plex [N-Term]	7.38637e-06	0.000217294	1	1	7	Q7MWP9	Q7MWP9 [115-124]		0	1644.8
High	[R].QCMELYPDLR.[I]	1xCarbamidomethyl [C2]; 1xiTRAQ8plex [N-Term]	3.64212e-05	0.000217294	1	1	1	Q7MWP9	Q7MWP9 [115-124]		0	1628.81
High	[R].QAYEQAKER.[E]	1xiTRAQ8plex [K7]; 1xiTRAQ8plex [N-Term]	4.07045e-05	0.000217294	1	1	1	Q7MUY3	Q7MUY3 [57-65]		1	1730.96	NoQuanValues
High	[R].QAYEQAK.[E]	1xiTRAQ8plex [K7]; 1xiTRAQ8plex [N-Term]	0.000330447	0.000217294	1	1	1	Q7MUY3	Q7MUY3 [57-63]		0	1445.82
High	[K].QATDYATGK.[L]	1xiTRAQ8plex [K9]; 1xiTRAQ8plex [N-Term]	1.94032e-06	0.000217294	1	1	1	Q7MU59	Q7MU59 [339-347]		0	1562.86
High	[R].QAPVHIVLVEEK.[A]	1xiTRAQ8plex [K12]; 1xiTRAQ8plex [N-Term]	4.60114e-08	0.000217294	1	1	5	Q7MW98	Q7MW98 [80-91]		0	1970.19
High	[R].QAPGFVGALDQSGGSTPK.[A]	1xiTRAQ8plex [K18]; 1xiTRAQ8plex [N-Term]	1.59646e-09	0.000217294	1	1	12	P60053	P60053 [11-28]		0	2325.27
High	[K].QAIPTHQELVR.[A]	1xiTRAQ8plex [N-Term]	7.81127e-07	0.000217294	1	1	5	Q7MVJ1	Q7MVJ1 [80-90]		0	1595.92
High	[R].QAIPLGR.[E]	1xiTRAQ8plex [N-Term]	0.000932562	0.000217294	1	1	2	Q7MVG2	Q7MVG2 [759-765]		0	1058.66
High	[R].QAIDGDTAQVGPQVAEK.[L]	1xiTRAQ8plex [K17]; 1xiTRAQ8plex [N-Term]	5.00233e-07	0.000217294	1	1	6	Q7MW68	Q7MW68 [122-138]		0	2335.27
High	[K].QEEESFDYETAIDQ.[-]	1xiTRAQ8plex [N-Term]	0.000103597	0.000217294	1	1	1	Q7MVY7	Q7MVY7 [440-453]		0	2007.9
High	[R].QAIDGDTAQVGPQIAEQLDLPQITYVEEATFDGK.[Q]	1xiTRAQ8plex [K34]; 1xiTRAQ8plex [N-Term]	3.92236e-05	0.000217294	1	1	1	Q7MVI4	Q7MVI4 [118-151]		0	4269.2
High	[K].QEETNNPVTIK.[A]	1xiTRAQ8plex [K11]; 1xiTRAQ8plex [N-Term]	1.36349e-06	0.000217294	1	1	2	Q7MWM8	Q7MWM8 [3-13]		0	1881.05
High	[R].QEKENDYQTIDLIK.[A]	2xiTRAQ8plex [K3; K14]; 1xiTRAQ8plex [N-Term]	1.58922e-06	0.000217294	1	1	3	Q7MWU7	Q7MWU7 [12-25]		1	2649.49
High	[K].QFVFSDGEKPVASFSVR.[S]	1xiTRAQ8plex [K9]; 1xiTRAQ8plex [N-Term]	4.55776e-12	0.000217294	1	1	10	F5HG90	F5HG90 [114-130]		0	2508.37
High	[K].QFTGISQDK.[S]	1xiTRAQ8plex [K9]; 1xiTRAQ8plex [N-Term]	7.70323e-07	0.000217294	1	1	3	Q7MUY4	Q7MUY4 [99-107]		0	1631.92
High	[K].QFNDNSNLQYR.[L]	1xiTRAQ8plex [N-Term]	0.000136597	0.000217294	1	1	2	Q7MU49	Q7MU49 [444-454]		0	1702.85
High	[K].QFLDFFGTGR.[S]	1xiTRAQ8plex [N-Term]	3.6142e-06	0.000217294	1	1	6	Q7MSZ5	Q7MSZ5 [30-39]		0	1491.79
High	[K].QFGSFEK.[F]	1xiTRAQ8plex [K7]; 1xiTRAQ8plex [N-Term]	0.000451449	0.000217294	1	1	3	P19665	P19665 [100-106]		0	1450.82
High	[K].QFGQNIEK.[G]	1xiTRAQ8plex [K8]; 1xiTRAQ8plex [N-Term]	3.49336e-05	0.000217294	1	1	4	Q7MWC1	Q7MWC1 [146-153]		0	1571.9
High	[K].QFEEAGADALEINVMR.[L]	1xOxidation [M15]; 1xiTRAQ8plex [N-Term]	1.71175e-06	0.000217294	1	1	1	Q7MTB7	Q7MTB7 [117-132]		0	2113.05
High	[K].QEYILETLDQYPR.[K]	1xiTRAQ8plex [N-Term]	9.06227e-07	0.000217294	1	1	2	Q7MT93	Q7MT93 [30-42]		0	1972.03
High	[K].QEYEKEGNDLTYVLLVGDHK.[D]	2xiTRAQ8plex [K5; K20]; 1xiTRAQ8plex [N-Term]	2.16883e-09	0.000217294	1	1	1	P95493	P95493 [290-309]		1	3262.77
High	[R].QESLDGKWEVK.[L]	2xiTRAQ8plex [K7; K11]; 1xiTRAQ8plex [N-Term]	0.000211313	0.000217294	1	1	1	Q7MWC2	Q7MWC2 [36-46]		1	2231.28
High	[R].QEPTVLPTR.[I]	1xiTRAQ8plex [N-Term]	0.0001893	0.000217294	1	1	5	Q7MUU5	Q7MUU5 [154-162]		0	1344.78
High	[K].QENPSQVYTAVIDITHSDAPER.[L]	1xiTRAQ8plex [N-Term]	3.18865e-07	0.000217294	1	1	1	Q7MV69	Q7MV69 [45-66]		0	2774.39
High	[R].QENAPIEIVK.[E]	1xiTRAQ8plex [K10]; 1xiTRAQ8plex [N-Term]	0.000137227	0.000217294	1	1	1	Q7MW39	Q7MW39 [227-236]		0	1749.04	NoQuanValues
High	[R].QELAIDLGTANTIIIK.[D]	1xiTRAQ8plex [K16]; 1xiTRAQ8plex [N-Term]	7.05267e-08	0.000217294	1	1	1	Q7MUT6	Q7MUT6 [8-23]		0	2321.39
High	[K].QEIAAVVNELLEK.[G]	1xiTRAQ8plex [K13]; 1xiTRAQ8plex [N-Term]	9.99001e-08	0.000217294	1	1	3	Q7MVE9	Q7MVE9 [19-31]		0	2064.22
High	[R].QEFDMDHLPDDSWTYVDR.[H]	1xOxidation [M5]; 1xiTRAQ8plex [N-Term]	5.43753e-06	0.000217294	1	1	2	Q7MWI8	Q7MWI8 [213-230]		0	2589.15
High	[K].QGDTFDSLAEEFDMR.[A]	1xOxidation [M14]; 1xiTRAQ8plex [N-Term]	0.000366781	0.000217294	1	1	1	Q7MXT3	Q7MXT3 [218-232]		0	2080.94
High	[R].QAGIYSILLQATNR.[T]	1xiTRAQ8plex [N-Term]	1.66466e-08	0.000217294	1	1	3	Q7MVL8	Q7MVL8 [361-374]		0	1852.06
High	[K].QAFGEETDIK.[N]	1xiTRAQ8plex [K10]; 1xiTRAQ8plex [N-Term]	5.02561e-07	0.000217294	1	1	2	Q7MW80	Q7MW80 [270-279]		0	1745.95
High	[R].NWWVQHNGFVYNADLPER.[C]		2.17892e-09	0.000217294	1	1	2	Q7MT96	Q7MT96 [171-188]		0	2245.06	NoQuanLabels
High	[R].NWLGDLIK.[A]	1xiTRAQ8plex [K8]; 1xiTRAQ8plex [N-Term]	0.000397898	0.000217294	1	1	2	Q7MTR5	Q7MTR5 [101-108]		0	1566.95
High	[R].NVYLSDVAR.[V]	1xiTRAQ8plex [N-Term]	2.08817e-05	0.000217294	1	1	2	Q7MWQ6	Q7MWQ6 [251-259]		0	1340.75
High	[R].NVVCHNVAFSPASNILR.[D]	1xCarbamidomethyl [C4]; 1xiTRAQ8plex [N-Term]	1.75187e-08	0.000217294	1	1	6	Q7MW42	Q7MW42 [284-300]		0	2202.18
High	[R].NVVCHNVAFSPASNILR.[D]	1xCarbamidomethyl [C4]	0.000151148	0.000217294	1	1	1	Q7MW42	Q7MW42 [284-300]		0	1897.97	NoQuanLabels
High	[R].NVTSQSAEEQYNALEK.[Y]	1xiTRAQ8plex [K16]; 1xiTRAQ8plex [N-Term]	6.07926e-07	0.000217294	1	1	1	Q7MVE7	Q7MVE7 [146-161]		0	2419.26
High	[K].NVTDTLQIIMAK.[E]	1xOxidation [M10]; 1xiTRAQ8plex [K12]; 1xiTRAQ8plex [N-Term]	1.33157e-05	0.000217294	1	1	1	P0C935	P0C935 [108-119]		0	1971.14
High	[K].NVSISHIAR.[L]	1xiTRAQ8plex [N-Term]	0.000344227	0.000217294	1	1	1	Q7MUB7	Q7MUB7 [231-239]		0	1300.76
High	[R].NVSGLEEPSR.[K]	1xiTRAQ8plex [N-Term]	2.33399e-05	0.000217294	1	1	1	Q7MT47	Q7MT47 [113-122]		0	1391.74
High	[R].NVIGGFTNIDSGFGR.[T]	1xiTRAQ8plex [N-Term]	1.42152e-09	0.000217294	1	1	5	Q7MTK8	Q7MTK8 [154-168]		0	1857.98
High	[R].NVIGEMDLDQTLTSR.[D]	1xOxidation [M6]; 1xiTRAQ8plex [N-Term]	0.00018416	0.000217294	1	1	3	Q7MUY8	Q7MUY8 [143-157]		0	2012.03
High	[R].NVIGEMDLDQTLTSR.[D]	1xiTRAQ8plex [N-Term]	1.33776e-05	0.000217294	1	1	1	Q7MUY8	Q7MUY8 [143-157]		0	1996.03
High	[R].NVLENPAWYTSYTPYQAEVSQGR.[L]	1xiTRAQ8plex [N-Term]	7.63147e-09	0.000217294	1	1	2	Q7MV12	Q7MV12 [93-115]		0	2977.46
High	[K].NVLDAVGETVIR.[Y]	1xiTRAQ8plex [N-Term]	3.21811e-09	0.000217294	1	1	1	Q7MT37	Q7MT37 [311-322]		0	1589.92
High	[K].NVATDMYGIQGIPQVILFGPDGTIIER.[D]	1xOxidation [M6]; 1xiTRAQ8plex [N-Term]	3.53104e-10	0.000217294	1	1	2	Q7MVH7	Q7MVH7 [312-338]		0	3237.71
High	[R].NWWVQHNGFVYNADLPER.[C]	1xiTRAQ8plex [N-Term]	4.21208e-11	0.000217294	1	1	9	Q7MT96	Q7MT96 [171-188]		0	2549.26
High	[K].QAFTDIVVNR.[K]	1xiTRAQ8plex [N-Term]	1.03202e-06	0.000217294	1	1	2	Q7MXV8	Q7MXV8 [57-66]		0	1466.83
High	[K].NYAGFNPATR.[N]	1xiTRAQ8plex [N-Term]	0.000283089	0.000217294	1	1	2	Q7MUS3	Q7MUS3 [773-782]		0	1414.74
High	[R].NYDALWEILDR.[G]		0.000305873	0.000217294	1	1	1	Q7MUB1	Q7MUB1 [35-45]		0	1407.69	NoQuanLabels
High	[R].QAFANPYNAASYGYMDDVIEPR.[N]	1xOxidation [M15]; 1xiTRAQ8plex [N-Term]	7.70301e-08	0.000217294	1	1	2	Q7MUB9	Q7MUB9 [466-487]		0	2812.32
High	[K].QAEEHDR.[V]	1xiTRAQ8plex [N-Term]	0.000344227	0.000217294	1	1	2	Q7MV40	Q7MV40 [788-794]		0	1188.59
High	[K].QAEADIVIIAACGER.[A]	1xCarbamidomethyl [C12]; 1xiTRAQ8plex [N-Term]	6.20301e-05	0.000217294	1	1	1	Q7MTX7	Q7MTX7 [251-265]		0	1920.02
High	[R].NYTLHIGAENLFDYKPK.[A]	2xiTRAQ8plex [K15; K17]; 1xiTRAQ8plex [N-Term]	9.06077e-11	0.000217294	1	1	7	Q7MUG9	Q7MUG9 [608-624]		0	2935.64
High	[R].NYTLHIGAENLFDYKPK.[A]	2xiTRAQ8plex [K15; K17]	3.5809e-08	0.000217294	1	1	4	Q7MUG9	Q7MUG9 [608-624]		0	2631.44
High	[K].NYSLPMGAHVVK.[D]	1xOxidation [M6]; 1xiTRAQ8plex [K12]; 1xiTRAQ8plex [N-Term]	5.13097e-05	0.000217294	1	1	2	Q7MX26	Q7MX26 [1088-1099]		0	1940.09
High	[K].NYSLPMGAHVVK.[D]	1xiTRAQ8plex [K12]; 1xiTRAQ8plex [N-Term]	1.07105e-07	0.000217294	1	1	3	Q7MX26	Q7MX26 [1088-1099]		0	1924.09
High	[K].NYIYFDHTAFPQQVSSPIQVLEGR.[I]	1xiTRAQ8plex [N-Term]	1.97653e-09	0.000217294	1	1	2	Q7MX53	Q7MX53 [555-578]		0	3113.6
High	[K].NYIQPTFITDYPK.[E]	1xiTRAQ8plex [K13]; 1xiTRAQ8plex [N-Term]	0.000310076	0.000217294	1	1	2	Q7MUV7	Q7MUV7 [382-394]		0	2208.22
High	[R].NYLLVLDGR.[T]	1xiTRAQ8plex [N-Term]	0.000363473	0.000217294	1	1	1	Q51841	Q51841 [236-244]		0	1366.8
High	[K].NYLAWQDDQYR.[A]	1xiTRAQ8plex [N-Term]	1.40853e-06	0.000217294	1	1	1	Q7MW51	Q7MW51 [296-306]		0	1775.87
High	[K].NYFTAYVPR.[V]	1xiTRAQ8plex [N-Term]	1.16935e-05	0.000217294	1	1	10	Q7MTR3	Q7MTR3 [313-321]		0	1434.77
High	[K].NYFAQAILNR.[R]	1xiTRAQ8plex [N-Term]	5.23933e-06	0.000217294	1	1	2	Q7MU49	Q7MU49 [466-475]		0	1513.84
High	[K].NYDGLQHDLDK.[M]	1xiTRAQ8plex [K11]; 1xiTRAQ8plex [N-Term]	4.39242e-08	0.000217294	1	1	3	Q7MTX7	Q7MTX7 [86-96]		0	1926.02
High	[R].NYDALWEILDR.[G]	1xiTRAQ8plex [N-Term]	2.55163e-06	0.000217294	1	1	2	Q7MUB1	Q7MUB1 [35-45]		0	1711.9
High	[R].NYCSCLDFR.[T]	2xCarbamidomethyl [C3; C5]; 1xiTRAQ8plex [N-Term]	0.000167233	0.000217294	1	1	4	Q7MVL6	Q7MVL6 [69-77]		0	1538.7
High	[K].QGGMAYGVTCEGAASVVK.[A]	1xCarbamidomethyl [C10]; 1xOxidation [M4]; 1xiTRAQ8plex [K18]; 1xiTRAQ8plex [N-Term]	7.88413e-07	0.000217294	1	1	1	Q7MVJ6	Q7MVJ6 [136-153]		0	2409.24
High	[R].QGIDATVTEDGAIK.[A]	1xiTRAQ8plex [K14]; 1xiTRAQ8plex [N-Term]	8.77004e-06	0.000217294	1	1	1	Q7MTI2	Q7MTI2 [291-304]		0	2026.13
High	[K].QGLPWHEK.[H]	1xiTRAQ8plex [K8]; 1xiTRAQ8plex [N-Term]	0.000113085	0.000217294	1	1	2	Q7MWE5	Q7MWE5 [383-390]		0	1602.92
High	[R].QIVLKPK.[V]	2xiTRAQ8plex [K5; K7]; 1xiTRAQ8plex [N-Term]	0.000769908	0.000217294	1	1	3	Q7MX12	Q7MX12 [286-292]		0	1738.17
High	[R].QLTEYNAFSTAIPIR.[G]	1xiTRAQ8plex [N-Term]	3.48268e-07	0.000217294	1	1	1	Q7MWY8	Q7MWY8 [851-865]		0	2028.11
High	[K].QITAELIR.[E]	1xiTRAQ8plex [N-Term]	0.000783523	0.000217294	1	1	1	Q7MTR2	Q7MTR2 [580-587]		0	1247.76
High	[R].QLSTPIEIPIIIGGK.[E]	1xiTRAQ8plex [K15]; 1xiTRAQ8plex [N-Term]	4.11618e-07	0.000217294	1	1	4	Q7MV36	Q7MV36 [36-50]		0	2187.36
High	[R].QLSNIEGGITGFLFSPDEK.[Q]	1xiTRAQ8plex [K19]; 1xiTRAQ8plex [N-Term]	1.80965e-09	0.000217294	1	1	1	Q7MWA7	Q7MWA7 [92-110]		0	2660.44
High	[R].QLSENFSMAVALR.[Y]	1xOxidation [M8]; 1xiTRAQ8plex [N-Term]	3.83915e-08	0.000217294	1	1	18	Q7MXX1	Q7MXX1 [155-167]		0	1785.95
High	[R].QLSENFSMAVALR.[Y]	1xiTRAQ8plex [N-Term]	1.28363e-07	0.000217294	1	1	5	Q7MXX1	Q7MXX1 [155-167]		0	1769.95
High	[R].QLSENFSMAVALR.[Y]	1xOxidation [M8]	8.11082e-05	0.000217294	1	1	1	Q7MXX1	Q7MXX1 [155-167]		0	1481.74	NoQuanLabels
High	[R].QLQVLEIITR.[E]	1xiTRAQ8plex [N-Term]	3.29378e-06	0.000217294	1	1	1	Q7MU74	Q7MU74 [514-523]		0	1516.94
High	[R].QLQGETQSTR.[S]	1xiTRAQ8plex [N-Term]	2.18729e-05	0.000217294	1	1	1	Q7MX14	Q7MX14 [79-88]		0	1451.78
High	[K].QLNQAVTTEK.[E]	1xiTRAQ8plex [K10]; 1xiTRAQ8plex [N-Term]	3.27391e-05	0.000217294	1	1	3	Q7MTC5	Q7MTC5 [68-77]		0	1740.01
High	[K].QINNEVTISER.[E]	1xiTRAQ8plex [N-Term]	1.2777e-06	0.000217294	1	1	3	Q7MWB5	Q7MWB5 [146-156]		0	1606.87
High	[K].QLNELAEK.[Y]	1xiTRAQ8plex [K8]; 1xiTRAQ8plex [N-Term]	1.30103e-05	0.000217294	1	1	3	Q7MXJ1	Q7MXJ1 [42-49]		0	1552.92
High	[K].QLMDIADSGNIMPPK.[T]	2xOxidation [M3; M12]; 1xiTRAQ8plex [K15]; 1xiTRAQ8plex [N-Term]	3.07239e-07	0.000217294	1	1	9	Q7MV28	Q7MV28 [383-397]		0	2270.2
High	[K].QLMDIADSGNIMPPK.[T]	1xOxidation [M]; 1xiTRAQ8plex [K15]; 1xiTRAQ8plex [N-Term]	3.49336e-05	0.000217294	1	1	2	Q7MV28	Q7MV28 [383-397]		0	2254.2
High	[R].QIVIWGAADGVR.[I]	1xiTRAQ8plex [N-Term]	1.03202e-06	0.000217294	1	1	2	Q7MVA0	Q7MVA0 [117-128]		0	1588.91
High	[K].QIMAGDLYDR.[S]	1xOxidation [M3]; 1xiTRAQ8plex [N-Term]	0.000145687	0.000217294	1	1	4	Q7MUU8	Q7MUU8 [264-273]		0	1501.76
High	[K].QIVPNADVEK.[A]	1xiTRAQ8plex [K10]; 1xiTRAQ8plex [N-Term]	0.00042005	0.000217294	1	1	2	Q7MTP0	Q7MTP0 [90-99]		0	1721.01
High	[K].QIYAQLIDDIAGR.[T]	1xiTRAQ8plex [N-Term]	4.7533e-07	0.000217294	1	1	2	Q7MTM9	Q7MTM9 [36-48]		0	1779.99
High	[K].QNPDFSAQDLAEK.[M]	1xiTRAQ8plex [K13]; 1xiTRAQ8plex [N-Term]	4.23168e-11	0.000217294	1	1	3	Q7MTY1	Q7MTY1 [861-873]		0	2071.09
High	[R].QNENEATAEAATEVAEAPEAEEAE.[-]	1xiTRAQ8plex [N-Term]	3.76834e-09	0.000217294	1	1	3	Q7MX41	Q7MX41 [258-281]		0	2807.26
High	[K].QNEDVVASLYER.[I]	1xiTRAQ8plex [N-Term]	9.80621e-08	0.000217294	1	1	2	Q7MX26	Q7MX26 [828-839]		0	1726.89
High	[K].QNEAQAPVYNPNKEPIMDINR.[I]	1xOxidation [M17]; 1xiTRAQ8plex [K13]; 1xiTRAQ8plex [N-Term]	1.08607e-07	0.000217294	1	1	10	Q7MXT8	Q7MXT8 [303-323]		1	3065.59
High	[K].QNEAQAPVYNPNKEPIMDINR.[I]	1xiTRAQ8plex [K13]; 1xiTRAQ8plex [N-Term]	1.05129e-08	0.000217294	1	1	2	Q7MXT8	Q7MXT8 [303-323]		1	3049.6
High	[R].QNDVYQLIATVYQDK.[K]	1xiTRAQ8plex [K15]; 1xiTRAQ8plex [N-Term]	1.08099e-08	0.000217294	1	1	4	Q7MUU6	Q7MUU6 [217-231]		0	2406.31
High	[R].QNDVYQLIATVYQDK.[K]	1xiTRAQ8plex [K15]	0.000264373	0.000217294	1	1	1	Q7MUU6	Q7MUU6 [217-231]		0	2102.11
High	[R].QNDLQGDGGLLR.[G]	1xiTRAQ8plex [N-Term]	1.51003e-08	0.000217294	1	1	3	Q7MT47	Q7MT47 [522-533]		0	1589.85
High	[R].QNASNTYVHR.[L]	1xiTRAQ8plex [N-Term]	3.54795e-07	0.000217294	1	1	1	Q7MVL5	Q7MVL5 [17-26]		0	1493.78
High	[R].QMIAQVPFSEEK.[Y]	1xOxidation [M2]; 1xiTRAQ8plex [K12]; 1xiTRAQ8plex [N-Term]	4.5583e-06	0.000217294	1	1	1	Q7MWN9	Q7MWN9 [258-269]		0	2031.1
High	[R].QMIAQVPFSEEK.[Y]	1xiTRAQ8plex [K12]; 1xiTRAQ8plex [N-Term]	0.000280521	0.000217294	1	1	1	Q7MWN9	Q7MWN9 [258-269]		0	2015.11	NoQuanValues
High	[K].QMLAQTQGFEEGDVVR.[K]	1xOxidation [M2]; 1xiTRAQ8plex [N-Term]	2.94655e-08	0.000217294	1	1	4	Q7MW50	Q7MW50 [192-207]		0	2128.06
High	[K].QMLAQTQGFEEGDVVR.[K]	1xiTRAQ8plex [N-Term]	2.33627e-07	0.000217294	1	1	2	Q7MW50	Q7MW50 [192-207]		0	2112.07
High	[R].QMEIDDIVIFDR.[A]	1xOxidation [M2]; 1xiTRAQ8plex [N-Term]	6.96336e-05	0.000217294	1	1	1	Q7MT86	Q7MT86 [93-104]		0	1813.93
High	[R].QIYVDLPDLNDR.[K]	1xiTRAQ8plex [N-Term]	0.000199094	0.000217294	1	1	1	Q7MXV8	Q7MXV8 [358-369]		0	1764.94
High	[K].QLWYVPGQVDADGNK.[V]	1xiTRAQ8plex [K15]; 1xiTRAQ8plex [N-Term]	1.64935e-06	0.000217294	1	1	8	Q7MXJ7	Q7MXJ7 [828-842]		0	2298.23
High	[K].QIMAGDLYDR.[S]	1xiTRAQ8plex [N-Term]	4.73128e-07	0.000217294	1	1	4	Q7MUU8	Q7MUU8 [264-273]		0	1485.77
High	[R].QLLSYFAQGVK.[D]	1xiTRAQ8plex [K11]; 1xiTRAQ8plex [N-Term]	0.000339572	0.000217294	1	1	1	Q7MW81	Q7MW81 [58-68]		0	1862.1
High	[K].QLLMVSGFDR.[Y]	1xOxidation [M4]; 1xiTRAQ8plex [N-Term]	0.000822131	0.000217294	1	1	2	Q7MXM0	Q7MXM0 [202-211]		0	1485.8
High	[K].QIATPLGITVK.[K]	1xiTRAQ8plex [K11]; 1xiTRAQ8plex [N-Term]	8.81083e-06	0.000217294	1	1	2	Q7MVT2	Q7MVT2 [147-157]		0	1749.11
High	[K].QIALSSEDWTDR.[L]	1xiTRAQ8plex [N-Term]	1.01303e-06	0.000217294	1	1	5	Q7MUG8	Q7MUG8 [554-565]		0	1724.88
High	[K].QIAEVVDK.[Y]	1xiTRAQ8plex [K8]; 1xiTRAQ8plex [N-Term]	4.32308e-05	0.000217294	1	1	2	Q7MV60	Q7MV60 [60-67]		0	1509.91
High	[R].QLAEASSSR.[L]	1xiTRAQ8plex [N-Term]	0.000272951	0.000217294	1	1	1	Q7MW98	Q7MW98 [62-70]		0	1252.68
High	[R].QIAATEDGR.[A]	1xiTRAQ8plex [N-Term]	3.24371e-05	0.000217294	1	1	1	Q7MXJ6	Q7MXJ6 [217-225]		0	1264.68
High	[K].QIAADTASQAFSNEITR.[F]	1xiTRAQ8plex [N-Term]	2.95998e-10	0.000217294	1	1	3	Q7MUA8	Q7MUA8 [38-54]		0	2127.1
High	[R].QKTVDLPAGTKYVAFR.[H]	2xiTRAQ8plex [K2; K11]; 1xiTRAQ8plex [N-Term]	3.05404e-05	0.000217294	1	1	1	Q7MTE2	Q7MTE2 [1100-1115]		2	2706.61
High	[K].QHIHIGEIIQR.[L]	1xiTRAQ8plex [N-Term]	4.25174e-06	0.000217294	1	1	3	Q7MTR8	Q7MTR8 [5-15]		0	1647.96
High	[R].QGYTVDK.[I]	1xiTRAQ8plex [K7]; 1xiTRAQ8plex [N-Term]	0.000394318	0.000217294	1	1	1	Q7MWR4	Q7MWR4 [437-443]		0	1418.81
High	[K].QGYSDEDIK.[K]	1xiTRAQ8plex [K9]; 1xiTRAQ8plex [N-Term]	0.000866263	0.000217294	1	1	1	Q7MXE8	Q7MXE8 [492-500]		0	1662.88
High	[R].QGYFSNVR.[I]	1xiTRAQ8plex [N-Term]	0.00033498	0.000217294	1	1	2	Q7MXJ3	Q7MXJ3 [92-99]		0	1274.68
High	[K].QGSYSTAR.[S]	1xiTRAQ8plex [N-Term]	0.00067464	0.000217294	1	1	1	Q7MWY0	Q7MWY0 [347-354]		0	1173.62
High	[K].QGSDFTELQQR.[R]	1xiTRAQ8plex [N-Term]	6.70177e-07	0.000217294	1	1	3	Q7MT42	Q7MT42 [160-170]		0	1612.82
High	[R].QGQVWVR.[I]	1xiTRAQ8plex [N-Term]	0.000793882	0.000217294	1	1	2	Q7MTM0	Q7MTM0 [61-67]		0	1176.68
High	[K].QGPIFANFILADEINR.[A]	1xiTRAQ8plex [N-Term]	4.19297e-09	0.000217294	1	1	1	Q7MUE9	Q7MUE9 [108-123]		0	2122.16
High	[K].QIAVQSIPNMPVNYTIYDNSAQAIK.[L]	1xiTRAQ8plex [K25]; 1xiTRAQ8plex [N-Term]	9.8979e-07	0.000217294	1	1	1	Q7MUX6	Q7MUX6 [32-56]		0	3386.82
High	[K].QIAVQSIPNMPVNYTIYDNSAQAIK.[L]	1xOxidation [M10]; 1xiTRAQ8plex [K25]; 1xiTRAQ8plex [N-Term]	3.73384e-07	0.000217294	1	1	2	Q7MUX6	Q7MUX6 [32-56]		0	3402.82
High	[K].QLEESGIVR.[L]	1xiTRAQ8plex [N-Term]	0.00035533	0.000217294	1	1	1	Q7MAV9	Q7MAV9 [266-274]		0	1334.76
High	[R].QLEIEPDIESTFR.[T]	1xiTRAQ8plex [N-Term]	1.41434e-05	0.000217294	1	1	1	Q7MSY4	Q7MSY4 [375-387]		0	1880.99
High	[K].QILIEANAAIK.[A]	1xiTRAQ8plex [K11]; 1xiTRAQ8plex [N-Term]	1.30769e-07	0.000217294	1	1	1	F5HE64	F5HE64 [759-769]		0	1792.12
High	[K].QILIDTLAVGR.[I]	1xiTRAQ8plex [N-Term]	3.21839e-07	0.000217294	1	1	1	Q7MVK4	Q7MVK4 [75-85]		0	1502.92
High	[K].QILETLAHGK.[Q]	1xiTRAQ8plex [K10]; 1xiTRAQ8plex [N-Term]	5.28819e-06	0.000217294	1	1	1	Q7MU63	Q7MU63 [119-128]		0	1718.04
High	[R].QILEPFFR.[H]	1xiTRAQ8plex [N-Term]	0.000636905	0.000217294	1	1	1	Q7MV16	Q7MV16 [255-262]		0	1353.78
High	[R].QLIDECCTDAPWVK.[F]	2xCarbamidomethyl [C6; C7]; 1xiTRAQ8plex [K14]; 1xiTRAQ8plex [N-Term]	0.00020185	0.000217294	1	1	1	Q7MWS3	Q7MWS3 [192-205]		0	2343.19
High	[K].QLIDAVIR.[K]	1xiTRAQ8plex [N-Term]	0.000239101	0.000217294	1	1	1	Q7MXA5	Q7MXA5 [242-249]		0	1231.77
High	[R].QILAAPK.[A]	1xiTRAQ8plex [K7]; 1xiTRAQ8plex [N-Term]	0.000414402	0.000217294	1	1	1	Q7MVK0	Q7MVK0 [558-564]		0	1348.88
High	[K].NVALMNVYNMIR.[G]	2xOxidation [M5; M10]; 1xiTRAQ8plex [N-Term]	4.92157e-05	0.000217294	1	1	6	Q7MXE8	Q7MXE8 [368-379]		0	1773.93
High	[K].QLKPDPWADIETR.[F]	1xiTRAQ8plex [K3]; 1xiTRAQ8plex [N-Term]	0.000480772	0.000217294	1	1	1	F5HFD5	F5HFD5 [370-382]		0	2177.22
High	[K].QLGPHTYLVSGR.[M]	1xiTRAQ8plex [N-Term]	5.91131e-06	0.000217294	1	1	5	Q7MWX8	Q7MWX8 [336-347]		0	1631.92
High	[K].QIGETIVR.[E]	1xiTRAQ8plex [N-Term]	8.14838e-05	0.000217294	1	1	2	Q7MXJ8	Q7MXJ8 [190-197]		0	1219.73
High	[K].QIFSSVANMWCDGDR.[F]	1xCarbamidomethyl [C11]; 1xiTRAQ8plex [N-Term]	5.21576e-07	0.000217294	1	1	2	Q7MT79	Q7MT79 [182-196]		0	2089.97
High	[K].QLFECSEVDDLIK.[L]	1xCarbamidomethyl [C5]; 1xiTRAQ8plex [K13]; 1xiTRAQ8plex [N-Term]	5.46361e-07	0.000217294	1	1	4	Q7MVR3	Q7MVR3 [724-736]		0	2204.17
High	[R].QIFDYFYK.[E]	1xiTRAQ8plex [K8]; 1xiTRAQ8plex [N-Term]	0.000680629	0.000217294	1	1	2	Q7MWG3	Q7MWG3 [53-60]		0	1731.96
High	[K].QLEVADEKGK.[E]	2xiTRAQ8plex [K8; K10]; 1xiTRAQ8plex [N-Term]	3.25878e-05	0.000217294	1	1	4	Q7MWY0	Q7MWY0 [213-222]		1	2029.21
High	[K].QLEVADEK.[G]	1xiTRAQ8plex [K8]; 1xiTRAQ8plex [N-Term]	8.41621e-05	0.000217294	1	1	2	Q7MWY0	Q7MWY0 [213-220]		0	1539.88
High	[R].QIHFPQGVAQLEAAR.[T]	1xiTRAQ8plex [N-Term]	2.89246e-07	0.000217294	1	1	1	Q7MX66	Q7MX66 [204-218]		0	1969.09
High	[K].NTWFGNSYIMGIIK.[N]	1xOxidation [M10]; 1xiTRAQ8plex [K14]; 1xiTRAQ8plex [N-Term]	1.61801e-05	0.000217294	1	1	2	Q7MT24	Q7MT24 [74-87]		0	2268.23
High	[R].NTVDFITALNR.[L]	1xiTRAQ8plex [N-Term]	4.62273e-07	0.000217294	1	1	3	Q7MXY2	Q7MXY2 [256-266]		0	1567.87
High	[R].NTTVDVLR.[V]	1xiTRAQ8plex [N-Term]	6.06117e-05	0.000217294	1	1	2	Q7MXY9	Q7MXY9 [7-14]		0	1221.71
High	[K].NILDKTEVWICPLTNPDGAYR.[A]	1xCarbamidomethyl [C11]; 1xiTRAQ8plex [K5]; 1xiTRAQ8plex [N-Term]	8.72944e-06	0.000217294	1	1	2	F5HE64	F5HE64 [205-225]		1	3083.64
High	[K].NIIAVTMPGFGTSDR.[T]	1xOxidation [M7]; 1xiTRAQ8plex [N-Term]	1.80981e-06	0.000217294	1	1	3	Q7MWR3	Q7MWR3 [383-397]		0	1898.99
High	[K].NLIAQLTAPVR.[W]	1xiTRAQ8plex [N-Term]	1.52332e-05	0.000217294	1	1	1	Q7MXN4	Q7MXN4 [241-251]		0	1499.92
High	[K].NLGVHEFFR.[E]	1xiTRAQ8plex [N-Term]	0.000567356	0.000217294	1	1	1	Q7MUG8	Q7MUG8 [1323-1331]		0	1422.78
High	[R].NIGPDTDIPAGDIGVGGR.[E]	1xiTRAQ8plex [N-Term]	4.75222e-12	0.000217294	1	1	12	P0C934	P0C934 [153-170]		0	2028.07
High	[R].NIGPDTDIPAGDIGVGGR.[E]		0.000375179	0.000217294	1	1	2	P0C934	P0C934 [153-170]		0	1723.86	NoQuanLabels
High	[K].NIGPAGATFVLVK.[T]	1xiTRAQ8plex [K13]; 1xiTRAQ8plex [N-Term]	1.53826e-09	0.000217294	1	1	2	Q7MV30	Q7MV30 [196-208]		0	1895.16
High	[R].NLGIDNAVR.[G]	1xiTRAQ8plex [N-Term]	4.40391e-05	0.000217294	1	1	5	Q7MT24	Q7MT24 [151-159]		0	1275.73
High	[R].NLGDVVK.[K]	1xiTRAQ8plex [K7]; 1xiTRAQ8plex [N-Term]	0.000347364	0.000217294	1	1	2	Q7MUL5	Q7MUL5 [153-159]		0	1352.84
High	[R].NLFSINAEATPSAAAWEK.[G]	1xiTRAQ8plex [K18]; 1xiTRAQ8plex [N-Term]	2.33622e-06	0.000217294	1	1	1	Q7MUG8	Q7MUG8 [976-993]		0	2528.36
High	[R].NIFNVALVTR.[A]	1xiTRAQ8plex [N-Term]	2.7869e-06	0.000217294	1	1	6	Q7MT18	Q7MT18 [172-181]		0	1450.87
High	[K].NLEATLK.[N]	1xiTRAQ8plex [K7]; 1xiTRAQ8plex [N-Term]	0.000776688	0.000217294	1	1	5	Q7MT75	Q7MT75 [209-215]		0	1396.86
High	[R].NIEAFYEAFNIQPTDK.[M]	1xiTRAQ8plex [K16]; 1xiTRAQ8plex [N-Term]	2.43595e-07	0.000217294	1	1	2	Q7MXL5	Q7MXL5 [662-677]		0	2508.32
High	[K].NLDYNPK.[E]	1xiTRAQ8plex [K7]; 1xiTRAQ8plex [N-Term]	0.000542585	0.000217294	1	1	4	Q7MVV4	Q7MVV4 [444-450]		0	1471.84
High	[K].NIDPSCAPR.[A]	1xCarbamidomethyl [C6]; 1xiTRAQ8plex [N-Term]	1.29501e-05	0.000217294	1	1	5	Q7MWY0	Q7MWY0 [409-417]		0	1333.68
High	[K].NLIEALPENEK.[S]	1xiTRAQ8plex [K11]; 1xiTRAQ8plex [N-Term]	0.0001893	0.000217294	1	1	1	Q7MX92	Q7MX92 [185-195]		0	1878.08
High	[K].NLDIIGSYDFMDLYER.[Q]	1xOxidation [M11]; 1xiTRAQ8plex [N-Term]	1.06609e-07	0.000217294	1	1	4	Q7MUU8	Q7MUU8 [317-332]		0	2284.11
High	[K].NILEMYLASHK.[G]	1xOxidation [M5]; 1xiTRAQ8plex [K11]; 1xiTRAQ8plex [N-Term]	4.31135e-06	0.000217294	1	1	1	Q7MXB6	Q7MXB6 [46-56]		0	1943.09
High	[K].NLLFSQDGEK.[K]	1xiTRAQ8plex [K10]	0.000881455	0.000217294	1	1	9	F5HI79	F5HI79 [210-219]		0	1454.78
High	[R].NLNTDIK.[V]	1xiTRAQ8plex [K7]; 1xiTRAQ8plex [N-Term]	0.000283089	0.000217294	1	1	4	Q7MXB7	Q7MXB7 [203-209]		0	1425.85
High	[R].NIMVDGNYNSEKPAR.[I]	1xOxidation [M3]; 1xiTRAQ8plex [K12]; 1xiTRAQ8plex [N-Term]	6.51767e-07	0.000217294	1	1	7	Q7MT31	Q7MT31 [96-110]		0	2332.22
High	[R].NIMVDGNYNSEKPAR.[I]	1xiTRAQ8plex [K12]; 1xiTRAQ8plex [N-Term]	2.10935e-08	0.000217294	1	1	1	Q7MT31	Q7MT31 [96-110]		0	2316.22
High	[R].NIMATSTAVDK.[H]	1xOxidation [M3]; 1xiTRAQ8plex [K11]; 1xiTRAQ8plex [N-Term]	3.07224e-06	0.000217294	1	1	6	Q7MXJ9	Q7MXJ9 [235-245]		0	1774.98
High	[R].NIMATSTAVDK.[H]	1xiTRAQ8plex [K11]; 1xiTRAQ8plex [N-Term]	1.10644e-06	0.000217294	1	1	1	Q7MXJ9	Q7MXJ9 [235-245]		0	1758.99
High	[R].NLLVNPSYNILGK.[R]	1xiTRAQ8plex [K13]; 1xiTRAQ8plex [N-Term]	2.73573e-07	0.000217294	1	1	2	Q7MU12	Q7MU12 [626-638]		0	2053.23
High	[R].NIIVGFAR.[F]	1xiTRAQ8plex [N-Term]	0.000307268	0.000217294	1	1	1	Q7MUB9	Q7MUB9 [309-316]		0	1193.73
High	[R].NLLTVTK.[Y]	1xiTRAQ8plex [K7]; 1xiTRAQ8plex [N-Term]	0.000365123	0.000217294	1	1	2	Q7MXJ7	Q7MXJ7 [980-986]		0	1396.9
High	[K].NIITDAIDK.[V]	1xiTRAQ8plex [K9]; 1xiTRAQ8plex [N-Term]	5.08368e-05	0.000217294	1	1	2	Q7MVR3	Q7MVR3 [431-439]		0	1610.96
High	[R].NLISFMDIPTSPEHEAQGIK.[K]	1xiTRAQ8plex [K20]; 1xiTRAQ8plex [N-Term]	3.76867e-07	0.000217294	1	1	1	F5HE36	F5HE36 [585-604]		0	2835.52	NoQuanValues
High	[K].NLINYLETIGVR.[F]	1xiTRAQ8plex [N-Term]	2.89233e-06	0.000217294	1	1	1	Q7MXI9	Q7MXI9 [97-108]		0	1708.99
High	[R].NLLNFVR.[N]	1xiTRAQ8plex [N-Term]	0.000920528	0.000217294	1	1	3	Q7MXQ2	Q7MXQ2 [276-282]		0	1179.72
High	[R].NLILVPSELGEK.[A]	1xiTRAQ8plex [K12]; 1xiTRAQ8plex [N-Term]	1.25419e-06	0.000217294	1	1	2	Q7MXV1	Q7MXV1 [400-411]		0	1920.16
High	[K].NIILTSFGR.[V]	1xiTRAQ8plex [N-Term]	0.00017429	0.000217294	1	1	1	Q7MWD8	Q7MWD8 [572-580]		0	1324.79
High	[K].NLLFSQDGEK.[K]	1xiTRAQ8plex [K10]; 1xiTRAQ8plex [N-Term]	2.13903e-07	0.000217294	1	1	17	F5HI79	F5HI79 [210-219]		0	1758.98
High	[K].NILEQWADESPR.[I]	1xiTRAQ8plex [N-Term]	6.618e-05	0.000217294	1	1	1	Q7MVB8	Q7MVB8 [169-180]		0	1761.91
High	[K].NLDIIGSYDFMDLYER.[Q]	1xiTRAQ8plex [N-Term]	2.62378e-07	0.000217294	1	1	2	Q7MUU8	Q7MUU8 [317-332]		0	2268.12
High	[K].NIDGVTTVVDVPGR.[A]	1xiTRAQ8plex [N-Term]	2.50442e-10	0.000217294	1	1	6	Q7MXH0	Q7MXH0 [201-214]		0	1745.97
High	[K].NIDGVTTVVDVPGR.[A]		6.66944e-06	0.000217294	1	1	3	Q7MXH0	Q7MXH0 [201-214]		0	1441.76	NoQuanLabels
High	[R].NFPSPADVFMHPDLEK.[G]	1xiTRAQ8plex [K16]; 1xiTRAQ8plex [N-Term]	3.24823e-06	0.000217294	1	1	2	Q7MWY0	Q7MWY0 [428-443]		0	2452.28
High	[R].NFLGGGMERPDVDEIK.[G]	1xOxidation [M7]; 1xiTRAQ8plex [K16]; 1xiTRAQ8plex [N-Term]	0.000532969	0.000217294	1	1	1	Q7MVL7	Q7MVL7 [77-92]		0	2401.26
High	[R].NFFEQEQTELMQPR.[T]	1xOxidation [M11]; 1xiTRAQ8plex [N-Term]	2.41099e-05	0.000217294	1	1	6	Q7MTV0	Q7MTV0 [341-354]		0	2117.03
High	[R].NFAYGVDQAEK.[L]	1xiTRAQ8plex [K11]; 1xiTRAQ8plex [N-Term]	1.77529e-05	0.000217294	1	1	1	Q7MW38	Q7MW38 [1568-1578]		0	1849.99
High	[K].NFAAVDR.[G]	1xiTRAQ8plex [N-Term]	0.000936606	0.000217294	1	1	1	Q7MWP8	Q7MWP8 [602-608]		0	1096.61
High	[R].NEYVQSMDVLSNIIGNVR.[L]	1xOxidation [M7]; 1xiTRAQ8plex [N-Term]	1.28962e-06	0.000217294	1	1	2	Q7MVK0	Q7MVK0 [40-57]		0	2371.22
High	[K].NESLVPGVYVVR.[I]	1xiTRAQ8plex [N-Term]	1.06078e-05	0.000217294	1	1	3	Q7MWJ4	Q7MWJ4 [318-329]		0	1635.94
High	[K].NESLVPGVYVVR.[I]		0.00032895	0.000217294	1	1	1	Q7MWJ4	Q7MWJ4 [318-329]		0	1331.73	NoQuanLabels
High	[R].NESLQEEDIVR.[K]	1xiTRAQ8plex [N-Term]	6.57722e-06	0.000217294	1	1	1	Q7MVI9	Q7MVI9 [177-187]		0	1635.85
High	[K].NEQISTVDGVK.[I]	1xiTRAQ8plex [K11]; 1xiTRAQ8plex [N-Term]	1.85097e-05	0.000217294	1	1	1	Q7MVH0	Q7MVH0 [406-416]		0	1798.02
High	[K].NEQELSGVR.[A]	1xiTRAQ8plex [N-Term]	0.000105526	0.000217294	1	1	1	Q7MV80	Q7MV80 [306-314]		0	1335.72
High	[K].NEIIPTLDELDK.[V]	1xiTRAQ8plex [K12]; 1xiTRAQ8plex [N-Term]	9.44892e-07	0.000217294	1	1	4	Q7MWY6	Q7MWY6 [41-52]		0	2008.14
High	[K].NEHGFGDHWHTQR.[D]	1xiTRAQ8plex [N-Term]	2.77385e-09	0.000217294	1	1	8	Q7MT37	Q7MT37 [290-302]		0	1924.91
High	[K].NEHGFGDHWHTQR.[D]		0.000276711	0.000217294	1	1	4	Q7MT37	Q7MT37 [290-302]		0	1620.71	NoQuanLabels
High	[R].NEGEGYPDSPLYDSGQR.[G]	1xiTRAQ8plex [N-Term]	1.87828e-06	0.000217294	1	1	2	Q7MU17	Q7MU17 [125-141]		0	2188.01
High	[R].NFQYDMVSQGR.[R]	1xOxidation [M6]; 1xiTRAQ8plex [N-Term]	0.00035533	0.000217294	1	1	1	Q7MW51	Q7MW51 [478-488]		0	1664.8
High	[K].NFSIGANASSLFGR.[F]	1xiTRAQ8plex [N-Term]	1.1323e-09	0.000217294	1	1	4	Q7MWY1	Q7MWY1 [181-194]		0	1744.93
High	[R].NFTNEQIFLINDIYR.[T]	1xiTRAQ8plex [N-Term]	8.10476e-06	0.000217294	1	1	1	Q7MAX0	Q7MAX0 [204-218]		0	2204.17	NoQuanValues
High	[K].NFVGVPFSQFIK.[A]	1xiTRAQ8plex [K12]; 1xiTRAQ8plex [N-Term]	0.000200927	0.000217294	1	1	1	Q7MT85	Q7MT85 [575-586]		0	1991.16
High	[K].NICNADIR.[N]	1xCarbamidomethyl [C3]; 1xiTRAQ8plex [N-Term]	0.000138496	0.000217294	1	1	2	Q7MWG9	Q7MWG9 [133-140]		0	1279.67
High	[K].NLAEAVIIDPNNHPK.[K]	1xiTRAQ8plex [K15]; 1xiTRAQ8plex [N-Term]	1.0611e-08	0.000217294	1	1	10	Q7MVH9	Q7MVH9 [63-77]		0	2253.28
High	[K].NIADYQAAFESMYGR.[Y]	1xOxidation [M12]; 1xiTRAQ8plex [N-Term]	6.13547e-09	0.000217294	1	1	8	Q7MV15	Q7MV15 [69-83]		0	2055.97
High	[K].NIADYQAAFESMYGR.[Y]	1xiTRAQ8plex [N-Term]	8.77147e-10	0.000217294	1	1	8	Q7MV15	Q7MV15 [69-83]		0	2039.98
High	[K].NKDEAYVLTNLDSDK.[T]	2xiTRAQ8plex [K2; K15]; 1xiTRAQ8plex [N-Term]	6.39755e-08	0.000217294	1	1	3	Q7MVP4	Q7MVP4 [358-372]		1	2637.45
High	[K].NKDATGALVLR.[I]	1xiTRAQ8plex [K2]; 1xiTRAQ8plex [N-Term]	1.57359e-05	0.000217294	1	1	4	Q7MXJ5	Q7MXJ5 [210-220]		1	1766.07
High	[R].NHNADNIYANTFNDNHIHALEKPK.[N]	2xiTRAQ8plex [K22; K24]	4.13534e-07	0.000217294	1	1	2	Q7MUL5	Q7MUL5 [417-440]		0	3398.74
High	[R].NIPTILFIK.[N]	1xiTRAQ8plex [K9]; 1xiTRAQ8plex [N-Term]	2.20767e-05	0.000217294	1	1	5	Q7MXW5	Q7MXW5 [71-79]		0	1667.07
High	[R].NHDFFVGLGVR.[F]	1xiTRAQ8plex [N-Term]	2.30391e-06	0.000217294	1	1	5	Q7MTV9	Q7MTV9 [206-216]		0	1564.85
High	[K].NHDELCSIIR.[E]	1xCarbamidomethyl [C6]; 1xiTRAQ8plex [N-Term]	1.86093e-06	0.000217294	1	1	7	Q7MWE7	Q7MWE7 [491-500]		0	1560.81
High	[K].NHDELCSIIR.[E]	1xCarbamidomethyl [C6]	0.000168776	0.000217294	1	1	2	Q7MWE7	Q7MWE7 [491-500]		0	1256.61	NoQuanLabels
High	[K].NGSIAGNNYDYAYAYMR.[L]	1xOxidation [M16]; 1xiTRAQ8plex [N-Term]	0.000139135	0.000217294	1	1	1	Q7MXJ3	Q7MXJ3 [787-803]		0	2263.04
High	[R].NGLVGYPVHIK.[I]	1xiTRAQ8plex [K11]; 1xiTRAQ8plex [N-Term]	0.000535358	0.000217294	1	1	1	Q7MVG7	Q7MVG7 [575-585]		0	1805.09
High	[R].NGIALDRDEAVR.[E]	1xiTRAQ8plex [N-Term]	0.000740079	0.000217294	1	1	1	Q7MVR0	Q7MVR0 [124-135]		1	1632.9
High	[K].NGHFIAAYLPK.[S]	1xiTRAQ8plex [K11]; 1xiTRAQ8plex [N-Term]	5.88488e-07	0.000217294	1	1	3	Q7MVS5	Q7MVS5 [123-133]		0	1839.07
High	[K].NFVLDTNVMLHDYECIEK.[F]	1xCarbamidomethyl [C15]; 1xOxidation [M9]; 1xiTRAQ8plex [K18]; 1xiTRAQ8plex [N-Term]	5.48903e-07	0.000217294	1	1	1	Q7MUZ7	Q7MUZ7 [9-26]		0	2864.44
High	[R].NHDFFVGLGVR.[F]		0.000582734	0.000217294	1	1	10	Q7MTV9	Q7MTV9 [206-216]		0	1260.65	NoQuanLabels
High	[K].NEELSNAIQER.[I]	1xiTRAQ8plex [N-Term]	5.72322e-07	0.000217294	1	1	5	Q7MTJ8	Q7MTJ8 [236-246]		0	1606.83
High	[R].NLQETNADIVFIK.[N]	1xiTRAQ8plex [K13]; 1xiTRAQ8plex [N-Term]	3.05816e-07	0.000217294	1	1	5	Q7MV81	Q7MV81 [277-289]		0	2113.21
High	[K].NLQTALGER.[I]	1xiTRAQ8plex [N-Term]	4.46552e-05	0.000217294	1	1	6	Q7MXL5	Q7MXL5 [396-404]		0	1305.74
High	[K].NSEMNIFHITQTGLALDNR.[D]	1xiTRAQ8plex [N-Term]	6.27866e-12	0.000217294	1	1	4	Q7MXL5	Q7MXL5 [177-195]		0	2478.27
High	[K].NSEMIQTGVLSETDR.[N]	1xOxidation [M4]; 1xiTRAQ8plex [N-Term]	1.6115e-07	0.000217294	1	1	9	Q7MU92	Q7MU92 [294-308]		0	1999.99
High	[K].NSEMIQTGVLSETDR.[N]	1xiTRAQ8plex [N-Term]	1.42821e-08	0.000217294	1	1	3	Q7MU92	Q7MU92 [294-308]		0	1984
High	[R].NSDVYSDATTGYYVRPIK.[A]	1xiTRAQ8plex [K18]; 1xiTRAQ8plex [N-Term]	6.48543e-14	0.000217294	1	1	3	F5HE64	F5HE64 [424-441]		0	2657.4
High	[K].NQVQNGVVVESETQEYIK.[G]	1xiTRAQ8plex [K18]; 1xiTRAQ8plex [N-Term]	2.68528e-08	0.000217294	1	1	7	Q7MWY1	Q7MWY1 [261-278]		0	2672.44
High	[R].NQGSAAER.[L]	1xiTRAQ8plex [N-Term]	0.000266797	0.000217294	1	1	1	Q7MXK0	Q7MXK0 [54-61]		0	1136.6
High	[K].NQFDFNDFLAQIHQIK.[K]	1xiTRAQ8plex [K16]; 1xiTRAQ8plex [N-Term]	3.8393e-07	0.000217294	1	1	2	Q7MVF0	Q7MVF0 [325-340]		0	2586.39
High	[R].NQEINVYNTAEYAK.[T]	1xiTRAQ8plex [K14]; 1xiTRAQ8plex [N-Term]	2.20964e-06	0.000217294	1	1	1	Q9S3R8	Q9S3R8 [293-306]		0	2265.2
High	[R].NPVTGSGGMLLGVVEK.[I]	1xOxidation [M9]; 1xiTRAQ8plex [K16]; 1xiTRAQ8plex [N-Term]	1.30151e-09	0.000217294	1	1	8	Q7MVJ2	Q7MVJ2 [83-98]		0	2182.24
High	[R].NPVTGSGGMLLGVVEK.[I]	1xiTRAQ8plex [K16]; 1xiTRAQ8plex [N-Term]	8.41254e-10	0.000217294	1	1	5	Q7MVJ2	Q7MVJ2 [83-98]		0	2166.24
High	[K].NPTELIFGQGMIK.[E]	1xiTRAQ8plex [K13]; 1xiTRAQ8plex [N-Term]	2.85233e-06	0.000217294	1	1	1	Q7MVC2	Q7MVC2 [8-20]		0	2056.17
High	[K].NPSDLNEVLNLIDR.[N]	1xiTRAQ8plex [N-Term]	3.41814e-10	0.000217294	1	1	1	Q7MTT6	Q7MTT6 [36-49]		0	1916.04
High	[K].NPPILILDEATSALDTESER.[L]	1xiTRAQ8plex [N-Term]	7.84703e-09	0.000217294	1	1	2	Q7MU47	Q7MU47 [533-552]		0	2488.31
High	[K].NPNLTYLACPK.[N]	1xCarbamidomethyl [C9]; 1xiTRAQ8plex [K11]; 1xiTRAQ8plex [N-Term]	1.50303e-08	0.000217294	1	1	5	F5HDB6	F5HDB6 [116-126]		0	1899.06
High	[K].NPNLTYLACPK.[N]	1xCarbamidomethyl [C9]; 1xiTRAQ8plex [K11]	2.7325e-05	0.000217294	1	1	5	F5HDB6	F5HDB6 [116-126]		0	1594.86
High	[K].NSEMNIFHITQTGLALDNR.[D]	1xOxidation [M4]; 1xiTRAQ8plex [N-Term]	3.33971e-10	0.000217294	1	1	9	Q7MXL5	Q7MXL5 [177-195]		0	2494.27
High	[R].NPIYEETAAYGHFGR.[E]	1xiTRAQ8plex [N-Term]	9.53706e-07	0.000217294	1	1	4	Q7MTQ0	Q7MTQ0 [373-387]		0	2029.01
High	[R].NSFNITAMSFEPSQIAAAVK.[K]	1xOxidation [M8]; 1xiTRAQ8plex [K20]; 1xiTRAQ8plex [N-Term]	2.87906e-07	0.000217294	1	1	1	Q7MV60	Q7MV60 [238-257]		0	2750.46
High	[K].NSWWVGAHAGR.[E]		0.000836604	0.000217294	1	1	2	Q7MXP8	Q7MXP8 [8-18]		0	1240.6	NoQuanLabels
High	[R].NTTNPDIMALHSGR.[C]	1xOxidation [M8]; 1xiTRAQ8plex [N-Term]	7.91886e-06	0.000217294	1	1	1	Q7MUX9	Q7MUX9 [41-54]		0	1846.94
High	[K].NTSFHVGLGIR.[L]	1xiTRAQ8plex [N-Term]	0.000106014	0.000217294	1	1	4	Q7MT75	Q7MT75 [216-226]		0	1504.85
High	[K].NTQELLPYDLR.[C]	1xiTRAQ8plex [N-Term]	9.4899e-06	0.000217294	1	1	1	Q7MXU9	Q7MXU9 [45-55]		0	1665.91
High	[K].NTLPALLPLIPLDR.[L]	1xiTRAQ8plex [N-Term]	2.30391e-06	0.000217294	1	1	3	Q7MW62	Q7MW62 [194-207]		0	1850.14
High	[R].NTIFDVPLNLTR.[S]	1xiTRAQ8plex [N-Term]	1.00832e-07	0.000217294	1	1	6	Q7MXH1	Q7MXH1 [84-95]		0	1706.97
High	[R].NTIFDVPLNLTR.[S]		0.000228413	0.000217294	1	1	1	Q7MXH1	Q7MXH1 [84-95]		0	1402.77	NoQuanLabels
High	[K].NTGDAPLVITR.[V]	1xiTRAQ8plex [N-Term]	5.99419e-06	0.000217294	1	1	5	Q7MX91	Q7MX91 [70-80]		0	1460.84
High	[R].NTFVLMPTGGGK.[S]	1xOxidation [M6]; 1xiTRAQ8plex [K12]; 1xiTRAQ8plex [N-Term]	0.000142374	0.000217294	1	1	1	Q7MX11	Q7MX11 [34-45]		0	1846.04
High	[K].NTFSNAGALDR.[I]	1xiTRAQ8plex [N-Term]	0.000166466	0.000217294	1	1	1	Q7MTX6	Q7MTX6 [187-197]		0	1469.76	NoQuanValues
High	[R].NTFQHGGISLEEMLVPVITMQPK.[-]	2xOxidation [M13; M20]; 1xiTRAQ8plex [K23]; 1xiTRAQ8plex [N-Term]	1.59661e-07	0.000217294	1	1	2	Q7MVV4	Q7MVV4 [496-518]		0	3209.72
High	[R].NTFQHGGISLEEMLVPVITMQPK.[-]	1xOxidation [M20]; 1xiTRAQ8plex [K23]; 1xiTRAQ8plex [N-Term]	2.78701e-07	0.000217294	1	1	3	Q7MVV4	Q7MVV4 [496-518]		0	3193.72
High	[K].NTDAVNAIATVAIEK.[A]	1xiTRAQ8plex [K15]; 1xiTRAQ8plex [N-Term]	5.14271e-11	0.000217294	1	1	4	Q7MW80	Q7MW80 [7-21]		0	2138.23
High	[K].NSYTHVVVK.[E]	1xiTRAQ8plex [K9]; 1xiTRAQ8plex [N-Term]	2.24063e-06	0.000217294	1	1	5	Q7MWU2	Q7MWU2 [289-297]		0	1654.97
High	[K].NSYTHVVVK.[E]	1xiTRAQ8plex [K9]	0.00042005	0.000217294	1	1	1	Q7MWU2	Q7MWU2 [289-297]		0	1350.77
High	[K].NSYDICILDIMMPR.[K]	1xCarbamidomethyl [C6]; 1xOxidation [M12]; 1xiTRAQ8plex [N-Term]	0.000112047	0.000217294	1	1	1	Q7MVH3	Q7MVH3 [47-60]		0	2061.01
High	[K].NSLSAGHGR.[M]	1xiTRAQ8plex [N-Term]	0.000843929	0.000217294	1	1	1	Q7MUR6	Q7MUR6 [809-817]		0	1202.65
High	[K].NPIQLVQLLR.[A]	1xiTRAQ8plex [N-Term]	0.00014107	0.000217294	1	1	1	Q7MXE0	Q7MXE0 [168-177]		0	1497.94
High	[K].NPLIILESADK.[Q]	1xiTRAQ8plex [K11]; 1xiTRAQ8plex [N-Term]	5.28891e-07	0.000217294	1	1	1	Q7MTM8	Q7MTM8 [132-142]		0	1821.09
High	[K].NPLDNSIYPNLFIK.[R]	1xiTRAQ8plex [K14]; 1xiTRAQ8plex [N-Term]	4.528e-05	0.000217294	1	1	1	Q7MX53	Q7MX53 [362-375]		0	2256.28
High	[K].NMEDGADQYIHTR.[A]	1xOxidation [M2]; 1xiTRAQ8plex [N-Term]	0.000496114	0.000217294	1	1	1	Q7MXK2	Q7MXK2 [163-175]		0	1869.87
High	[K].NIYIYGVK.[I]	1xiTRAQ8plex [K8]; 1xiTRAQ8plex [N-Term]	9.84881e-06	0.000217294	1	1	5	Q7MWY0	Q7MWY0 [86-93]		0	1577.95
High	[R].NIVTTDNPQK.[L]	1xiTRAQ8plex [K10]; 1xiTRAQ8plex [N-Term]	7.78041e-05	0.000217294	1	1	1	Q7MSZ5	Q7MSZ5 [306-315]		0	1738
High	[R].NIVNTEMILVHSLDDR.[G]	1xOxidation [M7]; 1xiTRAQ8plex [N-Term]	2.23025e-06	0.000217294	1	1	1	Q7MW87	Q7MW87 [192-207]		0	2189.15
High	[K].NLVFEGGGVK.[G]	1xiTRAQ8plex [K10]; 1xiTRAQ8plex [N-Term]	2.31463e-06	0.000217294	1	1	1	Q7MTR5	Q7MTR5 [7-16]		0	1627.96
High	[R].NIVAFTDLGEPEK.[I]	1xiTRAQ8plex [K13]; 1xiTRAQ8plex [N-Term]	1.40186e-09	0.000217294	1	1	5	Q7MW38	Q7MW38 [188-200]		0	2041.14
High	[R].NITTEDK.[W]	1xiTRAQ8plex [K7]; 1xiTRAQ8plex [N-Term]	0.00013786	0.000217294	2	2	8	Q7MTE2; P95493	Q7MTE2 [361-367]; P95493 [363-369]		0	1428.82	NotUnique
High	[R].NITDVGHLEHDADEGEDK.[I]	1xiTRAQ8plex [K18]; 1xiTRAQ8plex [N-Term]	5.59108e-06	0.000217294	1	1	1	Q7MTR6	Q7MTR6 [69-86]		0	2602.28
High	[K].NISILGSSGAGK.[T]	1xiTRAQ8plex [K12]; 1xiTRAQ8plex [N-Term]	8.93588e-10	0.000217294	1	1	3	Q7MVV0	Q7MVV0 [11-22]		0	1712.02
High	[R].NLSLIASVADR.[T]		0.00081143	0.000217294	1	1	1	Q7MXM1	Q7MXM1 [22-32]		0	1158.65	NoQuanLabels
High	[R].NLSGDLAVIYR.[N]	1xiTRAQ8plex [N-Term]	3.75121e-07	0.000217294	1	1	4	Q7MUA6	Q7MUA6 [496-506]		0	1524.87
High	[K].NISDKFDR.[G]	1xiTRAQ8plex [K5]; 1xiTRAQ8plex [N-Term]	0.0003997	0.000217294	1	1	2	F5H9J5	F5H9J5 [195-202]		1	1602.91
High	[R].NLSAQQADVR.[I]	1xiTRAQ8plex [N-Term]	0.000236925	0.000217294	1	1	1	Q7MX08	Q7MX08 [244-253]		0	1405.77
High	[R].NLRPGEITLIMR.[G]	1xiTRAQ8plex [N-Term]	1.62653e-07	0.000217294	1	1	1	F5HHM2	F5HHM2 [74-85]		0	1717.01
High	[K].NLQTDEWLEGAAR.[H]	1xiTRAQ8plex [N-Term]	2.77398e-08	0.000217294	1	1	4	F5HE36	F5HE36 [645-657]		0	1806.93
High	[R].NMEPSTPK.[K]	1xiTRAQ8plex [K8]; 1xiTRAQ8plex [N-Term]	6.43686e-05	0.000217294	1	1	2	Q7MT96	Q7MT96 [372-379]		0	1511.83
High	[K].NMVTGAAQMDGAIIVVAATDGPMPQTR.[E]	3xOxidation [M2; M9; M23]; 1xiTRAQ8plex [N-Term]	0.000423856	0.000217294	1	1	1	F5HDQ9	F5HDQ9 [91-117]		0	3067.52	NoQuanValues
High	[R].NNATEPAFDNEYWNEFR.[E]	1xiTRAQ8plex [N-Term]	1.85097e-05	0.000217294	1	1	1	Q7MT91	Q7MT91 [228-244]		0	2421.1	NoQuanValues
High	[R].NNEYILSVK.[S]	1xiTRAQ8plex [K9]; 1xiTRAQ8plex [N-Term]	9.27338e-05	0.000217294	1	1	1	Q7MTR3	Q7MTR3 [429-437]		0	1687.98
High	[K].NPGLSVEIK.[A]	1xiTRAQ8plex [K9]; 1xiTRAQ8plex [N-Term]	6.45625e-06	0.000217294	1	1	2	Q7MV25	Q7MV25 [172-180]		0	1564.95
High	[K].NPDVELYPVDYVNDPR.[V]	1xiTRAQ8plex [N-Term]	2.12909e-06	0.000217294	1	1	6	Q7MWD3	Q7MWD3 [284-299]		0	2209.11
High	[R].NPDNLFSITGK.[K]	1xiTRAQ8plex [K11]; 1xiTRAQ8plex [N-Term]	0.000107988	0.000217294	1	1	1	Q7MWP7	Q7MWP7 [744-754]		0	1814.03
High	[K].NPAYYNPVLHGETER.[C]	1xiTRAQ8plex [N-Term]	1.77652e-07	0.000217294	1	1	2	Q7MW51	Q7MW51 [217-231]		0	2064.05
High	[R].NPALILSDGIIGQMMEK.[V]	1xOxidation [M15]; 1xiTRAQ8plex [K17]; 1xiTRAQ8plex [N-Term]	3.41846e-08	0.000217294	1	1	1	Q7MTW9	Q7MTW9 [159-175]		0	2454.36
High	[R].NNYQMVLDR.[G]	1xOxidation [M5]; 1xiTRAQ8plex [N-Term]	0.000202777	0.000217294	1	1	13	Q7MXJ2	Q7MXJ2 [140-148]		0	1472.75
High	[R].NNYQMVLDR.[G]	1xiTRAQ8plex [N-Term]	6.79441e-06	0.000217294	1	1	6	Q7MXJ2	Q7MXJ2 [140-148]		0	1456.75
High	[K].NIQMSFVIPK.[N]	1xOxidation [M4]; 1xiTRAQ8plex [K10]; 1xiTRAQ8plex [N-Term]	4.26342e-05	0.000217294	1	1	3	Q7MUU4	Q7MUU4 [209-218]		0	1801.05
High	[K].NNYLEFGAR.[F]	1xiTRAQ8plex [N-Term]	0.000219197	0.000217294	1	1	2	Q7MT24	Q7MT24 [88-96]		0	1387.73
High	[R].NNTQIASGVTETTYR.[D]	1xiTRAQ8plex [N-Term]	3.01546e-10	0.000217294	1	1	10	P59915	P59915 [2046-2060]		0	1959.01
High	[R].NNTQIASGVTETTYR.[D]		2.66049e-06	0.000217294	1	1	8	P59915	P59915 [2046-2060]		0	1654.8	NoQuanLabels
High	[K].NNPLELSNYTDK.[T]	1xiTRAQ8plex [K12]; 1xiTRAQ8plex [N-Term]	3.05801e-06	0.000217294	1	1	2	Q7MWR9	Q7MWR9 [220-231]		0	2016.09
High	[R].NNNQAGPVSVAIK.[V]	1xiTRAQ8plex [K13]; 1xiTRAQ8plex [N-Term]	3.04373e-09	0.000217294	1	1	2	Q7MT90	Q7MT90 [132-144]		0	1920.11
High	[R].NNNELVAIFGNFVNR.[A]	1xiTRAQ8plex [N-Term]	2.91932e-08	0.000217294	1	1	3	Q7MXK7	Q7MXK7 [382-396]		0	2025.08
High	[K].NNISEEEDILCEK.[E]	1xCarbamidomethyl [C11]; 1xiTRAQ8plex [K13]; 1xiTRAQ8plex [N-Term]	5.53942e-06	0.000217294	1	1	1	Q7MWM9	Q7MWM9 [7-19]		0	2201.12
High	[K].NNLDLQR.[N]	1xiTRAQ8plex [N-Term]	0.000433518	0.000217294	1	1	3	P0C938	P0C938 [281-287]		0	1176.66
High	[R].NNTQIASGVTETTYRDPDLATGFYTYGVK.[V]	1xiTRAQ8plex [K29]; 1xiTRAQ8plex [N-Term]	1.24831e-08	0.000217294	1	1	1	P59915	P59915 [2046-2074]		1	3790.94
High	[K].QNSLTTTSDFTGAFEESTTR.[E]	1xiTRAQ8plex [N-Term]	0.00081143	0.000217294	1	1	1	Q7MWI5	Q7MWI5 [163-182]		0	2497.2
High	[R].ISETSDLDVSYHYDK.[Y]	1xiTRAQ8plex [K15]; 1xiTRAQ8plex [N-Term]	3.7972e-05	0.000217294	1	1	1	Q7MUG9	Q7MUG9 [281-295]		0	2380.21
High	[R].ISENVEHLIFHGICLSPAVNSGEEEIGSESV.[-]	1xCarbamidomethyl [C14]; 1xiTRAQ8plex [N-Term]	2.61152e-08	0.000217294	1	1	1	Q7MV57	Q7MV57 [172-202]		0	3656.81
High	[K].LFTSAWIQR.[S]	1xiTRAQ8plex [N-Term]	4.11581e-06	0.000217294	1	1	3	Q7MVV8	Q7MVV8 [39-47]		0	1425.82
High	[K].IFTPDDLFDLTR.[E]	1xiTRAQ8plex [N-Term]	5.21507e-06	0.000217294	1	1	4	F5HCK4	F5HCK4 [41-52]		0	1756.94
High	[R].LFTDHALHPK.[C]	1xiTRAQ8plex [K10]; 1xiTRAQ8plex [N-Term]	1.07067e-05	0.000217294	1	1	3	Q7MW95	Q7MW95 [117-126]		0	1787.04
High	[R].LFTDENPSDIKDK.[T]	2xiTRAQ8plex [K11; K13]; 1xiTRAQ8plex [N-Term]	4.54902e-05	0.000217294	1	1	3	Q7MTK0	Q7MTK0 [484-496]		1	2434.36
High	[R].LFTDENPSDIK.[D]	1xiTRAQ8plex [K11]; 1xiTRAQ8plex [N-Term]	0.000948836	0.000217294	1	1	2	Q7MTK0	Q7MTK0 [484-494]		0	1887.03
High	[R].LFQEVEYVWPR.[L]	1xiTRAQ8plex [N-Term]	1.12716e-07	0.000217294	1	1	15	Q7MXE8	Q7MXE8 [342-352]		0	1769.95
High	[R].LFQEVEYVWPR.[L]		3.97725e-05	0.000217294	1	1	2	Q7MXE8	Q7MXE8 [342-352]		0	1465.75	NoQuanLabels
High	[R].LFPQAESGWKPR.[V]	1xiTRAQ8plex [K10]; 1xiTRAQ8plex [N-Term]	2.01373e-06	0.000217294	1	1	2	Q7MX89	Q7MX89 [234-245]		0	2024.15
High	[R].IFPIESPFIENITVEK.[Y]	1xiTRAQ8plex [K16]; 1xiTRAQ8plex [N-Term]	4.49527e-06	0.000217294	1	1	5	Q7MXW3	Q7MXW3 [73-88]		0	2484.42
High	[K].LFPEAEITPVGSLPQFTTMMQYVVR.[G]	2xOxidation [M19; M20]; 1xiTRAQ8plex [N-Term]	1.81824e-07	0.000217294	1	1	2	Q7MV98	Q7MV98 [596-620]		0	3190.65
High	[R].IFITPIR.[D]	1xiTRAQ8plex [N-Term]	0.000511927	0.000217294	1	1	5	Q7MAV8	Q7MAV8 [66-72]		0	1163.75
High	[K].IFIIPCYDLR.[F]	1xCarbamidomethyl [C6]; 1xiTRAQ8plex [N-Term]	0.000266797	0.000217294	1	1	2	Q7MUX3	Q7MUX3 [145-154]		0	1613.9
High	[R].IFIAGAPAGTSVQVYDMQGHR.[I]	1xOxidation [M17]; 1xiTRAQ8plex [N-Term]	3.56415e-09	0.000217294	1	1	3	Q7MSZ4	Q7MSZ4 [523-543]		0	2538.31
High	[R].LFHYVSFR.[S]	1xiTRAQ8plex [N-Term]	0.00015826	0.000217294	1	1	1	Q7MWM6	Q7MWM6 [19-26]		0	1372.77
High	[K].IFHIVAIK.[R]	1xiTRAQ8plex [K8]; 1xiTRAQ8plex [N-Term]	3.12564e-05	0.000217294	1	1	2	Q7MSZ2	Q7MSZ2 [179-186]		0	1549.01
High	[R].IFVAGDLADPHGTHR.[I]	1xiTRAQ8plex [N-Term]	4.0589e-06	0.000217294	1	1	3	Q7MV24	Q7MV24 [527-541]		0	1910.02
High	[K].LFGPGGVK.[L]	1xiTRAQ8plex [K8]; 1xiTRAQ8plex [N-Term]	0.000292262	0.000217294	1	1	2	Q7MW37	Q7MW37 [162-169]		0	1382.86
High	[K].LFVEYGMLTDEK.[F]	1xiTRAQ8plex [K12]; 1xiTRAQ8plex [N-Term]	0.000557321	0.000217294	1	1	1	P0C938	P0C938 [373-384]		0	2053.11
High	[R].LFVHHIK.[D]	1xiTRAQ8plex [K7]; 1xiTRAQ8plex [N-Term]	0.000279245	0.000217294	1	1	5	Q7MX95	Q7MX95 [20-26]		0	1501.95
High	[K].LGDMLITEGR.[F]	1xOxidation [M4]	0.000122867	0.000217294	1	1	1	Q7MWJ6	Q7MWJ6 [123-132]		0	1120.57	NoQuanLabels
High	[K].IGDGSILHPHAVVR.[Y]	1xiTRAQ8plex [N-Term]	5.55102e-05	0.000217294	1	1	1	Q7MAX0	Q7MAX0 [37-50]		0	1775.02
High	[R].IGDGLFVTIEPANDVR.[A]	1xiTRAQ8plex [N-Term]	2.3907e-11	0.000217294	1	1	2	Q7MTE2	Q7MTE2 [1416-1431]		0	2020.1
High	[R].LGAVGFNAIEPMDYALINDLNGQINR.[L]	1xOxidation [M12]; 1xiTRAQ8plex [N-Term]	7.15091e-10	0.000217294	1	1	2	Q9S3R9	Q9S3R9 [232-257]		0	3138.62
High	[R].IGASSLVDALR.[Q]	1xiTRAQ8plex [N-Term]	8.18244e-07	0.000217294	1	1	7	Q7MTG5	Q7MTG5 [274-284]		0	1405.83
High	[R].LGAIGSLSVGK.[Y]	1xiTRAQ8plex [K11]; 1xiTRAQ8plex [N-Term]	1.04162e-07	0.000217294	1	1	4	Q9S3R9	Q9S3R9 [72-82]		0	1610.01
High	[R].LGAFELEGR.[L]		0.000264373	0.000217294	1	1	1	Q7MT42	Q7MT42 [197-205]		0	991.521	NoQuanLabels
High	[K].IGADVQLVR.[T]	1xiTRAQ8plex [N-Term]	2.79657e-05	0.000217294	1	1	2	Q7MUD7	Q7MUD7 [484-492]		0	1274.77
High	[K].IFYWHPSEGEAAISAYHDR.[S]	1xiTRAQ8plex [N-Term]	1.27762e-08	0.000217294	1	1	2	Q7MXD7	Q7MXD7 [295-313]		0	2553.25
High	[R].LFVVDTFCGANESSR.[L]	1xCarbamidomethyl [C8]; 1xiTRAQ8plex [N-Term]	7.49106e-09	0.000217294	1	1	8	Q7MU78	Q7MU78 [111-125]		0	2006
High	[R].LFVVDTFCGANESSR.[L]	1xCarbamidomethyl [C8]	3.3245e-06	0.000217294	1	1	1	Q7MU78	Q7MU78 [111-125]		0	1701.79	NoQuanLabels
High	[K].LFVTSGLGGMSGAQPK.[A]	1xOxidation [M10]; 1xiTRAQ8plex [K16]; 1xiTRAQ8plex [N-Term]	5.46361e-07	0.000217294	1	1	14	Q7MTS1	Q7MTS1 [239-254]		0	2174.21
High	[K].LFVTSGLGGMSGAQPK.[A]	1xiTRAQ8plex [K16]; 1xiTRAQ8plex [N-Term]	2.73549e-09	0.000217294	1	1	7	Q7MTS1	Q7MTS1 [239-254]		0	2158.22
High	[K].LFVTSGLGGMSGAQPK.[A]	1xOxidation [M10]; 1xiTRAQ8plex [K16]	2.36669e-05	0.000217294	1	1	3	Q7MTS1	Q7MTS1 [239-254]		0	1870
High	[K].IFVPTEIPEK.[H]	1xiTRAQ8plex [K10]; 1xiTRAQ8plex [N-Term]	5.91131e-06	0.000217294	1	1	5	Q7MXC7	Q7MXC7 [195-204]		0	1781.07
High	[K].LFVEYGMLTDEK.[F]	1xOxidation [M7]; 1xiTRAQ8plex [K12]; 1xiTRAQ8plex [N-Term]	2.60871e-05	0.000217294	1	1	2	P0C938	P0C938 [373-384]		0	2069.11
High	[K].LGDMLITEGR.[F]	1xOxidation [M4]; 1xiTRAQ8plex [N-Term]	0.000105526	0.000217294	1	1	5	Q7MWJ6	Q7MWJ6 [123-132]		0	1424.77
High	[K].LFGNASSIK.[R]	1xiTRAQ8plex [K9]	3.74479e-05	0.000217294	1	1	1	Q7MTE9	Q7MTE9 [28-36]		0	1240.72
High	[R].LFFEWPGGEGER.[I]	1xiTRAQ8plex [N-Term]	3.21821e-06	0.000217294	1	1	3	Q7MTY4	Q7MTY4 [113-124]		0	1727.87
High	[R].LESEGYTPILAENEQGMLR.[V]	1xiTRAQ8plex [N-Term]	4.09696e-08	0.000217294	1	1	1	Q7MUY3	Q7MUY3 [129-147]		0	2454.25
High	[R].LESEGYTPILAENEQGMLR.[V]	1xOxidation [M17]	0.000756514	0.000217294	1	1	3	Q7MUY3	Q7MUY3 [129-147]		0	2166.04	NoQuanLabels
High	[R].IESDLIGER.[E]	1xiTRAQ8plex [N-Term]	3.59184e-05	0.000217294	1	1	2	Q7MU28	Q7MU28 [9-17]		0	1335.74
High	[R].IEQHITNPEK.[K]	1xiTRAQ8plex [K10]; 1xiTRAQ8plex [N-Term]	6.08927e-05	0.000217294	1	1	1	Q7MW38	Q7MW38 [1727-1736]		0	1817.04
High	[K].IEPEYFCDR.[E]	1xCarbamidomethyl [C7]; 1xiTRAQ8plex [N-Term]	0.000139777	0.000217294	1	1	3	Q7MTA0	Q7MTA0 [15-23]		0	1532.74
High	[R].IEPEQAYPEDYK.[A]	1xiTRAQ8plex [K12]; 1xiTRAQ8plex [N-Term]	1.62553e-05	0.000217294	1	1	1	Q7MVE6	Q7MVE6 [59-70]		0	2090.09
High	[K].LENTLSTSGSGLNIGIGAIYRPADAVR.[I]	1xiTRAQ8plex [N-Term]	3.6822e-07	0.000217294	1	1	2	Q7MUA6	Q7MUA6 [286-312]		0	3049.66
High	[K].LENTLSTSGSGLNIGIGAIYRPADAVR.[I]		3.69918e-08	0.000217294	1	1	1	Q7MUA6	Q7MUA6 [286-312]		0	2745.45	NoQuanLabels
High	[K].LENSAAAAVK.[A]	1xiTRAQ8plex [K10]; 1xiTRAQ8plex [N-Term]	4.45373e-06	0.000217294	1	1	1	Q7MXD5	Q7MXD5 [7-16]		0	1581.94
High	[K].IENCSATR.[V]	1xCarbamidomethyl [C4]; 1xiTRAQ8plex [N-Term]	4.83126e-05	0.000217294	1	1	2	Q7MSZ4	Q7MSZ4 [303-310]		0	1254.64
High	[K].LENATMDMLGTAEK.[V]	2xOxidation [M6; M8]; 1xiTRAQ8plex [K14]; 1xiTRAQ8plex [N-Term]	2.91931e-06	0.000217294	1	1	16	P42375	P42375 [309-322]		0	2164.11
High	[K].LENATMDMLGTAEK.[V]	1xOxidation [M]; 1xiTRAQ8plex [K14]; 1xiTRAQ8plex [N-Term]	1.53121e-08	0.000217294	1	1	18	P42375	P42375 [309-322]		0	2148.11
High	[K].LENATMDMLGTAEK.[V]	1xiTRAQ8plex [K14]; 1xiTRAQ8plex [N-Term]	2.78701e-07	0.000217294	1	1	2	P42375	P42375 [309-322]		0	2132.12
High	[K].LENATMDMLGTAEK.[V]	1xOxidation [M]; 1xiTRAQ8plex [K14]	0.000435476	0.000217294	1	1	2	P42375	P42375 [309-322]		0	1843.91
High	[R].LENAIPPLEEEVGR.[M]	1xiTRAQ8plex [N-Term]	4.20459e-05	0.000217294	1	1	1	Q7MUV5	Q7MUV5 [444-457]		0	1870.02
High	[R].LESEGYTPILAENEQGMLR.[V]	1xOxidation [M17]; 1xiTRAQ8plex [N-Term]	3.43421e-09	0.000217294	1	1	7	Q7MUY3	Q7MUY3 [129-147]		0	2470.24
High	[K].IFFGATGK.[L]	1xiTRAQ8plex [K8]; 1xiTRAQ8plex [N-Term]	0.000245748	0.000217294	1	1	2	Q7MXI3	Q7MXI3 [112-119]		0	1448.87
High	[R].IESETPVSEVLLFDLAGR.[M]	1xiTRAQ8plex [N-Term]	8.77189e-09	0.000217294	1	1	1	Q7MVM2	Q7MVM2 [385-402]		0	2279.24
High	[K].LESLIASYNKPDR.[S]	1xiTRAQ8plex [K10]	1.73576e-06	0.000217294	1	1	2	Q7MWD6	Q7MWD6 [501-513]		0	1810
High	[K].IFFDGQEQDR.[F]	1xiTRAQ8plex [N-Term]	1.28305e-05	0.000217294	1	1	2	Q7MWR1	Q7MWR1 [348-357]		0	1558.78
High	[R].LFELGSQLPVLTDK.[I]	1xiTRAQ8plex [K14]; 1xiTRAQ8plex [N-Term]	2.04191e-08	0.000217294	1	1	4	Q7MVY1	Q7MVY1 [470-483]		0	2168.28
High	[K].LFDPVAR.[I]	1xiTRAQ8plex [N-Term]	0.000940666	0.000217294	1	1	1	Q7MTJ3	Q7MTJ3 [740-746]		0	1121.66
High	[R].IFDGLNDAR.[N]	1xiTRAQ8plex [N-Term]	0.000317207	0.000217294	1	1	1	Q7MXE8	Q7MXE8 [117-125]		0	1324.72
High	[R].LFALNTTLK.[Y]	1xiTRAQ8plex [K9]; 1xiTRAQ8plex [N-Term]	0.000279245	0.000217294	1	1	1	F5H9B8	F5H9B8 [390-398]		0	1629.02
High	[R].LFAIGNQIK.[T]	1xiTRAQ8plex [K9]; 1xiTRAQ8plex [N-Term]	0.000117876	0.000217294	1	1	1	Q7MXU3	Q7MXU3 [688-696]		0	1612
High	[K].IEYQGIGFANR.[L]	1xiTRAQ8plex [N-Term]	2.66049e-06	0.000217294	1	2	2	Q7MU17	Q7MU17 [218-228]		0	1571.85
High	[R].LEYHYDAQGR.[L]	1xiTRAQ8plex [N-Term]	4.83126e-05	0.000217294	1	1	6	F5H9F8	F5H9F8 [154-163]		0	1555.78
High	[R].LEYHYDAQGR.[L]		0.000197277	0.000217294	1	1	1	F5H9F8	F5H9F8 [154-163]		0	1251.58	NoQuanLabels
High	[K].LEVVTPEESMGDVIGDLNK.[R]	1xOxidation [M10]; 1xiTRAQ8plex [K19]; 1xiTRAQ8plex [N-Term]	3.01187e-05	0.000217294	1	1	2	Q7MTL1	Q7MTL1 [615-633]		0	2669.42
High	[K].IEVEDFPAFILVDDK.[G]	1xiTRAQ8plex [K15]; 1xiTRAQ8plex [N-Term]	2.33622e-06	0.000217294	1	1	2	Q7MUS2	Q7MUS2 [516-530]		0	2358.31
High	[R].LETYTIPGKR.[G]	1xiTRAQ8plex [K9]; 1xiTRAQ8plex [N-Term]	3.7972e-05	0.000217294	1	1	1	Q7MVF1	Q7MVF1 [55-64]		1	1786.07
High	[R].IETGIVK.[T]	1xiTRAQ8plex [K7]; 1xiTRAQ8plex [N-Term]	0.00025028	0.000217294	1	1	12	F5HDQ9	F5HDQ9 [232-238]		0	1367.87
High	[K].IESLPHHVLIDADSIAR.[D]	1xiTRAQ8plex [N-Term]	6.85893e-08	0.000217294	1	1	4	Q7MWE8	Q7MWE8 [116-132]		0	2190.22
High	[K].LESLIASYNKPDR.[S]	1xiTRAQ8plex [K10]; 1xiTRAQ8plex [N-Term]	2.67296e-07	0.000217294	1	1	3	Q7MWD6	Q7MWD6 [501-513]		0	2114.21
High	[K].LESGHENTLSVTHKPTGR.[E]	1xiTRAQ8plex [K14]; 1xiTRAQ8plex [N-Term]	8.65119e-07	0.000217294	1	1	2	Q7MXK2	Q7MXK2 [244-261]		0	2571.41
High	[K].LGEAIDK.[Q]	1xiTRAQ8plex [K7]; 1xiTRAQ8plex [N-Term]	0.000353722	0.000217294	1	1	6	P19665	P19665 [93-99]		0	1353.82
High	[K].LGEAIDKQFGSFEK.[F]	2xiTRAQ8plex [K7; K14]; 1xiTRAQ8plex [N-Term]	7.0857e-07	0.000217294	1	1	2	P19665	P19665 [93-106]		1	2481.41
High	[R].IGEGSIGR.[D]	1xiTRAQ8plex [N-Term]	0.000423856	0.000217294	1	1	1	Q7MW57	Q7MW57 [400-407]		0	1092.63
High	[K].LGYTTEEK.[F]	1xiTRAQ8plex [K8]; 1xiTRAQ8plex [N-Term]	2.23859e-05	0.000217294	1	1	2	Q7MW51	Q7MW51 [741-748]		0	1548.87
High	[R].LGYPPLVTPFSQYVK.[N]	1xiTRAQ8plex [K15]; 1xiTRAQ8plex [N-Term]	1.05098e-05	0.000217294	1	1	2	Q7MXE8	Q7MXE8 [353-367]		0	2317.34
High	[R].LGYLTIPVQAEYNMLKDR.[L]	1xOxidation [M14]; 1xiTRAQ8plex [K16]; 1xiTRAQ8plex [N-Term]	1.33157e-05	0.000217294	1	1	1	Q7MXS7	Q7MXS7 [137-154]		1	2748.52
High	[K].IGYLGGMNVADR.[Y]	1xOxidation [M7]; 1xiTRAQ8plex [N-Term]	0.000870038	0.000217294	1	1	1	Q7MU95	Q7MU95 [223-234]		0	1585.83
High	[K].LGYGVIK.[R]	1xiTRAQ8plex [K7]; 1xiTRAQ8plex [N-Term]	0.000625702	0.000217294	1	1	3	Q7MXJ9	Q7MXJ9 [545-551]		0	1357.87
High	[K].LGWNPINYIVGTGEIEDK.[L]	1xiTRAQ8plex [K18]; 1xiTRAQ8plex [N-Term]	6.22202e-07	0.000217294	1	1	1	Q7MTX8	Q7MTX8 [187-204]		0	2626.43
High	[R].IGVYSMTYTDN.[-]	1xOxidation [M6]; 1xiTRAQ8plex [N-Term]	0.000920528	0.000217294	1	1	3	Q7MTV0	Q7MTV0 [445-455]		0	1583.76
High	[K].IGVWCAHGEGR.[F]	1xCarbamidomethyl [C5]; 1xiTRAQ8plex [N-Term]	3.27871e-07	0.000217294	1	1	4	Q7MXB0	Q7MXB0 [1132-1142]		0	1545.79
High	[K].LGVTALVDR.[L]	1xiTRAQ8plex [N-Term]	1.12152e-05	0.000217294	2	2	2	Q7MTI5; Q7MTI3	Q7MTI5 [165-173]; Q7MTI3 [142-150]		0	1247.76	NotUnique
High	[R].LGVSLFGR.[I]	1xiTRAQ8plex [N-Term]	0.000111531	0.000217294	1	1	3	F5HE36	F5HE36 [675-682]		0	1152.7
High	[K].IGVLFFTDR.[I]	1xiTRAQ8plex [N-Term]	2.58464e-05	0.000217294	1	1	2	Q7MUE8	Q7MUE8 [120-128]		0	1371.79
High	[R].IGVAAENCADK.[E]	1xCarbamidomethyl [C8]; 1xiTRAQ8plex [K11]; 1xiTRAQ8plex [N-Term]	7.42183e-09	0.000217294	1	1	6	Q7MWI7	Q7MWI7 [60-70]		0	1755.95
High	[R].IGTTIFGER.[R]	1xiTRAQ8plex [N-Term]	0.000885292	0.000217294	1	1	3	Q7MT59	Q7MT59 [214-222]		0	1297.74
High	[K].LGTDENQAISASLR.[Y]	1xiTRAQ8plex [N-Term]	4.25158e-10	0.000217294	1	1	26	Q7MXX1	Q7MXX1 [108-121]		0	1778.95
High	[K].LGTDENQAISASLR.[Y]		1.48921e-07	0.000217294	1	1	3	Q7MXX1	Q7MXX1 [108-121]		0	1474.75	NoQuanLabels
High	[K].IGYWLGTTPK.[S]	1xiTRAQ8plex [K10]	0.000639735	0.000217294	1	1	4	Q7MWY5	Q7MWY5 [461-470]		0	1439.82
High	[K].IGSVSVK.[T]	1xiTRAQ8plex [K7]; 1xiTRAQ8plex [N-Term]	0.000461718	0.000217294	1	1	2	Q7MUR6	Q7MUR6 [635-641]		0	1297.83
High	[K].IGYWLGTTPK.[S]	1xiTRAQ8plex [K10]; 1xiTRAQ8plex [N-Term]	9.3616e-07	0.000217294	1	1	5	Q7MWY5	Q7MWY5 [461-470]		0	1744.03
High	[K].IHEADWHPDFGPADR.[H]		9.02008e-08	0.000217294	1	1	11	Q7MX81	Q7MX81 [155-169]		0	1762.79	NoQuanLabels
High	[R].LHSEHAVISIGLIR.[E]	1xiTRAQ8plex [N-Term]	5.32454e-05	0.000217294	1	1	3	Q7MXV2	Q7MXV2 [61-74]		0	1849.1
High	[K].IHPIPAEGYEVDK.[V]	1xiTRAQ8plex [K13]; 1xiTRAQ8plex [N-Term]	5.91226e-07	0.000217294	1	1	7	Q7MWU2	Q7MWU2 [348-360]		0	2076.16
High	[K].IHPIPAEGYEVDK.[V]	1xiTRAQ8plex [K13]	1.38191e-05	0.000217294	1	1	10	Q7MWU2	Q7MWU2 [348-360]		0	1771.95
High	[K].IHNEFPK.[G]	1xiTRAQ8plex [K7]; 1xiTRAQ8plex [N-Term]	0.00020185	0.000217294	1	1	2	Q7MV31	Q7MV31 [369-375]		0	1492.87
High	[R].IHIESVAR.[T]	1xiTRAQ8plex [N-Term]	4.92157e-05	0.000217294	1	1	3	Q7MXN5	Q7MXN5 [465-472]		0	1228.73
High	[R].IHHDIATILIPR.[V]	1xiTRAQ8plex [N-Term]	7.02805e-05	0.000217294	1	1	1	Q7MTQ0	Q7MTQ0 [215-226]		0	1703.03
High	[R].IHHDIATILIPR.[V]		4.99041e-05	0.000217294	1	1	1	Q7MTQ0	Q7MTQ0 [215-226]		0	1398.82	NoQuanLabels
High	[K].LHGGVAETEIK.[A]	1xiTRAQ8plex [K11]; 1xiTRAQ8plex [N-Term]	1.46182e-06	0.000217294	1	1	4	Q7MUZ8	Q7MUZ8 [335-345]		0	1762.03
High	[K].LHGGVAETEIK.[A]	1xiTRAQ8plex [K11]	3.3555e-06	0.000217294	1	1	3	Q7MUZ8	Q7MUZ8 [335-345]		0	1457.83
High	[R].LHFVPPTTR.[E]	1xiTRAQ8plex [N-Term]	3.14016e-05	0.000217294	1	1	5	Q7MTJ1	Q7MTJ1 [181-189]		0	1371.81
High	[K].IHFSVWGDR.[I]	1xiTRAQ8plex [N-Term]	6.86743e-05	0.000217294	1	1	4	Q7MT93	Q7MT93 [44-52]		0	1420.76
High	[R].IHFICSAPALDSIGR.[V]	1xCarbamidomethyl [C5]; 1xiTRAQ8plex [N-Term]	2.4699e-09	0.000217294	1	1	5	Q7MVK3	Q7MVK3 [33-47]		0	1961.06
High	[R].IHFICSAPALDSIGR.[V]	1xCarbamidomethyl [C5]	8.97843e-05	0.000217294	1	1	3	Q7MVK3	Q7MVK3 [33-47]		0	1656.85	NoQuanLabels
High	[K].IHEQTPEEVLDK.[A]	1xiTRAQ8plex [K12]; 1xiTRAQ8plex [N-Term]	4.05925e-07	0.000217294	1	1	1	Q7MVS4	Q7MVS4 [129-140]		0	2046.13
High	[K].IHEADWHPDFGPADR.[H]	1xiTRAQ8plex [N-Term]	1.84366e-08	0.000217294	1	1	6	Q7MX81	Q7MX81 [155-169]		0	2067
High	[R].LGYYGTEHNFSAIILATK.[L]	1xiTRAQ8plex [K18]; 1xiTRAQ8plex [N-Term]	4.12741e-05	0.000217294	1	1	1	Q7MU71	Q7MU71 [73-90]		0	2606.44
High	[R].IGSTLYNSYGIYNR.[N]	1xiTRAQ8plex [N-Term]	1.78471e-08	0.000217294	1	1	1	Q7MX16	Q7MX16 [891-904]		0	1925.01
High	[R].LGSTDLLPEGHVLGNPELLFEK.[L]	1xiTRAQ8plex [K22]; 1xiTRAQ8plex [N-Term]	4.95546e-10	0.000217294	1	1	7	Q7MXK7	Q7MXK7 [520-541]		0	2986.67
High	[R].IGSHAIK.[T]	1xiTRAQ8plex [K7]; 1xiTRAQ8plex [N-Term]	0.000223247	0.000217294	1	1	1	Q7MX64	Q7MX64 [474-480]		0	1333.84
High	[R].IGILSDLVDEK.[Q]	1xiTRAQ8plex [K11]; 1xiTRAQ8plex [N-Term]	1.91205e-05	0.000217294	1	1	1	Q7MVW2	Q7MVW2 [115-125]		0	1810.08
High	[K].LGILAYGNVGR.[N]	1xiTRAQ8plex [N-Term]	7.06062e-05	0.000217294	1	1	1	Q7MV29	Q7MV29 [136-146]		0	1436.85
High	[R].LGLETEQDEVGNVIIR.[K]	1xiTRAQ8plex [N-Term]	5.85762e-07	0.000217294	1	1	1	Q7MXN5	Q7MXN5 [44-59]		0	2089.14
High	[K].IGLDAAIK.[R]	1xiTRAQ8plex [K8]; 1xiTRAQ8plex [N-Term]	0.000505091	0.000217294	1	1	4	Q7MTJ4	Q7MTJ4 [62-69]		0	1408.9
High	[R].LGIAVEQQGDDLFIPK.[Q]	1xiTRAQ8plex [K16]; 1xiTRAQ8plex [N-Term]	1.97653e-09	0.000217294	1	1	5	Q7MUW1	Q7MUW1 [276-291]		0	2351.34
High	[R].IGIASQALGIAQGAMDETVK.[Y]	1xOxidation [M15]; 1xiTRAQ8plex [K20]; 1xiTRAQ8plex [N-Term]	2.11897e-10	0.000217294	1	1	9	Q7MVI5	Q7MVI5 [244-263]		0	2597.44
High	[R].IGLAGSPTSVK.[K]	1xiTRAQ8plex [K11]; 1xiTRAQ8plex [N-Term]	6.42635e-06	0.000217294	1	1	2	Q7MVI4	Q7MVI4 [215-225]		0	1638
High	[K].LGHLCLINEEK.[V]	1xCarbamidomethyl [C5]; 1xiTRAQ8plex [K11]; 1xiTRAQ8plex [N-Term]	7.9557e-06	0.000217294	1	1	2	Q7MTJ9	Q7MTJ9 [89-99]		0	1934.1
High	[R].LGGELRPISR.[L]	1xiTRAQ8plex [N-Term]	1.40853e-06	0.000217294	1	1	3	Q7MUA6	Q7MUA6 [428-437]		0	1401.85
High	[R].IGGATFQVPTEIRPER.[K]	1xiTRAQ8plex [N-Term]	2.97416e-07	0.000217294	1	1	1	Q7MTL0	Q7MTL0 [82-97]		0	2075.16
High	[K].LGFTAENVYEQVLK.[I]	1xiTRAQ8plex [K14]; 1xiTRAQ8plex [N-Term]	7.11716e-06	0.000217294	1	1	1	Q7MU23	Q7MU23 [659-672]		0	2219.25
High	[R].IGFSLPK.[E]	1xiTRAQ8plex [K7]; 1xiTRAQ8plex [N-Term]	0.000491683	0.000217294	1	1	1	Q7MX62	Q7MX62 [69-75]		0	1369.87
High	[R].IGFGFDVHR.[L]	1xiTRAQ8plex [N-Term]	2.23859e-05	0.000217294	1	1	2	Q7MXX0	Q7MXX0 [7-15]		0	1351.74
High	[K].IGEVEEAIGR.[N]	1xiTRAQ8plex [N-Term]	5.51377e-06	0.000217294	1	1	5	Q7MWD3	Q7MWD3 [192-201]		0	1376.77
High	[K].IGEIIGGSER.[E]	1xiTRAQ8plex [N-Term]	4.62222e-06	0.000217294	1	1	2	Q7MVE5	Q7MVE5 [390-399]		0	1334.76
High	[K].IGLLSMDYELESYGQIK.[L]	1xOxidation [M6]; 1xiTRAQ8plex [K17]; 1xiTRAQ8plex [N-Term]	2.72269e-10	0.000217294	1	1	8	Q7MUA6	Q7MUA6 [385-401]		0	2583.38
High	[K].LGLPQVTYAEDILK.[I]	1xiTRAQ8plex [K14]; 1xiTRAQ8plex [N-Term]	5.38729e-06	0.000217294	1	1	1	Q7MW68	Q7MW68 [139-152]		0	2168.28
High	[R].LGIQAFQPK.[L]	1xiTRAQ8plex [K9]	0.000858758	0.000217294	1	1	1	Q7MX26	Q7MX26 [445-453]		0	1305.78
High	[R].LGIQAFQPK.[L]	1xiTRAQ8plex [K9]; 1xiTRAQ8plex [N-Term]	3.91094e-06	0.000217294	1	1	5	Q7MX26	Q7MX26 [445-453]		0	1609.99
High	[K].IGSEDLVSLLMQNKN.[-]	1xOxidation [M11]; 1xiTRAQ8plex [K14]; 1xiTRAQ8plex [N-Term]	1.8424e-05	0.000217294	1	1	1	Q7MXH2	Q7MXH2 [152-166]		1	2285.26
High	[K].IGSDGYVDR.[G]	1xiTRAQ8plex [N-Term]	2.47901e-05	0.000217294	1	1	2	Q7MTP7	Q7MTP7 [251-259]		0	1285.67
High	[R].IGSDFVELIR.[R]	1xiTRAQ8plex [N-Term]	1.49615e-06	0.000217294	1	1	3	Q7MUW7	Q7MUW7 [306-315]		0	1452.84
High	[K].LGQSSSTLSGGENQR.[V]	1xiTRAQ8plex [N-Term]	4.13534e-07	0.000217294	1	1	2	Q7MSZ9	Q7MSZ9 [829-843]		0	1824.94
High	[K].LGQSPQFDTHLLENASFLR.[L]	1xiTRAQ8plex [N-Term]	1.6876e-13	0.000217294	1	1	13	Q7MXJ7	Q7MXJ7 [930-948]		0	2477.31
High	[K].LGQSPQFDTHLLENASFLR.[L]		1.94034e-07	0.000217294	1	1	4	Q7MXJ7	Q7MXJ7 [930-948]		0	2173.1	NoQuanLabels
High	[R].IGQLSAIPDKR.[W]	1xiTRAQ8plex [K10]; 1xiTRAQ8plex [N-Term]	0.000101702	0.000217294	1	1	1	Q7MUL5	Q7MUL5 [74-84]		1	1806.11
High	[K].LEMYGEPITVENIGK.[R]	1xOxidation [M3]; 1xiTRAQ8plex [K15]; 1xiTRAQ8plex [N-Term]	3.47721e-05	0.000217294	1	1	1	Q7MXV2	Q7MXV2 [191-205]		0	2317.26
High	[R].IGQLSAIPDK.[R]	1xiTRAQ8plex [K10]; 1xiTRAQ8plex [N-Term]	9.84693e-05	0.000217294	1	1	1	Q7MUL5	Q7MUL5 [74-83]		0	1650
High	[K].LGPIHQGIVER.[G]	1xiTRAQ8plex [N-Term]	5.48824e-06	0.000217294	1	1	1	Q7MTP4	Q7MTP4 [324-334]		0	1522.9
High	[R].LGNPNCTQVEEK.[L]	1xCarbamidomethyl [C6]; 1xiTRAQ8plex [K12]; 1xiTRAQ8plex [N-Term]	2.4699e-09	0.000217294	1	1	6	Q7MX71	Q7MX71 [62-73]		0	1997.06
High	[K].LGNDVDFSANR.[F]	1xiTRAQ8plex [N-Term]	4.68756e-07	0.000217294	1	1	9	Q7MSZ4	Q7MSZ4 [179-189]		0	1511.78
High	[K].LGNDVDFSANR.[F]		6.96336e-05	0.000217294	1	1	1	Q7MSZ4	Q7MSZ4 [179-189]		0	1207.57	NoQuanLabels
High	[R].LGNAVDPFETIK.[K]	1xiTRAQ8plex [K12]; 1xiTRAQ8plex [N-Term]	9.0612e-10	0.000217294	1	1	4	Q7MUD3	Q7MUD3 [693-704]		0	1912.1
High	[K].IGMTSVFSAEGK.[N]	1xOxidation [M3]; 1xiTRAQ8plex [K12]; 1xiTRAQ8plex [N-Term]	0.000158989	0.000217294	1	1	1	Q7MTL3	Q7MTL3 [9-20]		0	1851.01	NoQuanValues
High	[R].LGLTEGNVR.[V]	1xiTRAQ8plex [N-Term]	2.7325e-05	0.000217294	1	1	7	Q7MVR1	Q7MVR1 [142-150]		0	1262.74
High	[R].IGQLSAIPDK.[R]	1xiTRAQ8plex [K10]	0.000198183	0.000217294	1	1	1	Q7MUL5	Q7MUL5 [74-83]		0	1345.8
High	[K].LELPSGVEVEIK.[V]	1xiTRAQ8plex [K12]; 1xiTRAQ8plex [N-Term]	3.49874e-08	0.000217294	1	1	2	Q7MTL2	Q7MTL2 [89-100]		0	1921.15
High	[R].LELPLQAIATHR.[G]	1xiTRAQ8plex [N-Term]	4.97855e-06	0.000217294	1	1	1	Q7MUY9	Q7MUY9 [223-234]		0	1666
High	[K].IELLVHSIEK.[K]	1xiTRAQ8plex [K10]; 1xiTRAQ8plex [N-Term]	1.27768e-07	0.000217294	1	1	20	F5HDB6	F5HDB6 [47-56]		0	1789.1
High	[R].LCELEDGQPK.[E]	1xCarbamidomethyl [C2]; 1xiTRAQ8plex [K10]; 1xiTRAQ8plex [N-Term]	1.64935e-07	0.000217294	1	1	11	Q7MW80	Q7MW80 [172-181]		0	1796.97
High	[K].ICDLAEK.[Y]	1xCarbamidomethyl [C2]; 1xiTRAQ8plex [K7]; 1xiTRAQ8plex [N-Term]	0.000373484	0.000217294	1	1	2	Q7MWV5	Q7MWV5 [194-200]		0	1456.83
High	[K].ICAVGTSILR.[A]	1xCarbamidomethyl [C2]; 1xiTRAQ8plex [N-Term]	3.96578e-06	0.000217294	1	1	1	Q7MUH5	Q7MUH5 [257-266]		0	1393.81
High	[R].LAYTEGIR.[I]	1xiTRAQ8plex [N-Term]	0.000170334	0.000217294	1	1	2	Q7MVE5	Q7MVE5 [311-318]		0	1226.7
High	[K].LAYSNVPKPLR.[G]	1xiTRAQ8plex [K8]; 1xiTRAQ8plex [N-Term]	2.4022e-06	0.000217294	1	1	3	Q7MT21	Q7MT21 [170-180]		0	1866.14
High	[K].LAYSNVPKPLR.[G]	1xiTRAQ8plex [K8]	0.000240196	0.000217294	1	1	1	Q7MT21	Q7MT21 [170-180]		0	1561.94
High	[K].LAYPIQK.[K]	1xiTRAQ8plex [K7]; 1xiTRAQ8plex [N-Term]	0.000412536	0.000217294	1	1	1	Q7MWL3	Q7MWL3 [48-54]		0	1440.9
High	[R].IAYCCSSER.[T]	2xCarbamidomethyl [C4; C5]; 1xiTRAQ8plex [N-Term]	0.000170334	0.000217294	1	1	1	Q7MV35	Q7MV35 [151-159]		0	1449.68
High	[R].LAYANPASDR.[F]	1xiTRAQ8plex [N-Term]	5.68097e-05	0.000217294	1	1	1	Q7MVY7	Q7MVY7 [202-211]		0	1381.74
High	[R].LAVPTGIVAAMIR.[L]	1xOxidation [M11]; 1xiTRAQ8plex [N-Term]	0.000119517	0.000217294	1	1	5	Q7MW41	Q7MW41 [131-143]		0	1631.98
High	[K].LAVLPLVR.[K]	1xiTRAQ8plex [N-Term]	0.000149077	0.000217294	1	1	1	Q7MT30	Q7MT30 [414-421]		0	1184.8
High	[R].LAVIFGSGDLR.[D]	1xiTRAQ8plex [N-Term]	6.95391e-06	0.000217294	1	1	7	Q7MU12	Q7MU12 [99-109]		0	1451.85
High	[K].LAVGGAFHSPLMEPAR.[E]	1xOxidation [M12]; 1xiTRAQ8plex [N-Term]	5.72234e-06	0.000217294	1	1	2	Q7MXN4	Q7MXN4 [189-204]		0	1973.06
High	[K].LAVGGAFHSPLMEPAR.[E]	1xiTRAQ8plex [N-Term]	2.90592e-07	0.000217294	1	1	2	Q7MXN4	Q7MXN4 [189-204]		0	1957.06
High	[R].LATTYSSFR.[E]	1xiTRAQ8plex [N-Term]	0.000270473	0.000217294	1	1	2	Q7MVT4	Q7MVT4 [245-253]		0	1349.74
High	[K].ICELGFNFAAR.[R]	1xCarbamidomethyl [C2]; 1xiTRAQ8plex [N-Term]	6.37759e-05	0.000217294	1	1	1	Q7MXF1	Q7MXF1 [97-107]		0	1601.84
High	[R].IATELVSSFEK.[K]	1xiTRAQ8plex [K11]; 1xiTRAQ8plex [N-Term]	0.000117333	0.000217294	1	1	3	Q7MXV1	Q7MXV1 [467-477]		0	1832.06
High	[K].ICNSLGCPLGR.[M]	2xCarbamidomethyl [C2; C7]; 1xiTRAQ8plex [N-Term]	3.51493e-06	0.000217294	1	1	2	Q7MT83	Q7MT83 [22-32]		0	1550.81
High	[K].LCSFQGGNLHNAIPR.[E]	1xCarbamidomethyl [C2]; 1xiTRAQ8plex [N-Term]	7.77377e-11	0.000217294	1	1	11	Q7MWQ8	Q7MWQ8 [245-259]		0	1988.04
High	[K].LDDVTVYR.[S]	1xiTRAQ8plex [N-Term]	8.49433e-05	0.000217294	1	1	4	F5HGU5	F5HGU5 [195-202]		0	1284.71
High	[R].IDDLENVYR.[Q]	1xiTRAQ8plex [N-Term]	2.34484e-05	0.000217294	1	1	1	Q7MW81	Q7MW81 [49-57]		0	1440.76
High	[R].LDDIASDGIK.[L]	1xiTRAQ8plex [K10]; 1xiTRAQ8plex [N-Term]	5.67033e-07	0.000217294	1	1	9	Q7MXG0	Q7MXG0 [137-146]		0	1654.95
High	[R].LDATPLFYLR.[Q]	1xiTRAQ8plex [N-Term]	0.000234768	0.000217294	1	1	1	Q7MTE5	Q7MTE5 [133-142]		0	1512.87
High	[R].IDASYLLSTIQSNPLDQTLR.[F]	1xiTRAQ8plex [N-Term]	2.78636e-12	0.000217294	1	1	10	Q7MXX1	Q7MXX1 [357-376]		0	2552.39
High	[R].IDASYLLSTIQSNPLDQTLR.[F]		3.4186e-07	0.000217294	1	1	3	Q7MXX1	Q7MXX1 [357-376]		0	2248.18	NoQuanLabels
High	[K].LDASLSIFPSWR.[V]	1xiTRAQ8plex [N-Term]	0.000318652	0.000217294	1	1	1	Q7MU92	Q7MU92 [354-365]		0	1695.94
High	[R].LDANFVGSNLMQK.[V]	1xOxidation [M11]; 1xiTRAQ8plex [K13]; 1xiTRAQ8plex [N-Term]	3.23336e-07	0.000217294	1	1	1	Q7MTV9	Q7MTV9 [41-53]		0	2061.13
High	[R].LDALSDMMGVER.[K]	2xOxidation [M7; M8]; 1xiTRAQ8plex [N-Term]	6.67949e-05	0.000217294	1	1	5	Q7MXT8	Q7MXT8 [226-237]		0	1672.82
High	[K].IDAFSFTPKDEDDLTPR.[T]	1xiTRAQ8plex [K9]; 1xiTRAQ8plex [N-Term]	1.24838e-06	0.000217294	1	1	1	Q7MTR0	Q7MTR0 [323-339]		1	2575.35
High	[K].IDAFSFTPK.[D]	1xiTRAQ8plex [K9]; 1xiTRAQ8plex [N-Term]	0.000162685	0.000217294	1	1	3	Q7MTR0	Q7MTR0 [323-331]		0	1633.94
High	[R].IDAFGVVAPNLQR.[L]	1xiTRAQ8plex [N-Term]	3.66514e-07	0.000217294	1	1	6	Q7MU12	Q7MU12 [144-156]		0	1703.97
High	[R].IDAEYYLPK.[Y]	1xiTRAQ8plex [K9]; 1xiTRAQ8plex [N-Term]	0.00020185	0.000217294	1	1	3	Q7MWQ1	Q7MWQ1 [239-247]		0	1719.98
High	[K].IDADTCIDCGTCAAACPSEAIHPAE.[-]	4xCarbamidomethyl [C6; C9; C12; C16]; 1xiTRAQ8plex [N-Term]	5.83002e-09	0.000217294	1	1	4	Q7MUS0	Q7MUS0 [32-56]		0	3009.3
High	[K].LCSGEWIGAFGLTEPNAGTDAAAQQTFAEEK.[E]	1xCarbamidomethyl [C2]; 1xiTRAQ8plex [K31]; 1xiTRAQ8plex [N-Term]	1.33207e-09	0.000217294	1	1	2	Q7MVI5	Q7MVI5 [114-144]		0	3877.92
High	[K].LCSFQGGNLHNAIPR.[E]	1xCarbamidomethyl [C2]	1.90462e-06	0.000217294	1	1	5	Q7MWQ8	Q7MWQ8 [245-259]		0	1683.84	NoQuanLabels
High	[K].IATDPYVGR.[L]	1xiTRAQ8plex [N-Term]	5.81395e-05	0.000217294	1	1	5	Q7MTL1	Q7MTL1 [322-330]		0	1295.73
High	[R].LASNFSTR.[F]	1xiTRAQ8plex [N-Term]	0.00012174	0.000217294	1	1	2	Q7MUG9	Q7MUG9 [563-570]		0	1199.67
High	[K].LASLWCSDNNLTELELSANPR.[L]	1xCarbamidomethyl [C6]; 1xiTRAQ8plex [N-Term]	1.18039e-13	0.000217294	1	1	9	F5HDB6	F5HDB6 [182-202]		0	2707.37
High	[R].LAMNIPDFWIK.[L]	1xOxidation [M3]; 1xiTRAQ8plex [K11]; 1xiTRAQ8plex [N-Term]	0.000916549	0.000217294	1	1	1	Q7MTY4	Q7MTY4 [403-413]		0	1972.12
High	[R].LALVFSSSSR.[G]	1xiTRAQ8plex [N-Term]	3.36622e-05	0.000217294	1	1	2	Q7MXS8	Q7MXS8 [265-274]		0	1370.79
High	[R].IALSENATVK.[V]	1xiTRAQ8plex [K10]; 1xiTRAQ8plex [N-Term]	5.54023e-07	0.000217294	1	1	3	F5H9J5	F5H9J5 [52-61]		0	1654
High	[K].IALPIYHDGK.[T]	1xiTRAQ8plex [K10]; 1xiTRAQ8plex [N-Term]	1.28364e-06	0.000217294	1	1	5	Q7MUY4	Q7MUY4 [325-334]		0	1735.04
High	[R].IAIPIRPIK.[N]	1xiTRAQ8plex [K9]; 1xiTRAQ8plex [N-Term]	0.000109999	0.000217294	1	1	2	Q7MX45	Q7MX45 [118-126]		0	1629.1
High	[K].IALLAPVVR.[S]	1xiTRAQ8plex [N-Term]	0.000912587	0.000217294	1	1	2	Q7MVL7	Q7MVL7 [163-171]		0	1255.84
High	[R].LALHQLVQDGR.[I]	1xiTRAQ8plex [N-Term]	8.29696e-08	0.000217294	1	1	3	Q7MX21	Q7MX21 [261-271]		0	1553.91
High	[R].LAIGQLPVK.[T]	1xiTRAQ8plex [K9]; 1xiTRAQ8plex [N-Term]	0.000230513	0.000217294	1	1	1	Q7MUG2	Q7MUG2 [196-204]		0	1547.01
High	[R].LAHVDGGVPNIR.[I]	1xiTRAQ8plex [N-Term]	3.66488e-06	0.000217294	1	1	1	Q7MUV9	Q7MUV9 [365-376]		0	1551.89
High	[R].LAHFCGYPDAIQDGR.[L]	1xCarbamidomethyl [C5]; 1xiTRAQ8plex [N-Term]	8.85412e-08	0.000217294	1	1	1	Q7MWC4	Q7MWC4 [60-74]		0	2024
High	[K].LAGYDDEAATR.[I]	1xiTRAQ8plex [N-Term]	7.42073e-06	0.000217294	1	1	2	Q7MXL5	Q7MXL5 [222-232]		0	1485.75
High	[R].IAGMINHR.[A]	1xiTRAQ8plex [N-Term]	0.000283089	0.000217294	1	1	2	Q7MXC7	Q7MXC7 [91-98]		0	1215.69
High	[R].IAGLCSADGR.[H]	1xCarbamidomethyl [C5]; 1xiTRAQ8plex [N-Term]	3.01187e-05	0.000217294	1	1	1	Q7MXB0	Q7MXB0 [1174-1183]		0	1323.7
High	[R].IAGGEQK.[F]	1xiTRAQ8plex [K7]; 1xiTRAQ8plex [N-Term]	0.000862503	0.000217294	1	1	3	Q7MUA6	Q7MUA6 [150-156]		0	1310.79
High	[R].LAGEVLEIVAR.[H]	1xiTRAQ8plex [N-Term]	1.46861e-07	0.000217294	1	1	5	Q7MTC1	Q7MTC1 [101-111]		0	1473.89
High	[K].LAMVEEAESLQESSDWK.[E]	1xOxidation [M3]; 1xiTRAQ8plex [K17]; 1xiTRAQ8plex [N-Term]	3.46655e-07	0.000217294	1	1	1	Q7MV93	Q7MV93 [390-406]		0	2576.3
High	[K].LANGTEVPER.[T]	1xiTRAQ8plex [N-Term]	1.85957e-05	0.000217294	1	1	2	Q7MXD2	Q7MXD2 [41-50]		0	1389.76
High	[R].LANQIYEEVK.[K]	1xiTRAQ8plex [K10]; 1xiTRAQ8plex [N-Term]	8.14838e-05	0.000217294	1	1	1	Q7MXN0	Q7MXN0 [192-201]		0	1815.05
High	[K].IANWSEVVK.[K]	1xiTRAQ8plex [K9]; 1xiTRAQ8plex [N-Term]	4.28322e-05	0.000217294	1	1	2	Q7MTT1	Q7MTT1 [92-100]		0	1653.98
High	[K].LASLWCSDNNLTELELSANPR.[L]	1xCarbamidomethyl [C6]	2.26148e-08	0.000217294	1	1	3	F5HDB6	F5HDB6 [182-202]		0	2403.16	NoQuanLabels
High	[R].IASLLTVK.[C]	1xiTRAQ8plex [K8]; 1xiTRAQ8plex [N-Term]	4.50708e-05	0.000217294	1	1	1	Q7MUJ6	Q7MUJ6 [195-202]		0	1452.96
High	[K].LASGLTGYQIEVFR.[D]	1xiTRAQ8plex [N-Term]	1.37607e-09	0.000217294	1	1	3	Q7MXE5	Q7MXE5 [334-347]		0	1858.04
High	[K].LASAVSNCGGLGLIGAGSMHPDNLEHHIR.[S]	1xCarbamidomethyl [C8]; 1xOxidation [M19]; 1xiTRAQ8plex [N-Term]	2.02304e-08	0.000217294	1	1	1	Q7MAW0	Q7MAW0 [27-55]		0	3303.66
High	[K].LAQQGIYIDAPDEALEK.[L]	1xiTRAQ8plex [K17]; 1xiTRAQ8plex [N-Term]	5.80247e-11	0.000217294	1	1	23	Q7MWF2	Q7MWF2 [78-94]		0	2482.36
High	[K].LAQQGIYIDAPDEALEK.[L]	1xiTRAQ8plex [K17]	1.14829e-07	0.000217294	1	1	14	Q7MWF2	Q7MWF2 [78-94]		0	2178.16
High	[K].LAQISSPVLSR.[L]	1xiTRAQ8plex [N-Term]	0.00025028	0.000217294	1	1	1	Q7MWS8	Q7MWS8 [75-85]		0	1474.89
High	[R].IDEELVEDVR.[I]	1xiTRAQ8plex [N-Term]	0.000210348	0.000217294	1	1	1	Q7MWB5	Q7MWB5 [202-211]		0	1520.81
High	[K].LAQADQTYDDK.[S]	1xiTRAQ8plex [K11]; 1xiTRAQ8plex [N-Term]	6.10754e-07	0.000217294	1	1	3	Q7MW52	Q7MW52 [288-298]		0	1875.99
High	[R].IAPSAHNYQPWHFLVVR.[E]	1xiTRAQ8plex [N-Term]	1.18074e-06	0.000217294	1	1	1	Q7MX99	Q7MX99 [43-59]		0	2339.27
High	[R].LAPQATILDGIVIDGK.[K]	1xiTRAQ8plex [K16]; 1xiTRAQ8plex [N-Term]	4.0591e-08	0.000217294	1	1	6	Q7MVE6	Q7MVE6 [151-166]		0	2232.34
High	[R].LAPPLCITR.[E]	1xCarbamidomethyl [C6]; 1xiTRAQ8plex [N-Term]	0.000797363	0.000217294	1	1	4	Q7MV34	Q7MV34 [383-391]		0	1344.8
High	[R].LAPNDKDIR.[V]	1xiTRAQ8plex [K6]; 1xiTRAQ8plex [N-Term]	0.000350529	0.000217294	1	1	5	Q7MUE2	Q7MUE2 [130-138]		1	1649.98
High	[R].IAPLSVTPATALDTSSVGR.[D]	1xiTRAQ8plex [N-Term]	5.59191e-07	0.000217294	1	1	1	Q7MTE9	Q7MTE9 [107-125]		0	2160.22
High	[R].IAPLNSSIHIPDDKEIWEL.[-]	1xiTRAQ8plex [K14]; 1xiTRAQ8plex [N-Term]	0.000686668	0.000217294	1	1	2	Q7MWD5	Q7MWD5 [433-451]		1	2798.55
High	[K].IAPEATTEGR.[Q]	1xiTRAQ8plex [N-Term]	0.000601175	0.000217294	1	1	1	Q7MXN4	Q7MXN4 [283-292]		0	1348.74
High	[R].LAPTLVNVLNEK.[V]	1xiTRAQ8plex [K12]; 1xiTRAQ8plex [N-Term]	2.30386e-08	0.000217294	1	1	4	F5HHM2	F5HHM2 [133-144]		0	1919.18
High	[K].IHTNIIYAAHNGQVVIDGR.[H]	1xiTRAQ8plex [N-Term]	5.26423e-08	0.000217294	1	1	2	Q7MVW8	Q7MVW8 [144-162]		0	2395.31
High	[R].IDENLLQMLPAPIR.[K]	1xiTRAQ8plex [N-Term]	3.80349e-09	0.000217294	1	1	5	Q7MTK1	Q7MTK1 [109-122]		0	1927.1
High	[K].IDETEVGR.[I]	1xiTRAQ8plex [N-Term]	6.49668e-05	0.000217294	1	1	2	Q7MU81	Q7MU81 [225-232]		0	1222.66
High	[R].IEASSGLSDDEIK.[R]	1xiTRAQ8plex [K13]; 1xiTRAQ8plex [N-Term]	1.5384e-07	0.000217294	1	1	5	P0C937	P0C937 [495-507]		0	1972.07
High	[K].IEALDNEDLAR.[F]	1xiTRAQ8plex [N-Term]	2.53989e-07	0.000217294	1	1	3	Q7MWP8	Q7MWP8 [185-195]		0	1562.83
High	[K].IEAIDAVPQK.[F]	1xiTRAQ8plex [K10]; 1xiTRAQ8plex [N-Term]	1.45427e-05	0.000217294	1	1	5	F5HE54	F5HE54 [71-80]		0	1692.02
High	[R].IEAESNIIPLINTTVK.[K]	1xiTRAQ8plex [K16]; 1xiTRAQ8plex [N-Term]	6.16451e-07	0.000217294	1	1	1	Q7MX07	Q7MX07 [69-84]		0	2363.4
High	[R].LDYIAPLFSMSTALSER.[W]	1xOxidation [M10]; 1xiTRAQ8plex [N-Term]	2.28267e-07	0.000217294	1	2	3	Q7MU17	Q7MU17 [229-245]		0	2234.17
High	[R].LDYIAPLFSMSTALSER.[W]	1xOxidation [M10]	8.14454e-07	0.000217294	1	2	2	Q7MU17	Q7MU17 [229-245]		0	1929.96	NoQuanLabels
High	[R].IDYCMVTNNLADR.[I]	1xCarbamidomethyl [C4]; 1xOxidation [M5]; 1xiTRAQ8plex [N-Term]	1.20236e-05	0.000217294	1	1	2	Q7MXD4	Q7MXD4 [218-230]		0	1904.91
High	[K].LDVVVIPTNKPIAR.[K]	1xiTRAQ8plex [K10]; 1xiTRAQ8plex [N-Term]	7.59493e-06	0.000217294	1	1	1	Q7MWS5	Q7MWS5 [583-596]		0	2143.34
High	[R].LDVTMGMSYNNR.[F]	2xOxidation [M5; M7]; 1xiTRAQ8plex [N-Term]	0.00050736	0.000217294	1	1	3	Q7MXB8	Q7MXB8 [231-242]		0	1736.82
High	[R].LDTIQAAILR.[V]	1xiTRAQ8plex [N-Term]	2.81289e-06	0.000217294	1	1	1	F5HAV3	F5HAV3 [242-251]		0	1417.87
High	[K].LDSLPSPER.[N]	1xiTRAQ8plex [N-Term]	7.78041e-05	0.000217294	1	1	4	Q7MU85	Q7MU85 [25-33]		0	1317.73
High	[R].IDSIAQIIK.[R]	1xiTRAQ8plex [K9]; 1xiTRAQ8plex [N-Term]	0.000249139	0.000217294	1	1	1	Q7MXK3	Q7MXK3 [528-536]		0	1609.01
High	[K].LDREVQDANMEEEEPFR.[F]	1xOxidation [M10]; 1xiTRAQ8plex [N-Term]	0.000491683	0.000217294	1	1	1	Q7MWX0	Q7MWX0 [229-245]		1	2427.14
High	[R].IDQGVDIVER.[S]	1xiTRAQ8plex [N-Term]	6.28005e-07	0.000217294	1	1	12	Q7MW63	Q7MW63 [145-154]		0	1447.81
High	[R].IDQGVDIVER.[S]		0.000487291	0.000217294	1	1	2	Q7MW63	Q7MW63 [145-154]		0	1143.6	NoQuanLabels
High	[R].IEASSGLSDDEIKR.[M]	1xiTRAQ8plex [K13]; 1xiTRAQ8plex [N-Term]	5.96665e-10	0.000217294	1	1	9	P0C937	P0C937 [495-508]		1	2128.17
High	[K].LDNNTNFNASIVSDDNR.[A]	1xiTRAQ8plex [N-Term]	5.91151e-10	0.000217294	1	1	4	F5HHM2	F5HHM2 [264-280]		0	2213.07
High	[K].LEATGISVALLDK.[K]	1xiTRAQ8plex [K13]; 1xiTRAQ8plex [N-Term]	6.13596e-07	0.000217294	1	1	1	Q7MUU4	Q7MUU4 [184-196]		0	1938.17
High	[R].IEEDEDVQNVFHNMKEEEGEE.[-]	1xiTRAQ8plex [K15]; 1xiTRAQ8plex [N-Term]	8.89555e-07	0.000217294	1	1	1	Q7MXR6	Q7MXR6 [222-242]		1	3157.47
High	[K].IEILANFHPK.[M]	1xiTRAQ8plex [K10]; 1xiTRAQ8plex [N-Term]	0.000157534	0.000217294	1	1	1	Q7MUV9	Q7MUV9 [261-270]		0	1790.08
High	[R].IELGSHADR.[K]	1xiTRAQ8plex [N-Term]	2.03087e-05	0.000217294	1	1	1	F5HF80	F5HF80 [569-577]		0	1301.71
High	[K].IEIEYIEPR.[I]	1xiTRAQ8plex [N-Term]	9.40224e-06	0.000217294	1	1	6	Q7MVV0	Q7MVV0 [463-471]		0	1465.82
High	[K].IEKDDVLNILVSSR.[D]	1xiTRAQ8plex [K3]; 1xiTRAQ8plex [N-Term]	4.21284e-07	0.000217294	1	1	3	Q7MWZ1	Q7MWZ1 [89-102]		1	2209.3
High	[K].LEHQIIAR.[H]	1xiTRAQ8plex [N-Term]	7.56761e-05	0.000217294	1	1	2	Q7MW52	Q7MW52 [317-324]		0	1283.77
High	[R].LEHNEKIEIEYIEPR.[I]	1xiTRAQ8plex [K6]; 1xiTRAQ8plex [N-Term]	1.35704e-09	0.000217294	1	1	3	Q7MVV0	Q7MVV0 [457-471]		1	2520.39
High	[K].IEGMPTADFLWEK.[R]	1xOxidation [M4]; 1xiTRAQ8plex [K13]; 1xiTRAQ8plex [N-Term]	1.38834e-05	0.000217294	1	1	6	P60053	P60053 [82-94]		0	2161.15
High	[K].IEGMPTADFLWEK.[R]	1xiTRAQ8plex [K13]; 1xiTRAQ8plex [N-Term]	2.94287e-05	0.000217294	1	1	1	P60053	P60053 [82-94]		0	2145.15	NoQuanValues
High	[K].LEGGEEVR.[E]	1xiTRAQ8plex [N-Term]	0.000307268	0.000217294	1	1	1	Q7MWM0	Q7MWM0 [123-130]		0	1192.65
High	[K].LEGADYTGEAATR.[D]	1xiTRAQ8plex [N-Term]	8.22403e-05	0.000217294	1	1	4	Q7MWH8	Q7MWH8 [129-141]		0	1657.83
High	[R].LEEMHIGSDVIK.[E]	1xOxidation [M4]; 1xiTRAQ8plex [K12]; 1xiTRAQ8plex [N-Term]	7.02805e-05	0.000217294	1	1	4	Q7MVC2	Q7MVC2 [339-350]		0	1995.1
High	[R].LEEMHIGSDVIK.[E]	1xiTRAQ8plex [K12]; 1xiTRAQ8plex [N-Term]	0.000284382	0.000217294	1	1	1	Q7MVC2	Q7MVC2 [339-350]		0	1979.11
High	[K].LEEMAGTIQNDILK.[E]	1xOxidation [M4]; 1xiTRAQ8plex [K14]; 1xiTRAQ8plex [N-Term]	2.52805e-06	0.000217294	1	1	4	Q59677	Q59677 [184-197]		0	2199.22
High	[K].IEELYTPPTIER.[K]	1xiTRAQ8plex [N-Term]	2.33622e-06	0.000217294	1	1	3	Q7MWQ6	Q7MWQ6 [797-808]		0	1764.97
High	[R].IEEDEDVQNVFHNMKEEEGEE.[-]	1xOxidation [M14]; 1xiTRAQ8plex [K15]; 1xiTRAQ8plex [N-Term]	1.3077e-06	0.000217294	1	1	4	Q7MXR6	Q7MXR6 [222-242]		1	3173.47
High	[K].IEDGGFILAHWDGTSETEER.[I]	1xiTRAQ8plex [N-Term]	2.89206e-10	0.000217294	1	1	1	Q7MVS7	Q7MVS7 [434-453]		0	2566.24
High	[K].LDNNTNFNASIVSDDNR.[A]		6.79575e-07	0.000217294	1	1	1	F5HHM2	F5HHM2 [264-280]		0	1908.87	NoQuanLabels
High	[K].LDNGNFSALGDIEEIR.[N]	1xiTRAQ8plex [N-Term]	2.69727e-12	0.000217294	1	1	15	Q7MWF2	Q7MWF2 [265-280]		0	2067.07
High	[K].LDNGNFSALGDIEEIR.[N]		6.16431e-08	0.000217294	1	1	6	Q7MWF2	Q7MWF2 [265-280]		0	1762.86	NoQuanLabels
High	[K].IDHDLIIAGR.[Q]	1xiTRAQ8plex [N-Term]	0.000545015	0.000217294	1	1	1	Q7MVI4	Q7MVI4 [108-117]		0	1426.83
High	[R].LDGVLAQADAVK.[F]	1xiTRAQ8plex [K12]; 1xiTRAQ8plex [N-Term]	2.53981e-06	0.000217294	1	1	1	Q7MVN7	Q7MVN7 [67-78]		0	1808.07
High	[R].LDGVGAVSIMGTVK.[R]	1xOxidation [M10]; 1xiTRAQ8plex [K14]; 1xiTRAQ8plex [N-Term]	0.000365123	0.000217294	1	1	1	Q7MWQ6	Q7MWQ6 [167-180]		0	1971.14
High	[R].LDGTLPR.[D]	1xiTRAQ8plex [N-Term]	0.000847614	0.000217294	1	1	3	Q7MWE7	Q7MWE7 [310-316]		0	1075.64
High	[K].LDGNKPLSALSPR.[M]	1xiTRAQ8plex [K5]; 1xiTRAQ8plex [N-Term]	1.22488e-05	0.000217294	1	1	6	Q7MT69	Q7MT69 [340-352]		0	1976.17
High	[K].LDGNKPLSALSPR.[M]	1xiTRAQ8plex [K5]	2.79657e-05	0.000217294	1	1	1	Q7MT69	Q7MT69 [340-352]		0	1671.97
High	[R].LDGISNISDESNR.[K]	1xiTRAQ8plex [N-Term]	9.31801e-08	0.000217294	1	1	4	Q7MUU5	Q7MUU5 [285-297]		0	1723.88
High	[R].LDGLDNPR.[A]	1xiTRAQ8plex [N-Term]	0.000175898	0.000217294	1	1	1	Q7MVR1	Q7MVR1 [49-56]		0	1203.66
High	[K].LDGFEIK.[D]	1xiTRAQ8plex [K7]; 1xiTRAQ8plex [N-Term]	0.000171906	0.000217294	1	1	5	Q7MWJ4	Q7MWJ4 [237-243]		0	1429.85
High	[R].IDGEQLVYVPEDELPKPK.[K]	2xiTRAQ8plex [K16; K18]; 1xiTRAQ8plex [N-Term]	7.11812e-09	0.000217294	1	1	8	Q7MTI3	Q7MTI3 [293-310]		0	2981.7
High	[R].IDGEQLVYVPEDELPKPK.[K]	2xiTRAQ8plex [K16; K18]	0.000689707	0.000217294	1	1	4	Q7MTI3	Q7MTI3 [293-310]		0	2677.49
High	[R].LDFVTVIVR.[E]	1xiTRAQ8plex [N-Term]	3.77965e-05	0.000217294	1	1	1	Q7MXC7	Q7MXC7 [271-279]		0	1365.84
High	[R].IDFHPTADEK.[N]	1xiTRAQ8plex [K10]; 1xiTRAQ8plex [N-Term]	2.94287e-05	0.000217294	1	1	6	Q7MTI7	Q7MTI7 [72-81]		0	1780.97
High	[R].LDFDYFLVR.[L]	1xiTRAQ8plex [N-Term]	9.35871e-06	0.000217294	1	1	1	Q7MVR4	Q7MVR4 [698-706]		0	1491.81
High	[R].IDETIVFTPLTEK.[E]	1xiTRAQ8plex [K13]; 1xiTRAQ8plex [N-Term]	1.25946e-05	0.000217294	1	1	2	Q7MVE7	Q7MVE7 [762-774]		0	2114.22
High	[R].IDKELQGFR.[D]	1xiTRAQ8plex [K3]; 1xiTRAQ8plex [N-Term]	9.80158e-05	0.000217294	1	1	1	Q7MXB4	Q7MXB4 [282-290]		1	1714.01
High	[R].LDKHSGFGLYYTSR.[L]	1xiTRAQ8plex [K3]; 1xiTRAQ8plex [N-Term]	2.139e-06	0.000217294	1	1	1	Q7MUG9	Q7MUG9 [387-400]		1	2252.23
High	[R].IDKINQADSMIFQTEK.[Q]	1xOxidation [M10]; 2xiTRAQ8plex [K3; K16]; 1xiTRAQ8plex [N-Term]	2.19941e-06	0.000217294	1	1	4	P0C937	P0C937 [527-542]		1	2809.55
High	[R].LDKITFTTSITR.[N]	1xiTRAQ8plex [K3]; 1xiTRAQ8plex [N-Term]	5.70732e-05	0.000217294	1	1	2	Q7MU12	Q7MU12 [614-625]		1	2004.19
High	[K].LDMTQSEAGER.[K]	1xOxidation [M3]; 1xiTRAQ8plex [N-Term]	8.9759e-06	0.000217294	1	1	5	Q7MXK0	Q7MXK0 [102-112]		0	1556.75
High	[K].LDMTQSEAGER.[K]	1xiTRAQ8plex [N-Term]	2.72306e-07	0.000217294	1	1	3	Q7MXK0	Q7MXK0 [102-112]		0	1540.76
High	[R].IDMLPYGIK.[V]	1xOxidation [M3]; 1xiTRAQ8plex [K9]; 1xiTRAQ8plex [N-Term]	0.000467987	0.000217294	1	1	2	Q7MWE6	Q7MWE6 [169-177]		0	1673.98
High	[R].IDLVAEVK.[K]	1xiTRAQ8plex [K8]; 1xiTRAQ8plex [N-Term]	0.000236925	0.000217294	1	1	1	F5H9J5	F5H9J5 [159-166]		0	1494.94
High	[R].LDLTQTGEIAHHDEVLDIPK.[G]	1xiTRAQ8plex [K20]; 1xiTRAQ8plex [N-Term]	6.66957e-11	0.000217294	1	1	6	Q7MXX5	Q7MXX5 [429-448]		0	2852.56
High	[K].IDLSSINSSTRPK.[K]	1xiTRAQ8plex [K13]; 1xiTRAQ8plex [N-Term]	9.1038e-09	0.000217294	1	1	9	Q7MXE4	Q7MXE4 [245-257]		0	2026.18
High	[K].IDLSPDNYLVTPK.[F]	1xiTRAQ8plex [K13]; 1xiTRAQ8plex [N-Term]	5.67033e-07	0.000217294	1	1	11	P59915	P59915 [289-301]		0	2083.19
High	[R].IDENLLQMLPAPIR.[K]	1xOxidation [M8]; 1xiTRAQ8plex [N-Term]	3.92931e-08	0.000217294	1	1	10	Q7MTK1	Q7MTK1 [109-122]		0	1943.09
High	[K].IDLSLKPIGYDR.[I]	1xiTRAQ8plex [K6]; 1xiTRAQ8plex [N-Term]	5.97762e-05	0.000217294	1	1	3	Q7MU39	Q7MU39 [204-215]		0	1998.18
High	[R].IDIMTQQNPSAELIETGR.[M]	1xiTRAQ8plex [N-Term]	1.55976e-10	0.000217294	1	1	3	Q7MWG3	Q7MWG3 [170-187]		0	2320.21
High	[R].IDIMTQQNPSAELIETGR.[M]	1xOxidation [M4]	1.8267e-07	0.000217294	1	1	6	Q7MWG3	Q7MWG3 [170-187]		0	2032	NoQuanLabels
High	[R].IDILVNNAGITR.[D]	1xiTRAQ8plex [N-Term]	2.5635e-06	0.000217294	1	1	1	Q7MAW1	Q7MAW1 [85-96]		0	1602.95
High	[R].LDLIPNLVETVK.[G]	1xiTRAQ8plex [K12]; 1xiTRAQ8plex [N-Term]	7.08421e-06	0.000217294	1	1	2	Q7MX55	Q7MX55 [51-62]		0	1962.21
High	[K].IDLGEQIYR.[W]	1xiTRAQ8plex [N-Term]	2.79657e-05	0.000217294	1	1	1	Q7MVA5	Q7MVA5 [339-347]		0	1410.79
High	[K].LDIDDLR.[E]	1xiTRAQ8plex [N-Term]	0.0003997	0.000217294	1	1	4	P25806	P25806 [165-171]		0	1163.66
High	[K].IDKPAANPER.[I]	1xiTRAQ8plex [K3]; 1xiTRAQ8plex [N-Term]	0.000723978	0.000217294	1	1	3	Q7MXE4	Q7MXE4 [590-599]		0	1719
High	[R].IDIMTQQNPSAELIETGR.[M]	1xOxidation [M4]; 1xiTRAQ8plex [N-Term]	2.20938e-10	0.000217294	1	1	17	Q7MWG3	Q7MWG3 [170-187]		0	2336.21
High	[K].LSETEDNSSTENVK.[M]	1xiTRAQ8plex [K14]; 1xiTRAQ8plex [N-Term]	6.73163e-06	0.000217294	1	1	4	Q7MWC2	Q7MWC2 [47-60]		0	2161.11
High	[R].LHYLQIPVNAGMR.[F]	1xOxidation [M12]; 1xiTRAQ8plex [N-Term]	3.53152e-07	0.000217294	1	1	8	Q7MTV9	Q7MTV9 [107-119]		0	1832.02
High	[R].LKDEQFDYVIDLHNVIR.[S]	1xiTRAQ8plex [K2]; 1xiTRAQ8plex [N-Term]	1.2775e-10	0.000217294	1	1	2	Q7MVB8	Q7MVB8 [22-38]		1	2725.51
High	[K].LNPLIGNAGVSAVPDSAR.[I]	1xiTRAQ8plex [N-Term]	2.09938e-10	0.000217294	1	1	7	Q7MUC3	Q7MUC3 [324-341]		0	2055.15
High	[R].INPDLLIYMPHGR.[L]	1xiTRAQ8plex [N-Term]	2.16899e-06	0.000217294	1	1	2	Q7MUG8	Q7MUG8 [242-254]		0	1843.02
High	[R].INLTSIKDEDFVK.[T]	2xiTRAQ8plex [K7; K13]; 1xiTRAQ8plex [N-Term]	7.52649e-07	0.000217294	1	1	2	Q7MX85	Q7MX85 [168-180]		1	2434.43
High	[R].INLTSIK.[D]	1xiTRAQ8plex [K7]; 1xiTRAQ8plex [N-Term]	0.000285681	0.000217294	1	1	1	Q7MX85	Q7MX85 [168-174]		0	1396.9
High	[K].LNIPTGGNLAGK.[L]	1xiTRAQ8plex [K12]; 1xiTRAQ8plex [N-Term]	1.77651e-06	0.000217294	1	1	3	Q7MTS1	Q7MTS1 [227-238]		0	1763.06
High	[R].LNLPLNVPIMGLR.[T]	1xOxidation [M10]; 1xiTRAQ8plex [N-Term]	4.81996e-07	0.000217294	1	1	7	Q7MT24	Q7MT24 [248-260]		0	1770.06
High	[R].LNLPLNVPIMGLR.[T]	1xiTRAQ8plex [N-Term]	0.000167233	0.000217294	1	1	3	Q7MT24	Q7MT24 [248-260]		0	1754.07
High	[K].LNLNIDPDIK.[V]	1xiTRAQ8plex [K10]; 1xiTRAQ8plex [N-Term]	3.89315e-07	0.000217294	1	1	6	Q7MX27	Q7MX27 [370-379]		0	1763.05
High	[K].LNLISVHSEK.[V]	1xiTRAQ8plex [K10]; 1xiTRAQ8plex [N-Term]	0.000410678	0.000217294	1	1	3	Q7MWR7	Q7MWR7 [326-335]		0	1748.05
High	[K].LNLLNADR.[K]	1xiTRAQ8plex [N-Term]	4.78673e-05	0.000217294	1	1	5	Q7MWV2	Q7MWV2 [3-10]		0	1232.73
High	[K].INLLIIER.[L]	1xiTRAQ8plex [N-Term]	0.00011519	0.000217294	1	1	3	Q7BWB3	Q7BWB3 [340-347]		0	1287.83
High	[R].LNLFSTHSVMPK.[F]	1xOxidation [M10]; 1xiTRAQ8plex [K12]; 1xiTRAQ8plex [N-Term]	1.22542e-06	0.000217294	1	1	9	Q7MX16	Q7MX16 [732-743]		0	1998.13
High	[R].LNLFSTHSVMPK.[F]	1xiTRAQ8plex [K12]; 1xiTRAQ8plex [N-Term]	1.36281e-05	0.000217294	1	1	3	Q7MX16	Q7MX16 [732-743]		0	1982.14
High	[K].LNLFSNEVMVFTPK.[G]	1xOxidation [M9]; 1xiTRAQ8plex [K14]; 1xiTRAQ8plex [N-Term]	7.63182e-08	0.000217294	1	1	3	Q7MAV5	Q7MAV5 [412-425]		0	2263.26
High	[K].LNLFSNEVMVFTPK.[G]	1xiTRAQ8plex [K14]; 1xiTRAQ8plex [N-Term]	2.49309e-06	0.000217294	1	1	1	Q7MAV5	Q7MAV5 [412-425]		0	2247.27
High	[K].INPQSDGK.[-]	1xiTRAQ8plex [K8]; 1xiTRAQ8plex [N-Term]	3.60852e-05	0.000217294	1	1	3	F5HAH6	F5HAH6 [283-290]		0	1466.84
High	[K].INIFAVAEYTDTQK.[I]	1xiTRAQ8plex [K14]; 1xiTRAQ8plex [N-Term]	1.05129e-08	0.000217294	1	1	2	F5HAH6	F5HAH6 [162-175]		0	2221.23
High	[K].INQADSMIFQTEK.[Q]	1xOxidation [M7]; 1xiTRAQ8plex [K13]	0.000855028	0.000217294	1	1	1	P0C937	P0C937 [530-542]		0	1844.94
High	[K].INQADSMIFQTEK.[Q]	1xOxidation [M7]; 1xiTRAQ8plex [K13]; 1xiTRAQ8plex [N-Term]	4.81996e-07	0.000217294	1	1	25	P0C937	P0C937 [530-542]		0	2149.14
High	[K].INVVILDFDEDR.[K]	1xiTRAQ8plex [N-Term]	2.2721e-07	0.000217294	1	1	1	F5HFD5	F5HFD5 [263-274]		0	1751.95
High	[R].INVVGIR.[W]	1xiTRAQ8plex [N-Term]	0.000577564	0.000217294	1	1	3	Q7MUU7	Q7MUU7 [179-185]		0	1074.69
High	[R].INVSHVR.[G]	1xiTRAQ8plex [N-Term]	0.000928534	0.000217294	1	1	7	Q7MT24	Q7MT24 [387-393]		0	1128.68
High	[K].INVSADYDISR.[M]	1xiTRAQ8plex [N-Term]	0.000350529	0.000217294	1	1	1	Q7MW38	Q7MW38 [2267-2277]		0	1556.82
High	[K].INVQSLHVIPGR.[E]	1xiTRAQ8plex [N-Term]	9.01923e-10	0.000217294	1	1	61	Q7MWF2	Q7MWF2 [103-114]		0	1636.98
High	[K].INVQSLHVIPGR.[E]		2.05147e-06	0.000217294	1	1	9	Q7MWF2	Q7MWF2 [103-114]		0	1332.77	NoQuanLabels
High	[R].INVILIDLCR.[D]	1xCarbamidomethyl [C9]; 1xiTRAQ8plex [N-Term]	4.02139e-06	0.000217294	1	1	3	Q7MVE4	Q7MVE4 [263-272]		0	1532.91
High	[K].INVGAASEDLASPPETYLVCGADQMDTLPR.[K]	1xCarbamidomethyl [C20]; 1xOxidation [M25]; 1xiTRAQ8plex [N-Term]	3.80331e-10	0.000217294	1	1	1	Q7MUT6	Q7MUT6 [213-242]		0	3510.7
High	[K].LNVETEFGR.[F]	1xiTRAQ8plex [N-Term]	5.66947e-06	0.000217294	1	1	2	Q7MV80	Q7MV80 [527-535]		0	1368.74
High	[K].LNVEASEVTR.[E]	1xiTRAQ8plex [N-Term]	3.71627e-06	0.000217294	1	1	2	Q7MU10	Q7MU10 [16-25]		0	1421.79
High	[K].LNSSLTLTAGYDGR.[Y]	1xiTRAQ8plex [N-Term]	2.89246e-07	0.000217294	1	1	5	Q7MUS3	Q7MUS3 [469-482]		0	1771.95
High	[R].LNSHWNEYASDGNTSR.[M]	1xiTRAQ8plex [N-Term]	2.67287e-06	0.000217294	1	1	4	Q7MWP7	Q7MWP7 [444-459]		0	2155.01
High	[R].LNSHWNEYASDGNTSR.[M]		0.000324497	0.000217294	1	1	3	Q7MWP7	Q7MWP7 [444-459]		0	1850.81	NoQuanLabels
High	[K].LNSFIDPSVTK.[Y]	1xiTRAQ8plex [K11]; 1xiTRAQ8plex [N-Term]	0.000164943	0.000217294	1	1	2	Q7MVW5	Q7MVW5 [180-190]		0	1829.06
High	[R].LNQDPTVDGFIVQLPLPK.[H]	1xiTRAQ8plex [K18]; 1xiTRAQ8plex [N-Term]	5.07249e-07	0.000217294	1	1	8	Q7MVE9	Q7MVE9 [88-105]		0	2602.51
High	[K].INQADSMIFQTEK.[Q]	1xiTRAQ8plex [K13]; 1xiTRAQ8plex [N-Term]	2.97403e-08	0.000217294	1	1	4	P0C937	P0C937 [530-542]		0	2133.15
High	[R].LNVYAFDKDGILR.[S]	1xiTRAQ8plex [K8]; 1xiTRAQ8plex [N-Term]	4.64385e-09	0.000217294	1	1	2	Q7MXK2	Q7MXK2 [67-79]		1	2132.23
High	[K].LNIESSTLTSDEK.[H]	1xiTRAQ8plex [K13]; 1xiTRAQ8plex [N-Term]	4.49557e-08	0.000217294	1	1	2	Q7MTH3	Q7MTH3 [271-283]		0	2045.12
High	[K].INKPLFVVQGANDPR.[V]	1xiTRAQ8plex [K3]; 1xiTRAQ8plex [N-Term]	3.85702e-08	0.000217294	1	1	15	Q7MVP4	Q7MVP4 [690-704]		0	2276.33
High	[K].IMTQVYGGEVEVLASSEDK.[N]	1xOxidation [M2]; 1xiTRAQ8plex [K19]; 1xiTRAQ8plex [N-Term]	2.73536e-10	0.000217294	1	1	4	Q7MV30	Q7MV30 [109-127]		0	2679.4
High	[K].IMTQVYGGEVEVLASSEDK.[N]	1xOxidation [M2]; 1xiTRAQ8plex [K19]	5.92256e-05	0.000217294	1	1	1	Q7MV30	Q7MV30 [109-127]		0	2375.2
High	[R].LMTDLPTVDALVLPGGLPGADNLNSCEPLR.[R]	1xCarbamidomethyl [C26]; 1xOxidation [M2]; 1xiTRAQ8plex [N-Term]	4.41203e-12	0.000217294	1	1	2	Q7MWH8	Q7MWH8 [56-85]		0	3468.8
High	[K].LMSMLSTDCPFGWDR.[L]	1xCarbamidomethyl [C9]; 2xOxidation [M2; M4]; 1xiTRAQ8plex [N-Term]	4.70884e-06	0.000217294	1	1	2	Q7MXK7	Q7MXK7 [505-519]		0	2151.98
High	[K].LMSMLSTDCPFGWDR.[L]	1xCarbamidomethyl [C9]; 1xOxidation [M]; 1xiTRAQ8plex [N-Term]	8.41355e-07	0.000217294	1	1	4	Q7MXK7	Q7MXK7 [505-519]		0	2135.99
High	[R].IMPGCNVFASFPGR.[L]	1xCarbamidomethyl [C5]; 1xOxidation [M2]; 1xiTRAQ8plex [N-Term]	9.35871e-06	0.000217294	1	1	2	F5HFB1	F5HFB1 [277-290]		0	1872.94
High	[R].IMGTDTGVIAPGR.[L]	1xOxidation [M2]; 1xiTRAQ8plex [N-Term]	4.9103e-07	0.000217294	1	1	4	Q7MWP1	Q7MWP1 [294-306]		0	1607.87
High	[R].IMECVPNFSEGR.[D]	1xCarbamidomethyl [C4]; 1xOxidation [M2]; 1xiTRAQ8plex [N-Term]	4.95549e-06	0.000217294	1	1	6	Q7MX81	Q7MX81 [6-17]		0	1758.85
High	[R].IMECVPNFSEGR.[D]	1xCarbamidomethyl [C4]; 1xiTRAQ8plex [N-Term]	9.75783e-06	0.000217294	1	1	1	Q7MX81	Q7MX81 [6-17]		0	1742.85
High	[K].IMEAQPETR.[D]	1xOxidation [M2]; 1xiTRAQ8plex [N-Term]	0.000877634	0.000217294	1	1	1	Q7MW79	Q7MW79 [540-548]		0	1394.73
High	[K].IMEAQPETR.[D]	1xiTRAQ8plex [N-Term]	0.000344227	0.000217294	1	1	1	Q7MW79	Q7MW79 [540-548]		0	1378.73
High	[R].IMDDIIDLEAEK.[I]	1xOxidation [M2]; 1xiTRAQ8plex [K12]; 1xiTRAQ8plex [N-Term]	1.67918e-05	0.000217294	1	1	4	Q7MVD9	Q7MVD9 [345-356]		0	2029.1
High	[K].LMAILEAGR.[I]	1xOxidation [M2]; 1xiTRAQ8plex [N-Term]	0.000231569	0.000217294	1	1	12	Q7MX99	Q7MX99 [34-42]		0	1293.75
High	[K].LMAILEAGR.[I]	1xiTRAQ8plex [N-Term]	7.22574e-05	0.000217294	1	1	3	Q7MX99	Q7MX99 [34-42]		0	1277.76
High	[R].LMALGLTQR.[Q]	1xOxidation [M2]; 1xiTRAQ8plex [N-Term]	0.000461718	0.000217294	1	1	3	Q7MXR2	Q7MXR2 [316-324]		0	1322.78
High	[K].IMTQVYGGEVEVLASSEDKNFSYIPK.[D]	2xiTRAQ8plex [K19; K26]; 1xiTRAQ8plex [N-Term]	3.98404e-10	0.000217294	1	1	2	Q7MV30	Q7MV30 [109-134]		1	3817.05
High	[R].INLDKPFPVNNDHMLFAGIR.[M]	1xOxidation [M14]; 1xiTRAQ8plex [K5]; 1xiTRAQ8plex [N-Term]	4.15442e-08	0.000217294	1	1	5	Q7MWP7	Q7MWP7 [709-728]		0	2935.61
High	[R].LMVNEYVPK.[K]	1xOxidation [M2]; 1xiTRAQ8plex [K9]; 1xiTRAQ8plex [N-Term]	4.3031e-05	0.000217294	1	1	4	Q7MX26	Q7MX26 [585-593]		0	1716.98
High	[K].LMYTNVPSIIGIVEK.[V]	1xOxidation [M2]; 1xiTRAQ8plex [K15]; 1xiTRAQ8plex [N-Term]	2.71035e-06	0.000217294	1	1	6	Q7MT69	Q7MT69 [203-217]		0	2301.33
High	[K].INKPLFVVQGANDPR.[V]	1xiTRAQ8plex [K3]	5.51457e-07	0.000217294	1	1	3	Q7MVP4	Q7MVP4 [690-704]		0	1972.13
High	[R].INGEQLVYVPEDELPKPK.[K]	2xiTRAQ8plex [K16; K18]; 1xiTRAQ8plex [N-Term]	1.40845e-08	0.000217294	1	1	4	Q7MTI5	Q7MTI5 [316-333]		0	2980.71
High	[K].INFYAEGVSLPR.[I]	1xiTRAQ8plex [N-Term]	1.20795e-05	0.000217294	1	1	1	Q7MWS9	Q7MWS9 [4-15]		0	1669.92
High	[K].INFIELATR.[I]	1xiTRAQ8plex [N-Term]	1.44083e-05	0.000217294	1	1	3	Q7MWR4	Q7MWR4 [861-869]		0	1380.82
High	[R].INFASIK.[N]	1xiTRAQ8plex [K7]; 1xiTRAQ8plex [N-Term]	0.000461718	0.000217294	1	1	2	Q7MX27	Q7MX27 [10-16]		0	1400.87
High	[K].INDSWVK.[N]	1xiTRAQ8plex [K7]; 1xiTRAQ8plex [N-Term]	0.000514225	0.000217294	1	1	3	Q7MXJ5	Q7MXJ5 [203-209]		0	1469.86
High	[K].INDPLSER.[R]	1xiTRAQ8plex [N-Term]	0.000283089	0.000217294	1	1	8	F5HAC9	F5HAC9 [151-158]		0	1247.69
High	[R].LNDLWCFGNR.[I]	1xCarbamidomethyl [C6]; 1xiTRAQ8plex [N-Term]	4.62222e-06	0.000217294	1	1	6	F5HDB6	F5HDB6 [203-212]		0	1598.81
High	[R].LNDLWCFGNR.[I]	1xCarbamidomethyl [C6]	0.000149764	0.000217294	1	1	3	F5HDB6	F5HDB6 [203-212]		0	1294.6	NoQuanLabels
High	[K].LNDKDGEYIPQEGDILR.[L]	1xiTRAQ8plex [K4]; 1xiTRAQ8plex [N-Term]	7.15179e-07	0.000217294	1	1	1	Q7MXT3	Q7MXT3 [295-311]		1	2583.39
High	[R].LNCGESGKGK.[G]	1xCarbamidomethyl [C3]; 2xiTRAQ8plex [K8; K10]; 1xiTRAQ8plex [N-Term]	1.09073e-05	0.000217294	1	1	4	F5HFY5	F5HFY5 [10-19]		1	1962.12
High	[R].LNCGESGK.[G]	1xCarbamidomethyl [C3]; 1xiTRAQ8plex [K8]; 1xiTRAQ8plex [N-Term]	4.44489e-05	0.000217294	1	1	22	F5HFY5	F5HFY5 [10-17]		0	1472.8
High	[R].LNALAGR.[W]	1xiTRAQ8plex [N-Term]	0.000862503	0.000217294	1	1	3	Q7MV93	Q7MV93 [489-495]		0	1018.63
High	[K].LNAHGPVSEEVK.[K]	1xiTRAQ8plex [K12]; 1xiTRAQ8plex [N-Term]	4.81978e-08	0.000217294	1	1	1	Q7MWF4	Q7MWF4 [361-372]		0	1888.07
High	[K].INAAITAVGAYLPEDVITNDDLEK.[M]	1xiTRAQ8plex [K24]; 1xiTRAQ8plex [N-Term]	1.16965e-10	0.000217294	1	1	2	Q7MAV3	Q7MAV3 [4-27]		0	3153.71
High	[K].LMYTNVPSIIGIVEK.[V]	1xiTRAQ8plex [K15]; 1xiTRAQ8plex [N-Term]	1.77651e-06	0.000217294	1	1	2	Q7MT69	Q7MT69 [203-217]		0	2285.34
High	[R].INYGSIIEPAVEALTEK.[I]	1xiTRAQ8plex [K17]; 1xiTRAQ8plex [N-Term]	8.37436e-08	0.000217294	1	1	2	Q7MV19	Q7MV19 [299-315]		0	2455.39
High	[K].LPADDVPK.[H]	1xiTRAQ8plex [K8]; 1xiTRAQ8plex [N-Term]	0.000603855	0.000217294	1	1	1	Q7MVR9	Q7MVR9 [88-95]		0	1462.87
High	[R].IPAGIPADCSYGR.[L]	1xCarbamidomethyl [C9]; 1xiTRAQ8plex [N-Term]	4.14657e-05	0.000217294	1	1	7	Q7MUC0	Q7MUC0 [140-152]		0	1680.87
High	[R].LSAFVQDR.[F]	1xiTRAQ8plex [N-Term]	0.000574996	0.000217294	1	1	3	Q7MWR1	Q7MWR1 [509-516]		0	1239.7
High	[K].ISAAGIVGLGGATFPTHVK.[L]	1xiTRAQ8plex [K19]; 1xiTRAQ8plex [N-Term]	3.44986e-11	0.000217294	1	1	4	Q7MXA5	Q7MXA5 [130-148]		0	2404.42
High	[R].LRSEVEELSK.[R]	1xiTRAQ8plex [K10]; 1xiTRAQ8plex [N-Term]	4.37181e-06	0.000217294	1	1	1	Q9S3R9	Q9S3R9 [258-267]		1	1798.05
High	[R].IQTLYSVNGR.[W]	1xiTRAQ8plex [N-Term]	0.000167233	0.000217294	1	1	1	Q7MWI8	Q7MWI8 [140-149]		0	1454.83
High	[R].IQTFLTTLVDGR.[G]		2.89233e-06	0.000217294	1	1	3	Q7MVG2	Q7MVG2 [633-644]		0	1363.76	NoQuanLabels
High	[R].LQSYIIER.[G]	1xiTRAQ8plex [N-Term]	0.000969553	0.000217294	1	1	1	Q7MVM7	Q7MVM7 [52-59]		0	1325.77
High	[R].LQSLLFPLR.[V]	1xiTRAQ8plex [N-Term]	8.53366e-05	0.000217294	1	1	3	Q7MTK8	Q7MTK8 [88-96]		0	1390.87
High	[R].LQSFDDDDAAPVEK.[V]	1xiTRAQ8plex [K14]; 1xiTRAQ8plex [N-Term]	4.61265e-05	0.000217294	1	1	1	Q7MXL2	Q7MXL2 [101-114]		0	2158.11
High	[K].LQSAVIVPR.[H]	1xiTRAQ8plex [N-Term]	1.33157e-05	0.000217294	1	1	2	Q7MXJ4	Q7MXJ4 [8-16]		0	1286.81
High	[K].LQQSDFYSSSR.[F]	1xiTRAQ8plex [N-Term]	2.59665e-05	0.000217294	1	1	1	Q7MX12	Q7MX12 [343-353]		0	1621.81
High	[R].LQQHYAQVLSLLGEDPK.[R]	1xiTRAQ8plex [K17]; 1xiTRAQ8plex [N-Term]	6.0511e-07	0.000217294	1	1	1	Q7MWI5	Q7MWI5 [13-29]		0	2547.44
High	[K].LQPAEQQGYLYEIQSEWQSVEK.[Q]	1xiTRAQ8plex [K22]; 1xiTRAQ8plex [N-Term]	4.25198e-08	0.000217294	1	1	1	Q7MWX7	Q7MWX7 [160-181]		0	3261.69
High	[K].LQNTLSEIDK.[I]	1xiTRAQ8plex [K10]; 1xiTRAQ8plex [N-Term]	1.0368e-07	0.000217294	1	1	3	Q7MTC5	Q7MTC5 [24-33]		0	1769.03
High	[R].IQNSSSQK.[N]	1xiTRAQ8plex [K8]; 1xiTRAQ8plex [N-Term]	4.28322e-05	0.000217294	1	1	2	Q7MUA7	Q7MUA7 [283-290]		0	1499.86
High	[K].LQLGDIGGIPR.[V]	1xiTRAQ8plex [N-Term]	1.99512e-06	0.000217294	1	1	1	Q7MVY0	Q7MVY0 [441-451]		0	1442.86
High	[R].ISAIAPTNVQVYNGDGR.[D]	1xiTRAQ8plex [N-Term]	1.23677e-08	0.000217294	1	1	5	Q7MSZ2	Q7MSZ2 [267-283]		0	2079.11
High	[R].LQGIGEFETIGDR.[F]	1xiTRAQ8plex [N-Term]	2.35797e-08	0.000217294	1	1	2	Q7MXX5	Q7MXX5 [218-230]		0	1738.93
High	[K].LSALTDIK.[T]	1xiTRAQ8plex [K8]; 1xiTRAQ8plex [N-Term]	0.00066281	0.000217294	1	1	2	Q7MW38	Q7MW38 [1262-1269]		0	1468.92
High	[K].LSAYSGEDASRLDR.[F]		0.00014107	0.000217294	1	1	2	Q7MUY3	Q7MUY3 [95-108]		1	1539.74	NoQuanLabels
High	[R].LSEGYPLWMGGVR.[L]	1xOxidation [M9]; 1xiTRAQ8plex [N-Term]	2.24063e-06	0.000217294	1	1	5	Q7MXX0	Q7MXX0 [16-28]		0	1784.93
High	[R].LSEGYPLWMGGVR.[L]	1xiTRAQ8plex [N-Term]	2.3232e-05	0.000217294	1	1	1	Q7MXX0	Q7MXX0 [16-28]		0	1768.94	NoQuanValues
High	[R].ISEANQLDYIK.[S]	1xiTRAQ8plex [K11]; 1xiTRAQ8plex [N-Term]	0.000199094	0.000217294	1	1	1	Q7MVZ2	Q7MVZ2 [319-329]		0	1902.08
High	[R].LSEAIEVLPENR.[E]	1xiTRAQ8plex [N-Term]	7.38802e-07	0.000217294	1	1	6	F5H948	F5H948 [213-224]		0	1673.94
High	[R].LSEAIEVLPENR.[E]		3.59771e-07	0.000217294	1	1	1	F5H948	F5H948 [213-224]		0	1369.73	NoQuanLabels
High	[K].LSDYVGK.[G]	1xiTRAQ8plex [K7]; 1xiTRAQ8plex [N-Term]	0.000572439	0.000217294	1	1	1	Q7MUA0	Q7MUA0 [210-216]		0	1389.82
High	[K].ISDYMQYMGDKTDYDK.[V]	2xOxidation [M5; M8]; 2xiTRAQ8plex [K11; K16]; 1xiTRAQ8plex [N-Term]	6.11751e-05	0.000217294	1	1	3	Q7MWY0	Q7MWY0 [142-157]		1	2917.44
High	[K].ISDYMQYMGDK.[T]	2xOxidation [M5; M8]; 1xiTRAQ8plex [K11]; 1xiTRAQ8plex [N-Term]	0.000260778	0.000217294	1	1	8	Q7MWY0	Q7MWY0 [142-152]		0	1990.97
High	[K].ISDYMQYMGDK.[T]	1xOxidation [M]; 1xiTRAQ8plex [K11]; 1xiTRAQ8plex [N-Term]	0.000168776	0.000217294	1	1	2	Q7MWY0	Q7MWY0 [142-152]		0	1974.98
High	[K].ISDYMQYMGDK.[T]	1xiTRAQ8plex [K11]; 1xiTRAQ8plex [N-Term]	0.000498344	0.000217294	1	1	1	Q7MWY0	Q7MWY0 [142-152]		0	1958.98
High	[K].ISDYMQYMGDK.[T]	2xOxidation [M5; M8]; 1xiTRAQ8plex [K11]	0.000665749	0.000217294	1	1	2	Q7MWY0	Q7MWY0 [142-152]		0	1686.77
High	[R].LSDLLIR.[K]	1xiTRAQ8plex [N-Term]	0.000580143	0.000217294	1	1	2	Q7MU95	Q7MU95 [152-158]		0	1133.72
High	[R].LSDGITGAEVVLK.[L]	1xiTRAQ8plex [K13]; 1xiTRAQ8plex [N-Term]	2.20968e-07	0.000217294	1	1	2	Q7MX33	Q7MX33 [333-345]		0	1910.14
High	[K].LSDELAYQEK.[F]	1xiTRAQ8plex [K10]; 1xiTRAQ8plex [N-Term]	1.02722e-07	0.000217294	1	1	5	Q7MVD7	Q7MVD7 [816-825]		0	1803.99
High	[K].LSAYSGEDASRLDR.[F]	1xiTRAQ8plex [N-Term]	3.14016e-05	0.000217294	1	1	5	Q7MUY3	Q7MUY3 [95-108]		1	1843.95
High	[K].LSAYSGEDASR.[L]	1xiTRAQ8plex [N-Term]	5.69652e-08	0.000217294	1	1	17	Q7MUY3	Q7MUY3 [95-105]		0	1459.73
High	[K].LQEQHYHEAASFLSSR.[L]	1xiTRAQ8plex [N-Term]	5.72276e-09	0.000217294	1	1	3	Q7MWP2	Q7MWP2 [3-18]		0	2207.11
High	[K].IQELTDK.[I]	1xiTRAQ8plex [K7]; 1xiTRAQ8plex [N-Term]	0.000780099	0.000217294	1	1	1	Q7MTX9	Q7MTX9 [5-11]		0	1454.87
High	[K].IQEESEETEAEITDK.[L]	1xiTRAQ8plex [K15]; 1xiTRAQ8plex [N-Term]	1.61143e-08	0.000217294	1	1	6	Q7MU12	Q7MU12 [719-733]		0	2359.2
High	[K].LPISIPAGVTVSHK.[D]	1xiTRAQ8plex [K14]; 1xiTRAQ8plex [N-Term]	4.77542e-07	0.000217294	1	1	1	Q7MTM8	Q7MTM8 [7-20]		0	2027.25
High	[R].LPILTHLEPLDR.[D]	1xiTRAQ8plex [N-Term]	4.17375e-08	0.000217294	1	1	1	Q7MX10	Q7MX10 [304-315]		0	1721.03
High	[R].LPLIDPSGISPK.[I]	1xiTRAQ8plex [K12]; 1xiTRAQ8plex [N-Term]	0.000166466	0.000217294	1	1	2	Q7MWY2	Q7MWY2 [156-167]		0	1845.13
High	[R].LPIEVMHASAFVK.[K]	1xiTRAQ8plex [K13]; 1xiTRAQ8plex [N-Term]	6.30815e-06	0.000217294	1	1	1	Q7MVL6	Q7MVL6 [285-297]		0	2050.2
High	[K].LPHSPFAFR.[H]	1xiTRAQ8plex [N-Term]	0.000496114	0.000217294	1	1	1	Q7MT27	Q7MT27 [213-221]		0	1375.78
High	[R].LPHAFVAEFTSR.[T]	1xiTRAQ8plex [N-Term]	7.66698e-09	0.000217294	1	1	4	Q7MTN3	Q7MTN3 [196-207]		0	1678.92
High	[K].IPGTQIVALCDVLPER.[V]	1xCarbamidomethyl [C10]; 1xiTRAQ8plex [N-Term]	1.97671e-07	0.000217294	1	1	4	Q7MWF4	Q7MWF4 [79-94]		0	2085.17
High	[K].LPGAEIGSDGK.[I]	1xiTRAQ8plex [K11]; 1xiTRAQ8plex [N-Term]	7.39471e-05	0.000217294	1	1	2	Q7MU49	Q7MU49 [117-127]		0	1651.95
High	[K].LPEVNLPTDIIDSR.[I]	1xiTRAQ8plex [N-Term]	1.40853e-06	0.000217294	1	1	2	Q7MXR4	Q7MXR4 [201-214]		0	1886.05
High	[R].LPEMLPANCEAYLR.[F]	1xCarbamidomethyl [C9]; 1xOxidation [M4]; 1xiTRAQ8plex [N-Term]	3.52588e-05	0.000217294	1	1	5	Q7MTW5	Q7MTW5 [155-168]		0	1997.01
High	[R].LPEMLPANCEAYLR.[F]	1xCarbamidomethyl [C9]; 1xiTRAQ8plex [N-Term]	2.18729e-05	0.000217294	1	1	2	Q7MTW5	Q7MTW5 [155-168]		0	1981.02
High	[R].LPEGQIMDDFR.[L]	1xOxidation [M7]; 1xiTRAQ8plex [N-Term]	0.00018416	0.000217294	1	1	4	Q7MXB7	Q7MXB7 [313-323]		0	1640.83
High	[R].LPEGFSCPEGR.[E]	1xCarbamidomethyl [C7]; 1xiTRAQ8plex [N-Term]	0.000102173	0.000217294	1	1	4	Q7MXL4	Q7MXL4 [84-94]		0	1552.77
High	[R].LPDSVIDFIR.[T]	1xiTRAQ8plex [N-Term]	0.000294936	0.000217294	1	1	4	Q7MUD7	Q7MUD7 [547-556]		0	1478.85
High	[R].IPAIQEIVEK.[I]	1xiTRAQ8plex [K10]; 1xiTRAQ8plex [N-Term]	4.95549e-06	0.000217294	1	1	4	P0C937	P0C937 [340-349]		0	1748.08
High	[K].LPISIPAGVTVSHKDEIVTVK.[G]	2xiTRAQ8plex [K14; K21]; 1xiTRAQ8plex [N-Term]	2.87906e-07	0.000217294	1	1	4	Q7MTM8	Q7MTM8 [7-27]		1	3115.89
High	[R].IPLTIAQADIK.[R]	1xiTRAQ8plex [K11]; 1xiTRAQ8plex [N-Term]	5.16756e-07	0.000217294	1	1	4	Q7MTD3	Q7MTD3 [45-55]		0	1791.12
High	[K].LPLVTSFHR.[I]	1xiTRAQ8plex [N-Term]	8.03621e-05	0.000217294	1	1	1	Q7MW51	Q7MW51 [260-268]		0	1373.82
High	[K].IPSPLTLIK.[A]	1xiTRAQ8plex [K9]; 1xiTRAQ8plex [N-Term]	0.00025028	0.000217294	1	1	4	Q7MTV3	Q7MTV3 [254-262]		0	1590.05
High	[K].IQEESEETEAEITDK.[L]	1xiTRAQ8plex [K15]	6.20301e-05	0.000217294	1	1	1	Q7MU12	Q7MU12 [719-733]		0	2054.99
High	[R].LQEELLSSNDIK.[V]	1xiTRAQ8plex [K12]; 1xiTRAQ8plex [N-Term]	8.48973e-06	0.000217294	1	1	1	Q7MXX9	Q7MXX9 [307-318]		0	1997.14
High	[K].IQDYVKDER.[A]	1xiTRAQ8plex [K6]; 1xiTRAQ8plex [N-Term]	1.93883e-05	0.000217294	1	1	1	Q7MWS5	Q7MWS5 [49-57]		1	1774
High	[K].LQDFSSSNDNLEEVFENR.[E]	1xiTRAQ8plex [N-Term]	9.27443e-09	0.000217294	1	1	3	Q7MV73	Q7MV73 [53-70]		0	2447.16
High	[K].LQDFEHYQEELIEK.[E]	1xiTRAQ8plex [K14]; 1xiTRAQ8plex [N-Term]	7.49163e-07	0.000217294	1	1	2	Q7MVW2	Q7MVW2 [151-164]		0	2429.28
High	[R].LQAQYVLSNPK.[G]	1xiTRAQ8plex [K11]; 1xiTRAQ8plex [N-Term]	3.05804e-08	0.000217294	1	1	4	Q7MUU8	Q7MUU8 [352-362]		0	1869.11
High	[R].LQAQYVLSNPK.[G]	1xiTRAQ8plex [K11]	0.000176708	0.000217294	1	1	1	Q7MUU8	Q7MUU8 [352-362]		0	1564.9
High	[R].LMAEQGYIVIAPNR.[H]	1xOxidation [M2]; 1xiTRAQ8plex [N-Term]	2.7869e-06	0.000217294	1	1	2	Q7MWA7	Q7MWA7 [443-456]		0	1895.04
High	[R].LQALVASDR.[L]	1xiTRAQ8plex [N-Term]	1.83388e-05	0.000217294	1	1	4	Q7MT05	Q7MT05 [1436-1444]		0	1276.75
High	[K].LQAEPSFVK.[A]	1xiTRAQ8plex [K9]; 1xiTRAQ8plex [N-Term]	1.82539e-05	0.000217294	1	1	3	Q7MTG0	Q7MTG0 [315-323]		0	1626.97
High	[K].IQAAVSADR.[K]	1xiTRAQ8plex [N-Term]	3.25878e-05	0.000217294	1	1	2	Q7MXH2	Q7MXH2 [93-101]		0	1234.71
High	[R].LPYGISVATPIGELR.[V]	1xiTRAQ8plex [N-Term]	7.22574e-05	0.000217294	1	1	2	Q7MXV1	Q7MXV1 [192-206]		0	1890.1
High	[R].LPVSEGSEDNIK.[G]	1xiTRAQ8plex [K12]; 1xiTRAQ8plex [N-Term]	1.31316e-05	0.000217294	1	1	2	Q7MXD1	Q7MXD1 [230-241]		0	1896.05
High	[K].IPVQLIEK.[D]	1xiTRAQ8plex [K8]; 1xiTRAQ8plex [N-Term]	0.000135345	0.000217294	1	1	2	Q7MW16	Q7MW16 [29-36]		0	1548
High	[K].IPVMPNYVVSQSPR.[H]	1xiTRAQ8plex [N-Term]	0.000324497	0.000217294	1	1	1	Q7MVJ1	Q7MVJ1 [339-352]		0	1891.04	NoQuanValues
High	[R].IPVELVFQELDR.[L]	1xiTRAQ8plex [N-Term]	3.51516e-07	0.000217294	1	1	3	Q7MXL4	Q7MXL4 [72-83]		0	1762.01
High	[K].LQAGVAHQIGVDAQWLAAANTAGATGGK.[I]	1xiTRAQ8plex [K28]; 1xiTRAQ8plex [N-Term]	7.56058e-10	0.000217294	1	1	1	Q7MUY4	Q7MUY4 [443-470]		0	3284.8
High	[R].LMAEQGYIVIAPNR.[H]	1xiTRAQ8plex [N-Term]	1.14824e-08	0.000217294	1	1	1	Q7MWA7	Q7MWA7 [443-456]		0	1879.04
High	[K].LIYTQSISR.[A]	1xiTRAQ8plex [N-Term]	2.92926e-05	0.000217294	1	1	11	F5HG90	F5HG90 [223-231]		0	1384.81
High	[K].LIYTQSISR.[A]		0.000341117	0.000217294	1	1	3	F5HG90	F5HG90 [223-231]		0	1080.6	NoQuanLabels
High	[R].LLFPFISDETR.[R]	1xiTRAQ8plex [N-Term]	8.25661e-06	0.000217294	1	1	4	Q7MVR4	Q7MVR4 [405-415]		0	1641.92
High	[K].LIFMQDIIR.[E]	1xiTRAQ8plex [N-Term]	0.000866263	0.000217294	1	1	1	Q7MUH4	Q7MUH4 [91-99]		0	1452.85
High	[R].LLFLESVR.[R]	1xiTRAQ8plex [N-Term]	4.10833e-05	0.000217294	1	1	3	Q7MV40	Q7MV40 [525-532]		0	1280.79
High	[K].IIFGGEGDK.[S]	1xiTRAQ8plex [K9]; 1xiTRAQ8plex [N-Term]	1.36915e-05	0.000217294	1	1	3	Q7MV36	Q7MV36 [393-401]		0	1543.89
High	[K].ILEVTGLKEQQVAPVVK.[G]	2xiTRAQ8plex [K8; K17]; 1xiTRAQ8plex [N-Term]	1.88704e-07	0.000217294	1	1	4	P0C935	P0C935 [4-20]		1	2763.71
High	[K].IIEVNQVEVK.[R]	1xiTRAQ8plex [K10]; 1xiTRAQ8plex [N-Term]	5.91226e-07	0.000217294	1	1	2	Q7MVV3	Q7MVV3 [68-77]		0	1779.08
High	[K].IIEVGPDYIVGVK.[S]	1xiTRAQ8plex [K13]; 1xiTRAQ8plex [N-Term]	4.02158e-08	0.000217294	1	1	4	Q7MXT8	Q7MXT8 [340-352]		0	2010.21
High	[K].ILEVDVR.[V]	1xiTRAQ8plex [N-Term]	0.000614686	0.000217294	1	1	1	Q7MV85	Q7MV85 [50-56]		0	1147.7
High	[R].ILESFNDYDMPPEEKEEAAPK.[A]	1xOxidation [M10]; 2xiTRAQ8plex [K15; K21]; 1xiTRAQ8plex [N-Term]	1.81824e-07	0.000217294	1	1	3	P25806	P25806 [137-157]		1	3380.73
High	[R].ILESFNDYDMPPEEK.[E]	1xOxidation [M10]; 1xiTRAQ8plex [K15]; 1xiTRAQ8plex [N-Term]	4.51618e-06	0.000217294	1	1	2	P25806	P25806 [137-151]		0	2451.22
High	[K].LIESFGGNFR.[Q]	1xiTRAQ8plex [N-Term]	1.41434e-05	0.000217294	1	1	3	Q7MTV3	Q7MTV3 [317-326]		0	1443.79
High	[R].LIENITLGTAAVGYR.[T]	1xiTRAQ8plex [N-Term]	8.6105e-09	0.000217294	1	1	3	Q7MWD1	Q7MWD1 [430-444]		0	1895.09
High	[R].LLEMVQGIEVFEPK.[R]	1xOxidation [M4]; 1xiTRAQ8plex [K14]; 1xiTRAQ8plex [N-Term]	1.0368e-07	0.000217294	1	1	3	Q7MVA6	Q7MVA6 [159-172]		0	2256.28
High	[R].IIELTPNGIIDK.[I]	1xiTRAQ8plex [K12]; 1xiTRAQ8plex [N-Term]	3.46113e-05	0.000217294	1	1	2	Q7MT03	Q7MT03 [504-515]		0	1934.18
High	[K].ILEGNTLPK.[S]	1xiTRAQ8plex [K9]; 1xiTRAQ8plex [N-Term]	3.51493e-06	0.000217294	1	1	11	F5HAH6	F5HAH6 [184-192]		0	1592.98
High	[K].LIGDDEHGWDK.[D]	1xiTRAQ8plex [K11]; 1xiTRAQ8plex [N-Term]	2.17912e-07	0.000217294	1	1	6	Q7MU78	Q7MU78 [260-270]		0	1893
High	[R].IIEEEQQSLTGR.[L]	1xiTRAQ8plex [N-Term]	2.75795e-05	0.000217294	1	1	5	Q7MXD3	Q7MXD3 [81-92]		0	1706.92
High	[R].ILGEITEEK.[A]	1xiTRAQ8plex [K9]; 1xiTRAQ8plex [N-Term]	1.01775e-06	0.000217294	1	1	3	Q7MWL9	Q7MWL9 [393-401]		0	1639.97
High	[K].LLGLGYPEFPDR.[A]	1xiTRAQ8plex [N-Term]	2.07061e-06	0.000217294	1	1	4	Q7MT02	Q7MT02 [247-258]		0	1680.93
High	[K].LIIGTEFENADLNTIVQK.[S]	1xiTRAQ8plex [K18]; 1xiTRAQ8plex [N-Term]	3.1736e-09	0.000217294	1	1	1	P19665	P19665 [42-59]		0	2626.49
High	[R].IILGHSVDR.[I]	1xiTRAQ8plex [N-Term]	5.17869e-05	0.000217294	1	1	4	Q7MUC8	Q7MUC8 [164-172]		0	1313.78
High	[K].LIIGGGSAYSR.[E]	1xiTRAQ8plex [N-Term]	0.000210348	0.000217294	1	1	3	Q7MXW0	Q7MXW0 [162-172]		0	1397.81
High	[K].LLLDEENR.[L]	1xiTRAQ8plex [N-Term]	0.000275452	0.000217294	1	1	2	Q7MW44	Q7MW44 [390-397]		0	1305.73
High	[K].LILAYEPVWAIGTGK.[T]	1xiTRAQ8plex [K15]; 1xiTRAQ8plex [N-Term]	1.55998e-07	0.000217294	1	1	3	Q7MWI7	Q7MWI7 [163-177]		0	2239.33
High	[K].LLLAPSSGLIVR.[V]	1xiTRAQ8plex [N-Term]	3.97725e-05	0.000217294	1	1	4	Q7MT42	Q7MT42 [70-81]		0	1542.99
High	[R].LIHQDEINDILDR.[Y]	1xiTRAQ8plex [N-Term]	3.37118e-08	0.000217294	1	1	1	Q7MTR8	Q7MTR8 [32-44]		0	1898.03
High	[K].IIHITAEYMR.[E]	1xOxidation [M9]; 1xiTRAQ8plex [N-Term]	0.000940666	0.000217294	1	1	2	Q7MXC8	Q7MXC8 [51-60]		0	1566.86
High	[K].ILHCNNNQLTALNLSANTK.[L]	1xCarbamidomethyl [C4]; 1xiTRAQ8plex [K19]; 1xiTRAQ8plex [N-Term]	9.58121e-08	0.000217294	1	1	1	Q7MX64	Q7MX64 [253-271]		0	2747.51
High	[K].IIGVILFER.[T]	1xiTRAQ8plex [N-Term]	3.77965e-05	0.000217294	1	1	1	P60053	P60053 [68-76]		0	1363.86
High	[K].LLGTFGTVSTELIK.[R]	1xiTRAQ8plex [K14]; 1xiTRAQ8plex [N-Term]	5.93881e-06	0.000217294	1	1	3	Q7MXR4	Q7MXR4 [680-693]		0	2087.26
High	[K].LLGPSGEFLNDAEGK.[E]	1xiTRAQ8plex [K15]; 1xiTRAQ8plex [N-Term]	0.000310076	0.000217294	1	1	2	Q7MVH0	Q7MVH0 [117-131]		0	2155.19
High	[R].LLGNVVIK.[H]	1xiTRAQ8plex [K8]; 1xiTRAQ8plex [N-Term]	1.50925e-05	0.000217294	1	1	2	Q7MX13	Q7MX13 [68-75]		0	1463.98
High	[R].LLGMNHFTR.[Q]	1xOxidation [M4]; 1xiTRAQ8plex [N-Term]	0.000113085	0.000217294	1	1	1	Q7MW98	Q7MW98 [71-79]		0	1408.77
High	[R].ILGLSDGELLGVNSLHHQAVSR.[V]	1xiTRAQ8plex [N-Term]	3.66482e-09	0.000217294	1	1	1	Q7MU59	Q7MU59 [191-212]		0	2619.45
High	[R].LLGFPNYAAWK.[L]	1xiTRAQ8plex [K11]; 1xiTRAQ8plex [N-Term]	0.000425771	0.000217294	1	1	2	Q7MW82	Q7MW82 [287-297]		0	1888.09
High	[R].LIEDFFR.[T]	1xiTRAQ8plex [N-Term]	0.000485108	0.000217294	1	1	8	Q7MX99	Q7MX99 [10-16]		0	1243.7
High	[K].IIEAVDPR.[K]	1xiTRAQ8plex [N-Term]	0.000285681	0.000217294	1	1	6	Q7MVE9	Q7MVE9 [112-119]		0	1216.72
High	[R].ILDVPVGTAIFTYDK.[Y]	1xiTRAQ8plex [K15]; 1xiTRAQ8plex [N-Term]	1.74384e-07	0.000217294	1	1	1	Q7MTS3	Q7MTS3 [56-70]		0	2260.3
High	[K].LLADIDQALER.[G]	1xiTRAQ8plex [N-Term]	6.60908e-07	0.000217294	1	1	6	Q7MW63	Q7MW63 [107-117]		0	1560.89
High	[K].LLADIDQALER.[G]		4.7207e-05	0.000217294	1	1	2	Q7MW63	Q7MW63 [107-117]		0	1256.68	NoQuanLabels
High	[R].IIAAQDIDRR.[A]	1xiTRAQ8plex [N-Term]	2.58464e-05	0.000217294	1	1	2	Q7MT43	Q7MT43 [382-391]		1	1474.86
High	[R].IIAAQDIDR.[R]	1xiTRAQ8plex [N-Term]	3.74479e-05	0.000217294	1	1	1	Q7MT43	Q7MT43 [382-390]		0	1318.76
High	[K].IIAALKEQAEK.[I]	2xiTRAQ8plex [K6; K11]	0.000106014	0.000217294	1	1	1	Q7MV34	Q7MV34 [64-74]		1	1822.13
High	[K].LKPHFEEGGK.[L]	2xiTRAQ8plex [K2; K10]; 1xiTRAQ8plex [N-Term]	1.92986e-05	0.000217294	1	1	2	Q7MT18	Q7MT18 [11-20]		0	2054.22
High	[R].LKGSSSLNER.[A]	1xiTRAQ8plex [K2]	0.000969553	0.000217294	1	1	2	Q7MUS7	Q7MUS7 [161-170]		1	1394.79
High	[R].LKEIPITFVNR.[V]	1xiTRAQ8plex [K2]; 1xiTRAQ8plex [N-Term]	1.72657e-05	0.000217294	1	1	2	Q7MVW0	Q7MVW0 [181-191]		1	1938.2
High	[R].IKELLPHR.[Y]	1xiTRAQ8plex [K2]	0.000870038	0.000217294	1	1	2	Q7MXT8	Q7MXT8 [324-331]		1	1309.83
High	[K].IKEGLTETTYR.[D]	1xiTRAQ8plex [K2]; 1xiTRAQ8plex [N-Term]	3.02586e-05	0.000217294	1	1	12	Q7MTE2	Q7MTE2 [1592-1602]		1	1919.11
High	[K].IKEGLTETTYR.[D]	1xiTRAQ8plex [K2]	4.57951e-06	0.000217294	1	1	5	Q7MTE2	Q7MTE2 [1592-1602]		1	1614.9
High	[K].IKEGLTETTFEEDGVATGNHEYCVEVK.[Y]	1xCarbamidomethyl [C23]; 2xiTRAQ8plex [K2; K27]; 1xiTRAQ8plex [N-Term]	3.3244e-09	0.000217294	2	2	1	Q7MTE2; P59915	Q7MTE2 [1334-1360]; P59915 [880-906]; [1332-1358]; [1784-1810]		1	3968.04	NotUnique
High	[K].IKEGLTETTFEEDGVATGNHEYCVEVK.[Y]	1xCarbamidomethyl [C23]; 2xiTRAQ8plex [K2; K27]	0.00036183	0.000217294	2	2	1	Q7MTE2; P59915	Q7MTE2 [1334-1360]; P59915 [880-906]; [1332-1358]; [1784-1810]		1	3663.83	NotUnique
High	[K].LKEELNNGGSETSPTPPEGQSVFDVR.[F]	1xiTRAQ8plex [K2]; 1xiTRAQ8plex [N-Term]	3.29337e-11	0.000217294	1	1	2	Q7MXS8	Q7MXS8 [36-61]		1	3395.75
High	[R].LKDTFGIVYTGATGR.[I]	1xiTRAQ8plex [K2]; 1xiTRAQ8plex [N-Term]	1.45505e-06	0.000217294	1	1	1	Q7MV12	Q7MV12 [789-803]		1	2207.26
High	[R].IIADIFEYTSQNMPK.[F]	1xOxidation [M13]; 1xiTRAQ8plex [K15]	0.000574996	0.000217294	1	1	1	Q59677	Q59677 [215-229]		0	2090.08
High	[R].IIADIFEYTSQNMPK.[F]	1xOxidation [M13]; 1xiTRAQ8plex [K15]; 1xiTRAQ8plex [N-Term]	1.55991e-08	0.000217294	1	1	7	Q59677	Q59677 [215-229]		0	2394.28
High	[K].LIAGIVDENGR.[I]	1xiTRAQ8plex [N-Term]	2.52805e-06	0.000217294	1	1	3	Q7MWN9	Q7MWN9 [229-239]		0	1460.84
High	[R].LLAIGDFSR.[L]	1xiTRAQ8plex [N-Term]	2.97028e-05	0.000217294	1	1	3	Q7MXJ4	Q7MXJ4 [104-112]		0	1295.76
High	[R].LLDVFTNEEQPDQHDGIK.[R]	1xiTRAQ8plex [K18]	0.00032895	0.000217294	1	1	1	F5HHM2	F5HHM2 [613-630]		0	2402.21
High	[K].LLDVFHGYNR.[E]	1xiTRAQ8plex [N-Term]	8.06927e-07	0.000217294	1	1	3	Q7MXX5	Q7MXX5 [10-19]		0	1537.84
High	[R].LLDNVPLVR.[A]	1xiTRAQ8plex [N-Term]	7.80938e-06	0.000217294	1	1	5	Q7MXK0	Q7MXK0 [171-179]		0	1342.84
High	[K].LIDNVGEVK.[K]	1xiTRAQ8plex [K9]; 1xiTRAQ8plex [N-Term]	0.000165703	0.000217294	1	1	1	P49008	P49008 [710-718]		0	1594.96
High	[K].IIDMNEQSR.[Q]	1xOxidation [M4]; 1xiTRAQ8plex [N-Term]	9.10368e-05	0.000217294	1	1	5	Q7MWB8	Q7MWB8 [20-28]		0	1425.73
High	[K].IIDMNEQSR.[Q]	1xiTRAQ8plex [N-Term]	4.05163e-05	0.000217294	1	1	2	Q7MWB8	Q7MWB8 [20-28]		0	1409.74
High	[R].LIDHLLSNYESDPR.[I]	1xiTRAQ8plex [N-Term]	2.58726e-09	0.000217294	1	1	10	F5HE64	F5HE64 [189-202]		0	1976.04
High	[K].IIILSSEVSEK.[T]	1xiTRAQ8plex [K11]; 1xiTRAQ8plex [N-Term]	1.70271e-05	0.000217294	1	1	3	Q7MUR2	Q7MUR2 [80-90]		0	1826.11
High	[R].LIDHLLSNYESDPR.[I]		9.58121e-08	0.000217294	1	1	5	F5HE64	F5HE64 [189-202]		0	1671.83	NoQuanLabels
High	[K].LIDEIFGEK.[C]	1xiTRAQ8plex [K9]; 1xiTRAQ8plex [N-Term]	0.000290934	0.000217294	1	1	1	Q7MUV7	Q7MUV7 [370-378]		0	1671.98
High	[R].LIDAEQER.[L]	1xiTRAQ8plex [N-Term]	0.000213258	0.000217294	1	1	4	Q7MU92	Q7MU92 [132-139]		0	1277.7
High	[R].ILDAATPDQGLR.[A]	1xiTRAQ8plex [N-Term]	3.21839e-07	0.000217294	1	1	3	Q7MWQ5	Q7MWQ5 [78-89]		0	1573.89
High	[K].ILAYSGLMEDK.[E]	1xOxidation [M8]; 1xiTRAQ8plex [K11]; 1xiTRAQ8plex [N-Term]	1.71858e-05	0.000217294	1	1	3	Q7MTX2	Q7MTX2 [21-31]		0	1864.03
High	[K].LIAPQVDGNTTVENYEHNHVLR.[G]	1xiTRAQ8plex [N-Term]	7.42113e-11	0.000217294	1	1	5	F5HAH6	F5HAH6 [204-225]		0	2823.47
High	[K].LIAPQVDGNTTVENYEHNHVLR.[G]		7.45693e-07	0.000217294	1	1	1	F5HAH6	F5HAH6 [204-225]		0	2519.26	NoQuanLabels
High	[K].IIALMDGEIDADSQLPESAK.[L]	1xOxidation [M5]; 1xiTRAQ8plex [K20]; 1xiTRAQ8plex [N-Term]	2.5516e-08	0.000217294	1	1	2	Q7MT76	Q7MT76 [44-63]		0	2740.45
High	[R].LIDGVGEIGDASAWDILPK.[V]	1xiTRAQ8plex [K19]; 1xiTRAQ8plex [N-Term]	1.89555e-10	0.000217294	1	1	8	Q7MUC0	Q7MUC0 [153-171]		0	2577.44
High	[K].LKDENGTAYVDNK.[F]	2xiTRAQ8plex [K2; K13]; 1xiTRAQ8plex [N-Term]	1.36349e-06	0.000217294	1	1	3	Q7MUA6	Q7MUA6 [402-414]		1	2379.33
High	[K].LIINAIK.[G]	1xiTRAQ8plex [K7]; 1xiTRAQ8plex [N-Term]	0.000230513	0.000217294	1	1	1	Q7MUV8	Q7MUV8 [106-112]		0	1392.94
High	[K].ILLRPQEYSNNPEIVR.[R]	1xiTRAQ8plex [N-Term]	5.42404e-05	0.000217294	1	1	1	Q7MVN7	Q7MVN7 [328-343]		0	2245.26
High	[R].LITVAPEAIK.[L]	1xiTRAQ8plex [K10]; 1xiTRAQ8plex [N-Term]	1.05098e-05	0.000217294	1	1	1	Q7MXE6	Q7MXE6 [107-116]		0	1663.06
High	[R].LLTTLSDNIHR.[Y]	1xiTRAQ8plex [N-Term]	9.10368e-05	0.000217294	1	1	3	Q7MV71	Q7MV71 [64-74]		0	1586.92
High	[R].LITTATAGFDHIDR.[E]	1xiTRAQ8plex [N-Term]	2.06102e-06	0.000217294	1	1	1	Q7MV70	Q7MV70 [61-74]		0	1835
High	[K].LITQLYGDR.[Q]	1xiTRAQ8plex [N-Term]	3.35066e-05	0.000217294	1	1	3	Q7MWP8	Q7MWP8 [826-834]		0	1382.79
High	[K].ILTNVPK.[E]	1xiTRAQ8plex [K7]; 1xiTRAQ8plex [N-Term]	0.000530591	0.000217294	1	1	4	Q7MUT3	Q7MUT3 [353-359]		0	1392.9
High	[R].LLTHQFEGR.[R]	1xiTRAQ8plex [N-Term]	0.000881455	0.000217294	1	1	2	Q7MTF8	Q7MTF8 [169-177]		0	1404.79
High	[R].LLTFDWR.[Y]	1xiTRAQ8plex [N-Term]	0.000645432	0.000217294	1	1	3	Q7MV69	Q7MV69 [214-220]		0	1254.71
High	[R].ILTDNPDIR.[I]	1xiTRAQ8plex [N-Term]	4.07045e-05	0.000217294	1	1	2	F5HF80	F5HF80 [560-568]		0	1360.77
High	[K].LLTDDDVLNR.[V]	1xiTRAQ8plex [N-Term]	2.30391e-06	0.000217294	1	1	1	Q7MXB3	Q7MXB3 [58-67]		0	1477.82
High	[K].IITAGGIHGTIR.[E]	1xiTRAQ8plex [N-Term]	2.21976e-09	0.000217294	1	1	25	Q7MWV1	Q7MWV1 [61-72]		0	1512.92
High	[K].IITAGGIHGTIR.[E]		4.14657e-05	0.000217294	1	1	2	Q7MWV1	Q7MWV1 [61-72]		0	1208.71	NoQuanLabels
High	[K].LLSTQIVDK.[K]	1xiTRAQ8plex [K9]; 1xiTRAQ8plex [N-Term]	6.36813e-07	0.000217294	1	1	12	Q7MTR3	Q7MTR3 [167-175]		0	1625.01
High	[K].LLSTQIVDK.[K]	1xiTRAQ8plex [K9]	3.11119e-05	0.000217294	1	1	4	Q7MTR3	Q7MTR3 [167-175]		0	1320.8
High	[R].LISSHGQDTTHR.[E]	1xiTRAQ8plex [N-Term]	6.05009e-06	0.000217294	1	1	7	Q7MVR3	Q7MVR3 [614-625]		0	1655.88
High	[R].IISSGFIK.[D]	1xiTRAQ8plex [K8]; 1xiTRAQ8plex [N-Term]	2.41099e-05	0.000217294	1	1	2	Q7MWZ1	Q7MWZ1 [166-173]		0	1472.93
High	[K].LLTYSQAQLR.[R]	1xiTRAQ8plex [N-Term]	9.01999e-05	0.000217294	1	1	1	Q7MSY8	Q7MSY8 [86-95]		0	1496.87
High	[R].ILSSAAYTSTGIR.[Y]		0.000185007	0.000217294	1	1	2	Q7MU46	Q7MU46 [43-55]		0	1339.72	NoQuanLabels
High	[R].ILVELPGVK.[D]	1xiTRAQ8plex [K9]; 1xiTRAQ8plex [N-Term]	0.000265582	0.000217294	1	1	1	Q7MU12	Q7MU12 [163-171]		0	1576.03
High	[K].IIVENEQSVEEK.[L]	1xiTRAQ8plex [K12]; 1xiTRAQ8plex [N-Term]	4.49557e-08	0.000217294	1	1	5	Q7MTC5	Q7MTC5 [6-17]		0	2025.13
High	[K].LIYQIPWYEK.[G]	1xiTRAQ8plex [K10]; 1xiTRAQ8plex [N-Term]	1.01303e-06	0.000217294	1	1	7	Q7MWB8	Q7MWB8 [77-86]		0	1961.14
High	[R].ILYQDALGR.[M]	1xiTRAQ8plex [N-Term]	0.000236925	0.000217294	1	1	2	Q7MTS1	Q7MTS1 [497-505]		0	1352.78
High	[R].IIYLNLADTNNEK.[L]	1xiTRAQ8plex [K13]; 1xiTRAQ8plex [N-Term]	2.10945e-07	0.000217294	1	1	5	Q7MW63	Q7MW63 [94-106]		0	2129.21
High	[K].ILYGESAADTVAEK.[T]	1xiTRAQ8plex [K14]; 1xiTRAQ8plex [N-Term]	2.08027e-07	0.000217294	1	1	1	Q7MWB0	Q7MWB0 [43-56]		0	2075.15
High	[K].LLYAYGEATVPK.[V]	1xiTRAQ8plex [K12]; 1xiTRAQ8plex [N-Term]	3.41846e-08	0.000217294	1	1	10	Q7MUB9	Q7MUB9 [385-396]		0	1933.13
High	[K].LLYAYGEATVPK.[V]	1xiTRAQ8plex [K12]	9.84693e-05	0.000217294	1	1	5	Q7MUB9	Q7MUB9 [385-396]		0	1628.92
High	[R].LLYAAVHPR.[W]	1xiTRAQ8plex [N-Term]	4.69889e-05	0.000217294	1	1	6	Q7MTZ8	Q7MTZ8 [147-155]		0	1343.81
High	[R].LIVVCPDR.[K]	1xCarbamidomethyl [C5]; 1xiTRAQ8plex [N-Term]	0.000829339	0.000217294	1	1	5	Q7MXM8	Q7MXM8 [51-58]		0	1275.74
High	[K].IIVTERPR.[I]	1xiTRAQ8plex [N-Term]	0.0002172	0.000217294	1	1	2	Q7MXJ3	Q7MXJ3 [114-121]		0	1287.81
High	[R].IIVTDGVFSMDGNVAPMDK.[I]	2xOxidation [M10; M17]; 1xiTRAQ8plex [K19]; 1xiTRAQ8plex [N-Term]	5.14363e-07	0.000217294	1	1	1	Q7MWV5	Q7MWV5 [175-193]		0	2649.37
High	[R].ILVPDMALAAAEYFAVEK.[H]	1xOxidation [M6]; 1xiTRAQ8plex [K18]; 1xiTRAQ8plex [N-Term]	3.26293e-11	0.000217294	1	1	5	Q7MTX6	Q7MTX6 [213-230]		0	2575.43
High	[R].LIVMDTNDIQWPASVFNHR.[T]	1xOxidation [M4]; 1xiTRAQ8plex [N-Term]	8.45208e-09	0.000217294	1	1	2	Q7MX70	Q7MX70 [290-308]		0	2576.32
High	[K].ILVIATEK.[M]	1xiTRAQ8plex [K8]; 1xiTRAQ8plex [N-Term]	3.6931e-05	0.000217294	1	1	3	Q7MAV3	Q7MAV3 [138-145]		0	1494.97
High	[R].ILVGATPK.[D]	1xiTRAQ8plex [K8]; 1xiTRAQ8plex [N-Term]	4.99041e-05	0.000217294	1	1	4	Q7MT05	Q7MT05 [887-894]		0	1406.92
High	[K].ILVEVGSIQQEIGR.[D]	1xiTRAQ8plex [N-Term]	2.86561e-08	0.000217294	1	1	2	Q7MV15	Q7MV15 [161-174]		0	1845.07
High	[R].ILVELPGVKDPER.[V]	1xiTRAQ8plex [K9]; 1xiTRAQ8plex [N-Term]	3.14438e-06	0.000217294	1	1	7	Q7MU12	Q7MU12 [163-175]		1	2073.25
High	[K].IISPQSIAIATASCNQQGEEGSILR.[S]	1xCarbamidomethyl [C14]; 1xiTRAQ8plex [N-Term]	1.57438e-09	0.000217294	1	1	3	Q7MUY4	Q7MUY4 [471-495]		0	2947.55
High	[K].IISNLLSNAIK.[Y]	1xiTRAQ8plex [K11]; 1xiTRAQ8plex [N-Term]	0.000162685	0.000217294	1	1	1	Q7MTY1	Q7MTY1 [547-557]		0	1794.13
High	[R].LLSIEAITEVNYAHDPK.[A]	1xiTRAQ8plex [K17]; 1xiTRAQ8plex [N-Term]	1.78454e-10	0.000217294	1	1	2	Q7MVT1	Q7MVT1 [331-347]		0	2521.41
High	[R].LINQLGHFDAEK.[S]	1xiTRAQ8plex [K12]; 1xiTRAQ8plex [N-Term]	3.80367e-08	0.000217294	1	1	6	Q7MXJ3	Q7MXJ3 [427-438]		0	1993.13
High	[R].LINQLGHFDAEK.[S]	1xiTRAQ8plex [K12]	2.95654e-05	0.000217294	1	1	6	Q7MXJ3	Q7MXJ3 [427-438]		0	1688.93
High	[R].IINLSGYER.[D]	1xiTRAQ8plex [N-Term]	2.34484e-05	0.000217294	1	1	5	Q7MV35	Q7MV35 [124-132]		0	1368.78
High	[R].IINLSGYER.[D]		0.000266797	0.000217294	1	1	1	Q7MV35	Q7MV35 [124-132]		0	1064.57	NoQuanLabels
High	[K].ILNCQPEYVYPK.[L]	1xCarbamidomethyl [C4]; 1xiTRAQ8plex [K12]; 1xiTRAQ8plex [N-Term]	3.37132e-07	0.000217294	1	1	8	Q7MWD4	Q7MWD4 [301-312]		0	2132.17
High	[K].ILNCQPEYVYPK.[L]	1xCarbamidomethyl [C4]; 1xiTRAQ8plex [K12]	0.000216208	0.000217294	1	1	3	Q7MWD4	Q7MWD4 [301-312]		0	1827.96
High	[R].IIMELSEADVECTIK.[I]	1xCarbamidomethyl [C12]; 1xOxidation [M3]; 1xiTRAQ8plex [K15]; 1xiTRAQ8plex [N-Term]	4.86428e-10	0.000217294	1	1	5	Q7MX64	Q7MX64 [37-51]		0	2375.27
High	[R].IIMELSEADVECTIK.[I]	1xCarbamidomethyl [C12]; 1xiTRAQ8plex [K15]; 1xiTRAQ8plex [N-Term]	3.73356e-06	0.000217294	1	1	1	Q7MX64	Q7MX64 [37-51]		0	2359.27
High	[R].IIMELSEADVECTIK.[I]	1xCarbamidomethyl [C12]; 1xOxidation [M3]; 1xiTRAQ8plex [K15]	0.00014369	0.000217294	1	1	2	Q7MX64	Q7MX64 [37-51]		0	2071.06
High	[R].LLMEHIK.[N]	1xOxidation [M3]; 1xiTRAQ8plex [K7]; 1xiTRAQ8plex [N-Term]	0.000272951	0.000217294	1	1	7	Q7MTV0	Q7MTV0 [377-383]		0	1507.91
High	[R].LLMEHIK.[N]	1xiTRAQ8plex [K7]; 1xiTRAQ8plex [N-Term]	0.000110507	0.000217294	1	1	8	Q7MTV0	Q7MTV0 [377-383]		0	1491.92
High	[K].LIIVLDCGIK.[A]	1xCarbamidomethyl [C7]; 1xiTRAQ8plex [K10]; 1xiTRAQ8plex [N-Term]	2.18729e-05	0.000217294	1	1	1	Q7MXV3	Q7MXV3 [143-152]		0	1752.09
High	[K].ILISQPQPVAGR.[S]	1xiTRAQ8plex [N-Term]	5.4492e-05	0.000217294	1	1	3	Q7MXI3	Q7MXI3 [8-19]		0	1582.96
High	[K].IIISPSPHIHSGDSIK.[K]	1xiTRAQ8plex [K16]; 1xiTRAQ8plex [N-Term]	1.55991e-08	0.000217294	1	1	12	Q7MXA4	Q7MXA4 [5-20]		0	2309.34
High	[R].LILSNSIVDGSR.[S]	1xiTRAQ8plex [N-Term]	0.000171118	0.000217294	1	1	2	Q7MXF7	Q7MXF7 [369-380]		0	1577.92	NoQuanValues
High	[R].ILNSLNYPTDK.[L]	1xiTRAQ8plex [K11]	0.000297634	0.000217294	1	1	3	Q7MWW8	Q7MWW8 [170-180]		0	1581.88
High	[R].ILNSLNYPTDK.[L]	1xiTRAQ8plex [K11]; 1xiTRAQ8plex [N-Term]	1.35023e-05	0.000217294	1	1	1	Q7MWW8	Q7MWW8 [170-180]		0	1886.08
High	[R].LLNTMDPDAPGTLISLDTEKDCIK.[A]	1xCarbamidomethyl [C22]; 1xOxidation [M5]; 2xiTRAQ8plex [K20; K24]; 1xiTRAQ8plex [N-Term]	2.042e-07	0.000217294	1	1	1	Q7MT13	Q7MT13 [276-299]		1	3588.93
High	[K].LLNYSNDEDHNR.[L]	1xiTRAQ8plex [N-Term]	9.3616e-07	0.000217294	1	1	3	Q7MX81	Q7MX81 [37-48]		0	1793.87
High	[R].ILSIAMTLADEQPNIK.[T]	1xOxidation [M6]; 1xiTRAQ8plex [K16]; 1xiTRAQ8plex [N-Term]	7.84761e-07	0.000217294	1	1	2	Q7MUZ7	Q7MUZ7 [110-125]		0	2381.36
High	[R].ILSDPEASENDKFVALTFLR.[N]	1xiTRAQ8plex [K12]; 1xiTRAQ8plex [N-Term]	0.000542585	0.000217294	1	1	1	Q7MUS2	Q7MUS2 [73-92]		1	2873.59
High	[R].ILSDPEASENDK.[F]	1xiTRAQ8plex [K12]; 1xiTRAQ8plex [N-Term]	1.28364e-06	0.000217294	1	1	2	Q7MUS2	Q7MUS2 [73-84]		0	1926.03
High	[K].LISAPLEATYFGHR.[V]	1xiTRAQ8plex [N-Term]	2.62367e-08	0.000217294	1	1	9	Q7MXS8	Q7MXS8 [150-163]		0	1879.04
High	[K].LISAPLEATYFGHR.[V]		8.30037e-05	0.000217294	1	1	3	Q7MXS8	Q7MXS8 [150-163]		0	1574.83	NoQuanLabels
High	[R].LLQQEDSDGVEIEK.[S]	1xiTRAQ8plex [K14]; 1xiTRAQ8plex [N-Term]	1.58178e-08	0.000217294	1	1	4	Q7MX10	Q7MX10 [98-111]		0	2211.2
High	[R].ILQLMEEPPSHIVMPAIHIK.[R]	2xOxidation [M5; M14]; 1xiTRAQ8plex [K20]; 1xiTRAQ8plex [N-Term]	0.000790415	0.000217294	1	1	1	Q7MVA5	Q7MVA5 [110-129]		0	2936.66
High	[K].LLLPYILK.[W]	1xiTRAQ8plex [K8]; 1xiTRAQ8plex [N-Term]	0.000476474	0.000217294	1	1	1	Q7MXB3	Q7MXB3 [6-13]		0	1581.06
High	[R].ILQLGGKPENR.[F]	1xiTRAQ8plex [K7]; 1xiTRAQ8plex [N-Term]	7.38802e-07	0.000217294	1	1	13	P0C935	P0C935 [73-83]		0	1833.12
High	[K].IIQGIQEK.[S]	1xiTRAQ8plex [K8]; 1xiTRAQ8plex [N-Term]	0.000151148	0.000217294	1	1	1	Q7MW79	Q7MW79 [578-585]		0	1536.96
High	[R].IIQEIDPK.[A]	1xiTRAQ8plex [K8]; 1xiTRAQ8plex [N-Term]	0.000268017	0.000217294	1	1	4	Q7MTJ8	Q7MTJ8 [283-290]		0	1563.96
High	[K].ILPTTGVGILPTICR.[L]	1xCarbamidomethyl [C14]; 1xiTRAQ8plex [N-Term]	1.24837e-07	0.000217294	1	1	2	Q7MVN7	Q7MVN7 [136-150]		0	1915.14
High	[R].LLPTLHFGDK.[Q]	1xiTRAQ8plex [K10]; 1xiTRAQ8plex [N-Term]	1.71972e-07	0.000217294	1	1	9	F5HG90	F5HG90 [104-113]		0	1749.05
High	[R].ILPFYLK.[A]	1xiTRAQ8plex [K7]; 1xiTRAQ8plex [N-Term]	0.000179158	0.000217294	1	1	3	Q7MUU6	Q7MUU6 [99-105]		0	1501.96
High	[R].IIPAFGNPSEADR.[L]	1xiTRAQ8plex [N-Term]	3.3093e-07	0.000217294	1	1	5	Q7MSY3	Q7MSY3 [76-88]		0	1690.91
High	[K].YYTSMEANTVEADIIR.[V]	1xOxidation [M5]; 1xiTRAQ8plex [N-Term]	1.33221e-06	0.000217294	1	1	4	Q7MUR3	Q7MUR3 [206-221]		0	2196.08
High	[R].ILQLGGKPENR.[F]	1xiTRAQ8plex [K7]	7.60267e-05	0.000217294	1	1	10	P0C935	P0C935 [73-83]		0	1528.91
High	[R].QNVDEVTALVIDR.[D]	1xiTRAQ8plex [N-Term]	1.68018e-08	0.000217294	1	1	1	Q7MXF7	Q7MXF7 [151-163]		0	1775.98
High	[K].QNVPILAPLTIGNLR.[E]	1xiTRAQ8plex [N-Term]	6.548e-07	0.000217294	1	1	4	Q7MUG8	Q7MUG8 [270-284]		0	1923.17
High	[K].QPLLLVADPGR.[E]	1xiTRAQ8plex [N-Term]	0.000736832	0.000217294	1	1	1	Q7MUF5	Q7MUF5 [313-323]		0	1482.89
High	[R].VLSMYPDPEQR.[E]	1xOxidation [M4]; 1xiTRAQ8plex [N-Term]	0.00067464	0.000217294	1	1	1	Q7MVM4	Q7MVM4 [176-186]		0	1654.84
High	[K].VISLHTGQR.[A]	1xiTRAQ8plex [N-Term]	0.000634087	0.000217294	1	1	2	Q7MX39	Q7MX39 [157-165]		0	1314.78
High	[K].VISGGTDNHSMLIDLRPK.[F]	1xOxidation [M11]; 1xiTRAQ8plex [K18]; 1xiTRAQ8plex [N-Term]	5.91179e-09	0.000217294	1	1	12	Q7MXW0	Q7MXW0 [315-332]		0	2577.43
High	[K].VISGGTDNHSMLIDLRPK.[F]	1xiTRAQ8plex [K18]; 1xiTRAQ8plex [N-Term]	1.78454e-10	0.000217294	1	1	10	Q7MXW0	Q7MXW0 [315-332]		0	2561.43
High	[K].VISGGTDNHSMLIDLRPK.[F]	1xiTRAQ8plex [K18]	0.000220203	0.000217294	1	1	2	Q7MXW0	Q7MXW0 [315-332]		0	2257.23
High	[R].VISAMPK.[W]	1xOxidation [M5]; 1xiTRAQ8plex [K7]; 1xiTRAQ8plex [N-Term]	0.000800858	0.000217294	1	1	4	Q7MT17	Q7MT17 [408-414]		0	1369.83
High	[K].VLQDLSLIDLK.[E]	1xiTRAQ8plex [K11]; 1xiTRAQ8plex [N-Term]	9.84881e-06	0.000217294	1	1	3	Q7MXG5	Q7MXG5 [7-17]		0	1865.16
High	[K].VLQALAIWR.[L]	1xiTRAQ8plex [N-Term]	7.28424e-06	0.000217294	1	1	2	F5H948	F5H948 [154-162]		0	1373.86
High	[K].VLPVVITYYADK.[S]	1xiTRAQ8plex [K12]; 1xiTRAQ8plex [N-Term]	2.87906e-07	0.000217294	1	1	6	Q7MX31	Q7MX31 [53-64]		0	1989.19
High	[K].VLPVGGIK.[E]	1xiTRAQ8plex [K8]; 1xiTRAQ8plex [N-Term]	4.36331e-05	0.000217294	1	1	2	Q7MWJ0	Q7MWJ0 [716-723]		0	1390.92
High	[R].VLPSGESSIVR.[S]	1xiTRAQ8plex [N-Term]	3.31975e-05	0.000217294	1	1	4	Q7MWN3	Q7MWN3 [123-133]		0	1447.84
High	[K].VLNSGDVLADFCAEELAEK.[N]	1xCarbamidomethyl [C12]; 1xiTRAQ8plex [K19]; 1xiTRAQ8plex [N-Term]	4.09696e-08	0.000217294	1	1	1	Q7MTB3	Q7MTB3 [66-84]		0	2688.4
High	[K].VLNDNWGMVGGLMTTVHATTATQK.[T]	2xOxidation [M8; M13]; 1xiTRAQ8plex [K24]; 1xiTRAQ8plex [N-Term]	2.33622e-06	0.000217294	1	1	1	Q7MT61	Q7MT61 [163-186]		0	3185.65
High	[K].VLMSMEVETPIR.[L]	2xOxidation [M3; M5]; 1xiTRAQ8plex [N-Term]	1.80853e-05	0.000217294	1	1	8	F5H9J5	F5H9J5 [240-251]		0	1740.92
High	[R].VLMMADSTSR.[W]	1xiTRAQ8plex [N-Term]	0.000327459	0.000217294	1	1	1	Q7MTX7	Q7MTX7 [327-336]		0	1414.73
High	[R].VLSNDTLR.[E]	1xiTRAQ8plex [N-Term]	6.14588e-05	0.000217294	1	1	11	Q7MVL6	Q7MVL6 [438-445]		0	1221.71
High	[K].VILVGDPAR.[V]	1xiTRAQ8plex [N-Term]	4.18516e-05	0.000217294	1	1	1	Q7MUV6	Q7MUV6 [34-42]		0	1243.77
High	[K].VITFLGR.[I]	1xiTRAQ8plex [N-Term]	0.00081855	0.000217294	1	1	2	Q7MU73	Q7MU73 [246-252]		0	1109.7
High	[K].VITVSAFR.[C]	1xiTRAQ8plex [N-Term]	0.000396104	0.000217294	1	1	2	Q7MU37	Q7MU37 [115-122]		0	1196.73
High	[K].VMETVNPSYAQAIAR.[M]	1xOxidation [M2]; 1xiTRAQ8plex [N-Term]	1.07603e-07	0.000217294	1	1	3	Q7MTE4	Q7MTE4 [342-356]		0	1970.03
High	[K].VMETVNPSYAQAIAR.[M]	1xiTRAQ8plex [N-Term]	1.53128e-06	0.000217294	1	1	1	Q7MTE4	Q7MTE4 [342-356]		0	1954.04
High	[K].VMELMEAVDNWVPLPER.[D]	2xOxidation [M2; M5]; 1xiTRAQ8plex [N-Term]	5.93929e-09	0.000217294	1	1	4	F5HDQ9	F5HDQ9 [189-205]		0	2364.19
High	[K].VLYVTIDEK.[N]	1xiTRAQ8plex [K9]; 1xiTRAQ8plex [N-Term]	1.33157e-05	0.000217294	1	1	2	Q7MT58	Q7MT58 [83-91]		0	1688.01
High	[R].VLYTSTMHGDETTGYVVLLR.[L]	1xOxidation [M7]; 1xiTRAQ8plex [N-Term]	1.45504e-07	0.000217294	1	1	1	F5HE64	F5HE64 [169-188]		0	2575.34
High	[R].VLVVVANHNYELTGK.[S]	1xiTRAQ8plex [K15]; 1xiTRAQ8plex [N-Term]	2.67296e-07	0.000217294	1	1	2	P59914	P59914 [96-110]		0	2264.32
High	[K].VLVTSIGTEGTEVR.[I]	1xiTRAQ8plex [N-Term]	1.64171e-06	0.000217294	1	1	3	Q7MU12	Q7MU12 [699-712]		0	1765
High	[K].VLVTETIDPTTDKGR.[V]	1xiTRAQ8plex [K13]; 1xiTRAQ8plex [N-Term]	9.27508e-07	0.000217294	1	1	2	Q7MUY7	Q7MUY7 [96-110]		1	2253.29
High	[K].VLVTETIDPTTDK.[G]	1xiTRAQ8plex [K13]; 1xiTRAQ8plex [N-Term]	2.6359e-06	0.000217294	1	1	5	Q7MUY7	Q7MUY7 [96-108]		0	2040.17
High	[K].VLVLNCGSSSVK.[Y]	1xCarbamidomethyl [C6]; 1xiTRAQ8plex [K12]; 1xiTRAQ8plex [N-Term]	1.04162e-07	0.000217294	1	1	4	Q7MVI0	Q7MVI0 [3-14]		0	1871.09
High	[R].VLVKPAAAEEK.[T]	2xiTRAQ8plex [K4; K11]; 1xiTRAQ8plex [N-Term]	5.14296e-06	0.000217294	1	1	6	P42376	P42376 [10-20]		0	2067.29
High	[K].VIVHETHPSEAEK.[A]	1xiTRAQ8plex [K13]; 1xiTRAQ8plex [N-Term]	5.91226e-07	0.000217294	1	1	2	Q7MVH2	Q7MVH2 [60-72]		0	2084.16
High	[R].VIVASFPSREEAIAAR.[E]	1xiTRAQ8plex [N-Term]	2.64814e-08	0.000217294	1	1	5	Q7MUY3	Q7MUY3 [148-163]		1	2020.15
High	[R].VIVASFPSR.[E]	1xiTRAQ8plex [N-Term]	6.20301e-05	0.000217294	1	1	7	Q7MUY3	Q7MUY3 [148-156]		0	1279.77
High	[K].VITVVGAGGNR.[D]	1xiTRAQ8plex [N-Term]	0.000749899	0.000217294	1	1	2	Q7MWM7	Q7MWM7 [367-377]		0	1346.81
High	[K].VLTNEDIIEIIK.[Y]	1xiTRAQ8plex [K12]; 1xiTRAQ8plex [N-Term]	3.0019e-07	0.000217294	1	1	6	Q7MX27	Q7MX27 [380-391]		0	2008.21
High	[K].VMIPTFSPDGR.[M]	1xOxidation [M2]; 1xiTRAQ8plex [N-Term]	0.000746612	0.000217294	1	1	3	F5HAB9	F5HAB9 [142-152]		0	1539.81
High	[K].VLIVDEQTGR.[I]	1xiTRAQ8plex [N-Term]	3.1009e-06	0.000217294	1	1	5	Q7MWS5	Q7MWS5 [509-518]		0	1433.83
High	[K].VLLTGAGSTLGR.[E]	1xiTRAQ8plex [N-Term]	2.00443e-07	0.000217294	1	1	10	Q7MT02	Q7MT02 [7-18]		0	1448.87
High	[K].VLESNILAEDGLFILEHPK.[D]	1xiTRAQ8plex [K19]; 1xiTRAQ8plex [N-Term]	1.69562e-11	0.000217294	1	1	3	Q7MV17	Q7MV17 [136-154]		0	2745.56
High	[R].VLEIINSDK.[Y]	1xiTRAQ8plex [K9]; 1xiTRAQ8plex [N-Term]	0.00013786	0.000217294	1	1	2	F5H9B8	F5H9B8 [304-312]		0	1638.99
High	[K].VLELHPNEVNDK.[G]	1xiTRAQ8plex [K12]; 1xiTRAQ8plex [N-Term]	6.57722e-06	0.000217294	1	1	3	Q7MTW8	Q7MTW8 [29-40]		0	2015.14
High	[K].VIEIAGNDADEIR.[K]	1xiTRAQ8plex [N-Term]	1.10642e-07	0.000217294	1	1	2	Q7MU23	Q7MU23 [210-222]		0	1718.92
High	[R].VLDVCDALER.[D]	1xCarbamidomethyl [C5]; 1xiTRAQ8plex [N-Term]	3.25878e-05	0.000217294	1	1	1	Q7MUA3	Q7MUA3 [278-287]		0	1493.79
High	[K].VIDTGMGFER.[L]	1xOxidation [M6]; 1xiTRAQ8plex [N-Term]	0.000164943	0.000217294	1	1	6	Q7MV54	Q7MV54 [233-242]		0	1444.74
High	[K].VIDLVVDK.[L]	1xiTRAQ8plex [K8]; 1xiTRAQ8plex [N-Term]	2.52541e-05	0.000217294	1	1	2	Q7MU10	Q7MU10 [8-15]		0	1508.95
High	[K].VIDLSPAFFER.[L]	1xiTRAQ8plex [N-Term]	1.87828e-06	0.000217294	1	1	4	Q7MVS4	Q7MVS4 [157-167]		0	1597.89
High	[K].VLDHISTGAEYITGPDSSCLMHMQGVIDR.[E]	1xCarbamidomethyl [C19]; 2xOxidation [M21; M23]; 1xiTRAQ8plex [N-Term]	1.61885e-09	0.000217294	1	1	3	Q7MVA6	Q7MVA6 [200-228]		0	3538.69
High	[R].VLAPQGVLPQPAEK.[V]	1xiTRAQ8plex [K14]; 1xiTRAQ8plex [N-Term]	2.98787e-08	0.000217294	1	1	13	Q7MVJ2	Q7MVJ2 [13-26]		0	2055.24
High	[R].VLALCSPDK.[E]	1xCarbamidomethyl [C5]; 1xiTRAQ8plex [K9]; 1xiTRAQ8plex [N-Term]	0.00014369	0.000217294	1	1	2	Q7MX30	Q7MX30 [75-83]		0	1610.94
High	[R].VLAETFHIR.[V]	1xiTRAQ8plex [N-Term]	5.76039e-05	0.000217294	1	1	2	Q7MX22	Q7MX22 [135-143]		0	1389.82
High	[R].VLAAAMVEK.[A]	1xOxidation [M6]; 1xiTRAQ8plex [K9]; 1xiTRAQ8plex [N-Term]	0.000101234	0.000217294	1	1	3	Q7MU23	Q7MU23 [16-24]		0	1555.93
High	[K].VKLDMTQSEAGER.[K]	1xiTRAQ8plex [K2]; 1xiTRAQ8plex [N-Term]	5.16688e-06	0.000217294	1	1	1	Q7MXK0	Q7MXK0 [100-112]		1	2072.13
High	[R].VKGNEQFASEER.[L]	1xiTRAQ8plex [K2]; 1xiTRAQ8plex [N-Term]	9.58143e-07	0.000217294	1	1	6	Q7MX07	Q7MX07 [29-40]		1	2002.08
High	[K].VLETVNQVYAHR.[S]		0.000414402	0.000217294	1	1	2	Q7MT48	Q7MT48 [341-352]		0	1428.76	NoQuanLabels
High	[R].VIITNSMMVGLYDNIK.[D]	2xOxidation [M7; M8]; 1xiTRAQ8plex [K16]; 1xiTRAQ8plex [N-Term]	1.71972e-06	0.000217294	1	1	3	Q7MTS1	Q7MTS1 [167-182]		0	2451.34
High	[R].VIFDHVGSWATGR.[G]	1xiTRAQ8plex [N-Term]	5.52539e-05	0.000217294	1	1	1	Q7MU95	Q7MU95 [168-180]		0	1748.94
High	[R].VIFHTSDHR.[I]	1xiTRAQ8plex [N-Term]	0.000749899	0.000217294	1	1	3	Q7MWF0	Q7MWF0 [289-297]		0	1415.77
High	[K].VLLTGAGSTLGR.[E]		0.000577564	0.000217294	1	1	1	Q7MT02	Q7MT02 [7-18]		0	1144.67	NoQuanLabels
High	[K].VLLQGVPDGIDLEGLK.[T]	1xiTRAQ8plex [K16]; 1xiTRAQ8plex [N-Term]	5.82957e-06	0.000217294	1	1	2	Q7MUS7	Q7MUS7 [227-242]		0	2274.35
High	[K].VILPVATIK.[M]	1xiTRAQ8plex [K9]; 1xiTRAQ8plex [N-Term]	1.11159e-06	0.000217294	1	1	3	Q7MWD6	Q7MWD6 [476-484]		0	1562.05
High	[R].VILILGGTDK.[G]	1xiTRAQ8plex [K10]; 1xiTRAQ8plex [N-Term]	9.44623e-05	0.000217294	1	1	2	Q7MWM5	Q7MWM5 [350-359]		0	1637.05
High	[R].VLILGDWIR.[Y]	1xiTRAQ8plex [N-Term]	0.000532969	0.000217294	1	1	1	Q7MTZ8	Q7MTZ8 [233-241]		0	1388.86
High	[K].VLLEKPEGYVEPQPR.[E]	1xiTRAQ8plex [K5]; 1xiTRAQ8plex [N-Term]	3.96612e-07	0.000217294	1	1	4	Q7MW79	Q7MW79 [699-713]		0	2362.36
High	[R].VIIDGTMVYDDPK.[L]	1xOxidation [M7]; 1xiTRAQ8plex [K13]; 1xiTRAQ8plex [N-Term]	4.41258e-06	0.000217294	1	1	10	Q7MXS7	Q7MXS7 [173-185]		0	2090.13
High	[R].VIIDGTMVYDDPK.[L]	1xiTRAQ8plex [K13]; 1xiTRAQ8plex [N-Term]	9.49289e-07	0.000217294	1	1	1	Q7MXS7	Q7MXS7 [173-185]		0	2074.14
High	[R].VLLDEATLR.[H]	1xiTRAQ8plex [N-Term]	1.28902e-05	0.000217294	1	1	1	Q7MXD8	Q7MXD8 [85-93]		0	1333.8
High	[R].VLKPFYWDR.[W]	1xiTRAQ8plex [K3]; 1xiTRAQ8plex [N-Term]	0.000108989	0.000217294	1	1	5	Q7MXB3	Q7MXB3 [68-76]		0	1832.07
High	[K].VLHGAAGEKPEK.[I]	2xiTRAQ8plex [K9; K12]; 1xiTRAQ8plex [N-Term]	3.3093e-07	0.000217294	1	1	2	Q7MT24	Q7MT24 [455-466]		0	2148.29
High	[K].VIGLTPK.[T]	1xiTRAQ8plex [K7]; 1xiTRAQ8plex [N-Term]	0.00012748	0.000217294	1	1	7	Q7MUA1	Q7MUA1 [144-150]		0	1335.88
High	[R].VIGDWTASTPVIAATGNHEYIK.[G]	1xiTRAQ8plex [K22]; 1xiTRAQ8plex [N-Term]	1.04632e-10	0.000217294	1	1	4	Q7MX70	Q7MX70 [231-252]		0	2951.61
High	[R].VLFQGDVAGASGTAQDVR.[D]	1xiTRAQ8plex [N-Term]	1.91315e-11	0.000217294	1	1	3	Q7MTE4	Q7MTE4 [54-71]		0	2095.11
High	[R].VLFLITDK.[C]	1xiTRAQ8plex [K8]; 1xiTRAQ8plex [N-Term]	1.63309e-05	0.000217294	1	1	4	Q7MVJ1	Q7MVJ1 [118-125]		0	1556.99
High	[R].VLFDPVGR.[S]	1xiTRAQ8plex [N-Term]	0.000305873	0.000217294	1	1	1	Q7MX90	Q7MX90 [93-100]		0	1206.71
High	[K].VMSGTLTEGVDLLNADR.[G]	1xOxidation [M2]; 1xiTRAQ8plex [N-Term]	1.88563e-05	0.000217294	1	1	1	Q7MVV0	Q7MVV0 [322-338]		0	2111.1
High	[K].VNDVIAVVTDQDGK.[D]	1xiTRAQ8plex [K14]; 1xiTRAQ8plex [N-Term]	2.64817e-06	0.000217294	1	1	1	Q7MTX7	Q7MTX7 [170-183]		0	2081.17
High	[R].VNEALEKDEIVK.[G]	2xiTRAQ8plex [K7; K12]; 1xiTRAQ8plex [N-Term]	1.54557e-06	0.000217294	1	1	6	F5HFD5	F5HFD5 [120-131]		1	2299.36
High	[K].VSIRPSGTEPK.[I]	1xiTRAQ8plex [K11]; 1xiTRAQ8plex [N-Term]	6.34815e-05	0.000217294	1	1	3	Q7MTF4	Q7MTF4 [503-513]		0	1779.06
High	[K].VSIQPSSTAEVEASVHLGR.[T]	1xiTRAQ8plex [N-Term]	1.94919e-09	0.000217294	1	1	1	Q7MX17	Q7MX17 [178-196]		0	2271.22
High	[K].VSLPHVSESVPCIR.[T]	1xCarbamidomethyl [C12]; 1xiTRAQ8plex [N-Term]	8.69145e-07	0.000217294	1	1	2	Q7MWJ7	Q7MWJ7 [148-161]		0	1884.03
High	[K].VSLHNSCHGVR.[E]	1xCarbamidomethyl [C7]; 1xiTRAQ8plex [N-Term]	0.000117333	0.000217294	1	1	3	Q7MVA6	Q7MVA6 [128-138]		0	1569.82
High	[R].VSLGGQTGLLSNVK.[S]	1xiTRAQ8plex [K14]; 1xiTRAQ8plex [N-Term]	4.39242e-08	0.000217294	1	1	2	Q7MXT7	Q7MXT7 [284-297]		0	1981.19
High	[R].VSLGGEIIPDINAVGMWPK.[V]	1xOxidation [M16]; 1xiTRAQ8plex [K19]; 1xiTRAQ8plex [N-Term]	5.46341e-08	0.000217294	1	1	10	Q7MWY1	Q7MWY1 [330-348]		0	2620.46
High	[R].VSLGGEIIPDINAVGMWPK.[V]	1xiTRAQ8plex [K19]; 1xiTRAQ8plex [N-Term]	5.96741e-07	0.000217294	1	1	3	Q7MWY1	Q7MWY1 [330-348]		0	2604.47
High	[R].VSLGGEIIPDINAVGMWPK.[V]	1xOxidation [M16]; 1xiTRAQ8plex [K19]	0.000330447	0.000217294	1	1	4	Q7MWY1	Q7MWY1 [330-348]		0	2316.26
High	[R].VSIFEGR.[R]	1xiTRAQ8plex [N-Term]	0.000920528	0.000217294	1	1	1	Q7MXQ3	Q7MXQ3 [216-222]		0	1111.64
High	[R].VSGVIDPIK.[L]	1xiTRAQ8plex [K9]; 1xiTRAQ8plex [N-Term]	3.66488e-06	0.000217294	1	1	2	Q7MTK0	Q7MTK0 [350-358]		0	1535.96
High	[K].VSFSADQIR.[D]	1xiTRAQ8plex [N-Term]	0.000476474	0.000217294	1	1	2	Q7MX30	Q7MX30 [178-186]		0	1326.73
High	[K].VSESDMSFSPK.[I]	1xOxidation [M6]; 1xiTRAQ8plex [K11]; 1xiTRAQ8plex [N-Term]	9.58143e-07	0.000217294	1	1	49	F5HI79	F5HI79 [279-289]		0	1837.95
High	[K].VSESDMSFSPK.[I]	1xiTRAQ8plex [K11]; 1xiTRAQ8plex [N-Term]	5.77661e-07	0.000217294	1	1	11	F5HI79	F5HI79 [279-289]		0	1821.95
High	[K].VSESDMSFSPK.[I]	1xOxidation [M6]; 1xiTRAQ8plex [K11]	0.000437442	0.000217294	1	1	8	F5HI79	F5HI79 [279-289]		0	1533.74
High	[K].VSESDMSFSPK.[I]	1xiTRAQ8plex [K11]	0.000161939	0.000217294	1	1	7	F5HI79	F5HI79 [279-289]		0	1517.75
High	[K].VSMLDEGDFSLALEK.[F]	1xOxidation [M3]; 1xiTRAQ8plex [K15]; 1xiTRAQ8plex [N-Term]	1.95844e-07	0.000217294	1	1	3	Q7MXF1	Q7MXF1 [311-325]		0	2278.21
High	[R].VSEMALSPDGK.[T]	1xOxidation [M4]; 1xiTRAQ8plex [K11]; 1xiTRAQ8plex [N-Term]	4.99041e-05	0.000217294	1	1	1	Q7MWA7	Q7MWA7 [6-16]		0	1757.96
High	[R].VSNVFFGLTGANTNDELQKIEEK.[V]	2xiTRAQ8plex [K19; K23]; 1xiTRAQ8plex [N-Term]	6.54779e-08	0.000217294	1	1	1	Q7MW82	Q7MW82 [85-107]		1	3465.9
High	[R].VSPDLSIAR.[I]	1xiTRAQ8plex [N-Term]	0.000601175	0.000217294	1	1	1	F5HFT7	F5HFT7 [40-48]		0	1261.74
High	[K].VTGANVSVK.[I]	1xiTRAQ8plex [K9]; 1xiTRAQ8plex [N-Term]	2.96025e-06	0.000217294	1	1	2	Q7MVD9	Q7MVD9 [209-217]		0	1482.91
High	[K].VTEMIEAVVR.[A]	1xOxidation [M4]; 1xiTRAQ8plex [N-Term]	2.6359e-06	0.000217294	1	1	6	F5HE54	F5HE54 [98-107]		0	1466.82
High	[K].VTEMIEAVVR.[A]	1xiTRAQ8plex [N-Term]	1.15365e-06	0.000217294	1	1	6	F5HE54	F5HE54 [98-107]		0	1450.82
High	[K].VTEANVAETLK.[D]	1xiTRAQ8plex [K11]; 1xiTRAQ8plex [N-Term]	1.55906e-05	0.000217294	1	1	2	Q7MWR7	Q7MWR7 [336-346]		0	1783.04
High	[K].VTADSTTTATETFVNTSESYQVNHIK.[N]	1xiTRAQ8plex [K26]; 1xiTRAQ8plex [N-Term]	4.09657e-10	0.000217294	1	1	2	Q7MTV0	Q7MTV0 [232-257]		0	3452.76
High	[R].VSYVGYTTHDEK.[I]	1xiTRAQ8plex [K12]; 1xiTRAQ8plex [N-Term]	0.000325975	0.000217294	1	1	1	Q7MU49	Q7MU49 [42-53]		0	2007.06
High	[K].VSYNNLPK.[A]	1xiTRAQ8plex [K8]; 1xiTRAQ8plex [N-Term]	3.19892e-05	0.000217294	1	1	12	Q7MW66	Q7MW66 [44-51]		0	1542.91
High	[K].VSVDGSTAYVYMR.[W]	1xOxidation [M12]; 1xiTRAQ8plex [N-Term]	6.39776e-07	0.000217294	1	1	7	Q7MT31	Q7MT31 [55-67]		0	1767.89
High	[R].VSTQYNIR.[E]	1xiTRAQ8plex [N-Term]	0.000124578	0.000217294	1	1	1	Q7MTF8	Q7MTF8 [404-411]		0	1284.72
High	[K].VSSGVSSAMFSALLAMEK.[K]	1xOxidation [M16]; 1xiTRAQ8plex [K18]; 1xiTRAQ8plex [N-Term]	9.06205e-08	0.000217294	1	1	1	Q7MVW8	Q7MVW8 [372-389]		0	2439.31
High	[R].VSSALGSGLTADCTSLEIGDHEDK.[K]	1xCarbamidomethyl [C13]; 1xiTRAQ8plex [K24]; 1xiTRAQ8plex [N-Term]	3.40247e-09	0.000217294	1	1	1	Q7MW69	Q7MW69 [108-131]		0	3070.55
High	[K].VSQLALLPQGR.[I]	1xiTRAQ8plex [N-Term]	1.53128e-06	0.000217294	1	1	6	Q7MUB7	Q7MUB7 [186-196]		0	1485.91
High	[K].VSPSMSSDITR.[G]	1xOxidation [M5]; 1xiTRAQ8plex [N-Term]	1.44161e-06	0.000217294	1	1	15	Q7MU12	Q7MU12 [761-771]		0	1499.77
High	[K].VSPSMSSDITR.[G]	1xiTRAQ8plex [N-Term]	4.42435e-05	0.000217294	1	1	5	Q7MU12	Q7MU12 [761-771]		0	1483.77
High	[K].VSPLLAAHSDAIYLNDK.[L]	1xiTRAQ8plex [K17]; 1xiTRAQ8plex [N-Term]	4.49557e-08	0.000217294	1	1	5	Q7MW82	Q7MW82 [108-124]		0	2435.38
High	[K].VSNVQGVECVPDVK.[D]	1xCarbamidomethyl [C9]; 1xiTRAQ8plex [K14]; 1xiTRAQ8plex [N-Term]	2.87906e-07	0.000217294	1	1	4	Q7MUZ2	Q7MUZ2 [48-61]		0	2138.17
High	[R].VSEKDFTGFLR.[Y]	1xiTRAQ8plex [K4]; 1xiTRAQ8plex [N-Term]	5.11914e-06	0.000217294	1	1	5	Q7MTA9	Q7MTA9 [83-93]		1	1907.08
High	[K].VSDGAFAGFDAIVEEVNPDK.[K]	1xiTRAQ8plex [K20]; 1xiTRAQ8plex [N-Term]	1.69578e-09	0.000217294	1	1	7	Q7MX32	Q7MX32 [134-153]		0	2688.4
High	[R].VSDDFLAAYGLFR.[D]	1xiTRAQ8plex [N-Term]	2.62342e-10	0.000217294	1	1	3	Q7MVW6	Q7MVW6 [367-379]		0	1777.94
High	[K].VPLSCIDEEK.[V]	1xCarbamidomethyl [C5]; 1xiTRAQ8plex [K10]; 1xiTRAQ8plex [N-Term]	2.13716e-05	0.000217294	1	1	5	Q7MUZ8	Q7MUZ8 [40-49]		0	1797.99
High	[K].VPLIVNPHGGPQGIR.[D]	1xiTRAQ8plex [N-Term]	3.07227e-08	0.000217294	1	1	2	Q7MVP4	Q7MVP4 [527-541]		0	1858.1
High	[K].VPLGSDLPK.[E]	1xiTRAQ8plex [K9]; 1xiTRAQ8plex [N-Term]	0.000769908	0.000217294	1	1	2	Q7MV44	Q7MV44 [84-92]		0	1533.95
High	[K].VPIAPSTAEETLTILQNIK.[E]	1xiTRAQ8plex [K19]; 1xiTRAQ8plex [N-Term]	3.73356e-06	0.000217294	1	1	2	Q7MXY4	Q7MXY4 [387-405]		0	2646.55
High	[K].VPFLSQLVSR.[F]	1xiTRAQ8plex [N-Term]	0.000144353	0.000217294	1	1	3	Q7MWP7	Q7MWP7 [609-618]		0	1449.87
High	[K].VPCTAEGIK.[A]	1xCarbamidomethyl [C3]; 1xiTRAQ8plex [K9]; 1xiTRAQ8plex [N-Term]	0.000380307	0.000217294	1	1	1	Q7MXG0	Q7MXG0 [88-96]		0	1582.91
High	[K].VPAPVDGER.[I]	1xiTRAQ8plex [N-Term]	0.000435476	0.000217294	1	1	5	Q7MX64	Q7MX64 [28-36]		0	1243.69
High	[K].VNTDQGAFVR.[K]	1xiTRAQ8plex [N-Term]	4.75275e-06	0.000217294	1	1	1	F5H9F8	F5H9F8 [391-400]		0	1410.76
High	[R].VNIVVNNAGR.[V]	1xiTRAQ8plex [N-Term]	1.92986e-05	0.000217294	1	1	2	Q7MWH9	Q7MWH9 [215-224]		0	1359.8
High	[R].VNLLFIGR.[I]	1xiTRAQ8plex [N-Term]	0.000261971	0.000217294	1	1	1	Q7MUT1	Q7MUT1 [146-153]		0	1235.78
High	[K].VNILDHSAIIFTAR.[T]	1xiTRAQ8plex [N-Term]	5.78711e-05	0.000217294	1	1	1	Q7MXI3	Q7MXI3 [54-67]		0	1874.08
High	[R].VNKELEAPELR.[L]	1xiTRAQ8plex [K3]; 1xiTRAQ8plex [N-Term]	0.000320103	0.000217294	1	1	4	Q7MTQ7	Q7MTQ7 [165-175]		1	1906.12
High	[R].VNGYDILGQR.[S]	1xiTRAQ8plex [N-Term]	1.86959e-06	0.000217294	1	1	1	Q7MU49	Q7MU49 [815-824]		0	1438.8
High	[K].VNEEKPLSSLSQR.[L]	1xiTRAQ8plex [K5]; 1xiTRAQ8plex [N-Term]	5.15478e-05	0.000217294	1	1	4	Q7MWV7	Q7MWV7 [231-243]		0	2095.2
High	[R].VNEAPGFVVNR.[L]	1xiTRAQ8plex [N-Term]	1.64935e-07	0.000217294	1	1	3	Q7MVI1	Q7MVI1 [178-188]		0	1505.84
High	[K].VPTALPGVDPNILDPR.[D]	1xiTRAQ8plex [N-Term]	3.87512e-07	0.000217294	1	1	11	Q7MU78	Q7MU78 [477-492]		0	1978.13
High	[K].VPTGGSTLIK.[Y]	1xiTRAQ8plex [K10]; 1xiTRAQ8plex [N-Term]	0.000651176	0.000217294	1	1	2	Q7MWI4	Q7MWI4 [113-122]		0	1580.98
High	[K].VPVEHYGR.[M]	1xiTRAQ8plex [N-Term]	0.000952946	0.000217294	1	1	4	Q7MTW9	Q7MTW9 [325-332]		0	1260.7
High	[R].VPWVDDQGK.[V]	1xiTRAQ8plex [K9]; 1xiTRAQ8plex [N-Term]	0.000298992	0.000217294	1	1	4	P0C934	P0C934 [61-69]		0	1651.93
High	[K].VSDANFPGVGQAQAFFDR.[Y]	1xiTRAQ8plex [N-Term]	1.34456e-08	0.000217294	1	1	6	Q7MWI8	Q7MWI8 [353-370]		0	2230.12
High	[K].VSDAALTETTNK.[L]	1xiTRAQ8plex [K12]; 1xiTRAQ8plex [N-Term]	1.08066e-05	0.000217294	1	1	2	Q7MX12	Q7MX12 [293-304]		0	1858.04
High	[K].VSCISLSPR.[G]	1xCarbamidomethyl [C3]; 1xiTRAQ8plex [N-Term]	0.000617423	0.000217294	1	1	2	Q7MWR3	Q7MWR3 [615-623]		0	1322.74
High	[R].VSAGSDFYGYDETYR.[K]	1xiTRAQ8plex [N-Term]	1.29501e-05	0.000217294	1	1	2	Q7MVM9	Q7MVM9 [337-351]		0	2033.94
High	[K].VQYPQGGEK.[Q]	1xiTRAQ8plex [K9]; 1xiTRAQ8plex [N-Term]	0.00063128	0.000217294	1	1	1	Q7MXA5	Q7MXA5 [233-241]		0	1613.91
High	[K].VQVNIGYR.[V]	1xiTRAQ8plex [N-Term]	0.000547455	0.000217294	1	1	1	P0C934	P0C934 [70-77]		0	1252.73	NoQuanValues
High	[R].VQTLSPPASTASSR.[D]	1xiTRAQ8plex [N-Term]	6.05009e-06	0.000217294	1	1	2	Q7MXN2	Q7MXN2 [51-64]		0	1705.94
High	[K].VKEGINYSEADVK.[S]	2xiTRAQ8plex [K2; K13]; 1xiTRAQ8plex [N-Term]	8.14246e-06	0.000217294	1	1	5	Q7MV40	Q7MV40 [388-400]		1	2364.35
High	[K].VQNNSVQQPR.[E]	1xiTRAQ8plex [N-Term]	1.7601e-06	0.000217294	1	1	3	Q7MTY2	Q7MTY2 [28-37]		0	1473.81
High	[K].VQLINQNTGQSIMNDQSTLNPNNMPVITIK.[D]	2xOxidation [M13; M24]; 1xiTRAQ8plex [K30]; 1xiTRAQ8plex [N-Term]	2.20959e-08	0.000217294	1	1	3	Q7MX17	Q7MX17 [140-169]		0	3966.09
High	[K].VQLINQNTGQSIMNDQSTLNPNNMPVITIK.[D]	1xOxidation [M13]; 1xiTRAQ8plex [K30]; 1xiTRAQ8plex [N-Term]	2.45857e-08	0.000217294	1	1	2	Q7MX17	Q7MX17 [140-169]		0	3950.09
High	[R].VQGTWYQK.[T]	1xiTRAQ8plex [K8]; 1xiTRAQ8plex [N-Term]	1.46103e-05	0.000217294	1	1	4	P59915	P59915 [640-647]; [1092-1099]; [1544-1551]; [1993-2000]		0	1617.92
High	[K].VQFTDYQDAELKK.[G]	2xiTRAQ8plex [K12; K13]; 1xiTRAQ8plex [N-Term]	8.06905e-08	0.000217294	1	1	4	F5HFY5	F5HFY5 [118-130]		1	2497.41
High	[K].VQFTDYQDAELK.[K]	1xiTRAQ8plex [K12]; 1xiTRAQ8plex [N-Term]	2.38e-06	0.000217294	1	1	11	F5HFY5	F5HFY5 [118-129]		0	2065.11
High	[K].VQFTDYQDAELK.[K]	1xiTRAQ8plex [K12]	0.000179982	0.000217294	1	1	3	F5HFY5	F5HFY5 [118-129]		0	1760.9
High	[R].VQFNNAIGPYK.[G]	1xiTRAQ8plex [K11]; 1xiTRAQ8plex [N-Term]	3.57524e-05	0.000217294	1	1	1	P0C934	P0C934 [78-88]		0	1859.06
High	[R].VQLSAGHER.[E]	1xiTRAQ8plex [N-Term]	0.000100768	0.000217294	1	1	2	Q7MWV5	Q7MWV5 [367-375]		0	1300.73
High	[K].VKDWSDDQAAAIR.[D]	1xiTRAQ8plex [K2]; 1xiTRAQ8plex [N-Term]	0.000125731	0.000217294	1	1	1	Q7MTN7	Q7MTN7 [46-58]		1	2083.14
High	[K].VKAPLMYGDR.[E]	1xOxidation [M6]; 1xiTRAQ8plex [K2]; 1xiTRAQ8plex [N-Term]	0.000443393	0.000217294	1	1	4	Q7MWJ9	Q7MWJ9 [48-57]		1	1774.01
High	[K].VHIPPQWIK.[V]	1xiTRAQ8plex [K9]; 1xiTRAQ8plex [N-Term]	2.17717e-05	0.000217294	1	1	4	Q7MUA8	Q7MUA8 [298-306]		0	1726.06
High	[R].VDLSGGSFGTFR.[R]	1xiTRAQ8plex [N-Term]	9.57838e-06	0.000217294	1	1	1	Q7MTP7	Q7MTP7 [217-228]		0	1546.82
High	[K].VDLLTADASSSLIVLDK.[T]	1xiTRAQ8plex [K17]; 1xiTRAQ8plex [N-Term]	1.63403e-08	0.000217294	1	1	4	Q7MXV1	Q7MXV1 [347-363]		0	2368.38
High	[K].VDGLIFLGIDNEK.[L]	1xiTRAQ8plex [K13]; 1xiTRAQ8plex [N-Term]	9.89462e-06	0.000217294	1	1	3	Q7MWM5	Q7MWM5 [374-386]		0	2041.18
High	[R].VDFFADGHLIGR.[K]	1xiTRAQ8plex [N-Term]	9.4487e-08	0.000217294	1	1	1	Q7MUU4	Q7MUU4 [290-301]		0	1650.89
High	[K].VDEVFGGQLR.[Q]	1xiTRAQ8plex [N-Term]	3.31975e-05	0.000217294	1	1	1	Q7MW52	Q7MW52 [68-77]		0	1423.78
High	[K].VDEAAEVIK.[G]	1xiTRAQ8plex [K9]; 1xiTRAQ8plex [N-Term]	1.48232e-06	0.000217294	1	1	5	Q7MX41	Q7MX41 [50-58]		0	1581.93
High	[R].VDALPAER.[K]	1xiTRAQ8plex [N-Term]	0.000814983	0.000217294	1	1	2	Q7MVV8	Q7MVV8 [66-73]		0	1174.67
High	[R].VCPATEYIK.[K]	1xCarbamidomethyl [C2]; 1xiTRAQ8plex [K9]; 1xiTRAQ8plex [N-Term]	6.42635e-06	0.000217294	1	1	4	Q7MWP3	Q7MWP3 [116-124]		0	1688.95
High	[K].VAYGEIER.[L]	1xiTRAQ8plex [N-Term]	0.000572439	0.000217294	1	1	1	Q7MWS5	Q7MWS5 [25-32]		0	1240.68
High	[R].VAVDGDVWTAR.[S]	1xiTRAQ8plex [N-Term]	7.28424e-06	0.000217294	1	1	1	Q7MUY7	Q7MUY7 [111-121]		0	1492.81
High	[R].VAVAYSTDK.[G]	1xiTRAQ8plex [K9]; 1xiTRAQ8plex [N-Term]	1.2777e-06	0.000217294	1	1	16	Q7MXJ6	Q7MXJ6 [383-391]		0	1561.9
High	[K].VATQIYPDDYR.[A]	1xiTRAQ8plex [N-Term]	0.000169553	0.000217294	1	1	1	Q7MVM4	Q7MVM4 [262-272]		0	1644.85
High	[R].VATETAIENSVTVFHIESDEIK.[G]	1xiTRAQ8plex [K22]; 1xiTRAQ8plex [N-Term]	8.93588e-10	0.000217294	1	1	2	Q7MX21	Q7MX21 [194-215]		0	3040.63
High	[K].VASSAFINYEADGK.[S]	1xiTRAQ8plex [K14]; 1xiTRAQ8plex [N-Term]	6.07823e-06	0.000217294	1	1	1	Q7MX16	Q7MX16 [228-241]		0	2080.12
High	[K].VASIQSAR.[M]	1xiTRAQ8plex [N-Term]	0.000447403	0.000217294	1	1	1	Q7MTV1	Q7MTV1 [81-88]		0	1135.67
High	[K].VDISLNPLEK.[D]	1xiTRAQ8plex [K10]; 1xiTRAQ8plex [N-Term]	0.000304485	0.000217294	1	1	1	Q7MVG2	Q7MVG2 [363-372]		0	1736.04
High	[K].VASAVAEALGLDNVR.[T]	1xiTRAQ8plex [N-Term]	3.51516e-07	0.000217294	1	1	2	Q7MV10	Q7MV10 [116-130]		0	1789.01	NoQuanValues
High	[K].VDNNMDEIYDNEILIDVK.[T]	1xOxidation [M5]; 1xiTRAQ8plex [K18]; 1xiTRAQ8plex [N-Term]	3.48254e-08	0.000217294	1	1	5	Q7MVJ2	Q7MVJ2 [27-44]		0	2776.42
High	[K].VDQMCAGDIGATVK.[L]	1xCarbamidomethyl [C5]; 1xiTRAQ8plex [K14]; 1xiTRAQ8plex [N-Term]	0.000169553	0.000217294	1	1	1	Q7MVV0	Q7MVV0 [358-371]		0	2073.09
High	[R].VEFPSVVITGR.[N]		0.000746612	0.000217294	1	1	2	F5H9B8	F5H9B8 [75-85]		0	1203.67	NoQuanLabels
High	[K].VEELIGNSVK.[R]	1xiTRAQ8plex [K10]; 1xiTRAQ8plex [N-Term]	2.47012e-07	0.000217294	1	1	3	Q7MUS4	Q7MUS4 [366-375]		0	1696.01
High	[K].VEDSDLIPR.[Y]	1xiTRAQ8plex [N-Term]	2.34484e-05	0.000217294	1	1	2	Q7MTT6	Q7MTT6 [420-428]		0	1347.74
High	[R].VEDNCQNCGFNQVR.[I]	2xCarbamidomethyl [C5; C8]; 1xiTRAQ8plex [N-Term]	1.52411e-08	0.000217294	1	1	1	F5HFX8	F5HFX8 [160-173]		0	2043.93
High	[R].VEDLMEHNPMLGHR.[G]	2xOxidation [M5; M10]; 1xiTRAQ8plex [N-Term]	0.000881455	0.000217294	1	1	2	Q7MVN4	Q7MVN4 [686-699]		0	2013.98
High	[R].VEDGSVFPADFIAEGVDQTR.[G]	1xiTRAQ8plex [N-Term]	4.53729e-09	0.000217294	1	1	5	Q7MUD3	Q7MUD3 [634-653]		0	2456.22
High	[R].VEAGISGSGDIK.[I]	1xiTRAQ8plex [K12]; 1xiTRAQ8plex [N-Term]	1.56723e-07	0.000217294	1	1	5	Q7MX08	Q7MX08 [211-222]		0	1741
High	[R].VEAGISGSGDIK.[I]	1xiTRAQ8plex [K12]	0.000162685	0.000217294	1	1	2	Q7MX08	Q7MX08 [211-222]		0	1436.79
High	[K].VEAGDVFFLPAGR.[I]	1xiTRAQ8plex [N-Term]	1.31371e-08	0.000217294	1	1	4	Q7MWW6	Q7MWW6 [168-180]		0	1681.92
High	[K].VEAFITER.[G]	1xiTRAQ8plex [N-Term]	0.000421948	0.000217294	1	1	2	Q7MVP9	Q7MVP9 [45-52]		0	1268.72
High	[K].VDVDKEK.[E]	2xiTRAQ8plex [K5; K7]; 1xiTRAQ8plex [N-Term]	0.000617423	0.000217294	1	1	4	Q7MXC8	Q7MXC8 [116-122]		1	1745.06
High	[K].VDVAIIEVADVTEDGK.[I]	1xiTRAQ8plex [K16]; 1xiTRAQ8plex [N-Term]	7.45601e-10	0.000217294	1	1	5	Q7MVN7	Q7MVN7 [120-135]		0	2281.27
High	[R].VDTQVGR.[E]	1xiTRAQ8plex [N-Term]	0.000603855	0.000217294	1	1	1	Q7MXJ8	Q7MXJ8 [820-826]		0	1078.62
High	[R].VDSFFIK.[R]	1xiTRAQ8plex [K7]; 1xiTRAQ8plex [N-Term]	0.000530591	0.000217294	1	1	1	Q7MWP8	Q7MWP8 [952-958]		0	1463.87
High	[K].VDQMCAGDIGATVK.[L]	1xCarbamidomethyl [C5]; 1xOxidation [M4]; 1xiTRAQ8plex [K14]; 1xiTRAQ8plex [N-Term]	5.72322e-07	0.000217294	1	1	4	Q7MVV0	Q7MVV0 [358-371]		0	2089.09
High	[R].VDPNYSAR.[D]	1xiTRAQ8plex [N-Term]	0.000182478	0.000217294	1	1	1	Q7MT47	Q7MT47 [774-781]		0	1225.65
High	[K].VAPYMQPLFDNLNVIK.[G]	1xOxidation [M5]; 1xiTRAQ8plex [K16]; 1xiTRAQ8plex [N-Term]	7.42218e-08	0.000217294	1	1	3	Q7MUZ7	Q7MUZ7 [308-323]		0	2486.39
High	[K].VAPYMQPLFDNLNVIK.[G]	1xiTRAQ8plex [K16]; 1xiTRAQ8plex [N-Term]	2.9329e-08	0.000217294	1	1	2	Q7MUZ7	Q7MUZ7 [308-323]		0	2470.4
High	[K].VANTSVNNK.[M]	1xiTRAQ8plex [K9]; 1xiTRAQ8plex [N-Term]	2.3254e-06	0.000217294	1	1	4	Q7MTV9	Q7MTV9 [54-62]		0	1554.91
High	[K].VADLSIIGR.[A]	1xiTRAQ8plex [N-Term]	1.51627e-05	0.000217294	1	1	2	Q7MUU5	Q7MUU5 [784-792]		0	1247.76
High	[K].VADCEYNIER.[I]	1xCarbamidomethyl [C4]; 1xiTRAQ8plex [N-Term]	3.33996e-06	0.000217294	1	1	1	Q7MWR3	Q7MWR3 [17-26]		0	1572.76
High	[K].VADATACPR.[Y]	1xCarbamidomethyl [C7]; 1xiTRAQ8plex [N-Term]	1.81694e-05	0.000217294	1	1	1	Q7MXR4	Q7MXR4 [219-227]		0	1264.66
High	[K].VADAEQTVGEDDLLSDR.[Y]	1xiTRAQ8plex [N-Term]	1.08607e-07	0.000217294	1	1	1	Q7MXD8	Q7MXD8 [397-413]		0	2137.06
High	[R].VAADVDTGLHR.[R]	1xiTRAQ8plex [N-Term]	4.17391e-07	0.000217294	1	1	8	Q7MXV2	Q7MXV2 [207-217]		0	1457.8
High	[R].TYVDNTGVR.[R]	1xiTRAQ8plex [N-Term]	6.08927e-05	0.000217294	1	1	3	Q7MXD2	Q7MXD2 [86-94]		0	1328.71
High	[K].TYSSSYGEPIEIK.[W]	1xiTRAQ8plex [K13]; 1xiTRAQ8plex [N-Term]	6.33863e-07	0.000217294	1	1	3	Q7MXX2	Q7MXX2 [1070-1082]		0	2082.12
High	[R].TYSIIYDTIEDIK.[S]	1xiTRAQ8plex [K13]; 1xiTRAQ8plex [N-Term]	1.37552e-05	0.000217294	1	1	2	Q7MXE4	Q7MXE4 [857-869]		0	2182.21
High	[R].TYNVGGGEACR.[I]	1xCarbamidomethyl [C10]; 1xiTRAQ8plex [N-Term]	1.66473e-06	0.000217294	1	1	1	Q7MT02	Q7MT02 [224-234]		0	1487.72
High	[K].TYMGGIQYSYDLDK.[F]	1xOxidation [M3]; 1xiTRAQ8plex [K14]; 1xiTRAQ8plex [N-Term]	1.09622e-06	0.000217294	1	1	4	F5HHM2	F5HHM2 [430-443]		0	2278.15
High	[K].TYILQEDEFSR.[N]	1xiTRAQ8plex [N-Term]	7.52476e-06	0.000217294	1	1	1	Q7MAV5	Q7MAV5 [616-626]		0	1704.87
High	[R].TYKFEEVSGDLIAANDR.[L]	1xiTRAQ8plex [K3]; 1xiTRAQ8plex [N-Term]	1.35088e-07	0.000217294	1	1	3	Q7MU12	Q7MU12 [191-207]		1	2536.35
High	[K].TYHFTVQR.[Q]	1xiTRAQ8plex [N-Term]	0.000445394	0.000217294	1	1	7	P59915	P59915 [176-183]		0	1355.74
High	[R].TYDKIEAYTR.[D]	1xiTRAQ8plex [K4]; 1xiTRAQ8plex [N-Term]	0.000257232	0.000217294	1	1	2	Q7MW60	Q7MW60 [38-47]		1	1868.04
High	[K].TYATAFLFDK.[L]	1xiTRAQ8plex [K10]; 1xiTRAQ8plex [N-Term]	0.000175092	0.000217294	1	1	1	Q7MTB8	Q7MTB8 [21-30]		0	1785
High	[K].VADSDIPSAEVK.[A]	1xiTRAQ8plex [K12]; 1xiTRAQ8plex [N-Term]	0.000562317	0.000217294	1	1	1	Q7MXB4	Q7MXB4 [158-169]		0	1839.03
High	[K].VAEDIASPVTANAIQQFVK.[Q]	1xiTRAQ8plex [K19]; 1xiTRAQ8plex [N-Term]	1.60381e-10	0.000217294	2	2	3	Q7MTE2; P95493	Q7MTE2 [269-287]; P95493 [271-289]		0	2609.48	NotUnique
High	[R].VAEDLLR.[L]	1xiTRAQ8plex [N-Term]	0.000582734	0.000217294	1	1	1	Q7MV13	Q7MV13 [249-255]		0	1119.67
High	[K].VAEDITPDYPK.[L]	1xiTRAQ8plex [K11]; 1xiTRAQ8plex [N-Term]	2.82598e-06	0.000217294	1	1	4	Q7MT07	Q7MT07 [16-26]		0	1856.03
High	[K].VANNVPPCTFMFVEQAAR.[L]	1xCarbamidomethyl [C8]; 1xOxidation [M11]; 1xiTRAQ8plex [N-Term]	2.48154e-06	0.000217294	1	1	2	Q7MVL6	Q7MVL6 [299-316]		0	2371.18
High	[R].VAMSYPEGHQER.[L]	1xOxidation [M3]; 1xiTRAQ8plex [N-Term]	7.63026e-06	0.000217294	1	1	1	F5H9B8	F5H9B8 [378-389]		0	1723.84
High	[K].VAMAALTVVK.[E]	1xOxidation [M3]; 1xiTRAQ8plex [K10]; 1xiTRAQ8plex [N-Term]	4.47492e-07	0.000217294	1	1	10	Q7MV34	Q7MV34 [301-310]		0	1627.01
High	[K].VAMAALTVVK.[E]	1xiTRAQ8plex [K10]; 1xiTRAQ8plex [N-Term]	3.07239e-07	0.000217294	1	1	2	Q7MV34	Q7MV34 [301-310]		0	1611.01
High	[K].VAIVSDSPYAGNPDEEYPGLFTGDNNTEIR.[L]	1xiTRAQ8plex [N-Term]	3.44986e-11	0.000217294	1	1	1	Q7MXS7	Q7MXS7 [107-136]		0	3544.7
High	[R].VALVNFPQFMVAR.[M]	1xOxidation [M10]; 1xiTRAQ8plex [N-Term]	1.44753e-05	0.000217294	1	1	5	Q7MUG8	Q7MUG8 [31-43]		0	1812.01
High	[R].VALVNFPQFMVAR.[M]	1xiTRAQ8plex [N-Term]	3.4292e-05	0.000217294	1	1	1	Q7MUG8	Q7MUG8 [31-43]		0	1796.02
High	[R].VEFPSVVITGR.[N]	1xiTRAQ8plex [N-Term]	5.80349e-07	0.000217294	1	1	7	F5H9B8	F5H9B8 [75-85]		0	1507.88
High	[R].VALQALEPIK.[E]	1xiTRAQ8plex [K10]; 1xiTRAQ8plex [N-Term]	0.000251425	0.000217294	1	1	1	Q7MXR7	Q7MXR7 [370-379]		0	1690.07
High	[R].VAHPEEIVQLDQK.[I]	1xiTRAQ8plex [K13]; 1xiTRAQ8plex [N-Term]	2.62378e-07	0.000217294	1	1	1	F5HFD5	F5HFD5 [250-262]		0	2114.21
High	[K].VAGVTASVDAFGDNGYNR.[F]	1xiTRAQ8plex [N-Term]	7.15091e-10	0.000217294	1	1	6	Q7MTV9	Q7MTV9 [148-165]		0	2117.06
High	[K].VAGVTASVDAFGDNGYNR.[F]		1.40199e-07	0.000217294	1	1	3	Q7MTV9	Q7MTV9 [148-165]		0	1812.85	NoQuanLabels
High	[R].VAGLQSALESSSAPK.[V]	1xiTRAQ8plex [K15]; 1xiTRAQ8plex [N-Term]	5.03683e-05	0.000217294	1	1	1	Q7MVH2	Q7MVH2 [91-105]		0	2053.17	NoQuanValues
High	[R].VAENSSIISALEAAAQSGK.[K]	1xiTRAQ8plex [K19]; 1xiTRAQ8plex [N-Term]	4.41265e-09	0.000217294	1	1	1	Q7MTR1	Q7MTR1 [378-396]		0	2454.37
High	[R].VAEILGDEVK.[Q]	1xiTRAQ8plex [K10]; 1xiTRAQ8plex [N-Term]	1.04162e-07	0.000217294	1	1	4	Q7MWN8	Q7MWN8 [364-373]		0	1681
High	[K].VAEEFIR.[D]	1xiTRAQ8plex [N-Term]	0.000463798	0.000217294	1	1	6	Q7MTN4	Q7MTN4 [43-49]		0	1167.67
High	[R].VALGIEDDLR.[G]	1xiTRAQ8plex [N-Term]	1.33157e-05	0.000217294	1	1	1	Q7MUU0	Q7MUU0 [332-341]		0	1404.8
High	[K].VTIPSDLAYGDR.[G]	1xiTRAQ8plex [N-Term]	1.44753e-05	0.000217294	1	1	2	F5HDS0	F5HDS0 [161-172]		0	1610.87
High	[R].VEGGLTDISR.[L]	1xiTRAQ8plex [N-Term]	1.93133e-06	0.000217294	1	1	2	Q7MXK6	Q7MXK6 [301-310]		0	1350.75
High	[K].VEILTEK.[K]	1xiTRAQ8plex [K7]; 1xiTRAQ8plex [N-Term]	0.000216208	0.000217294	1	1	4	Q7MUC2	Q7MUC2 [36-42]		0	1439.89
High	[R].VGLNYVSCSPFR.[V]	1xCarbamidomethyl [C8]; 1xiTRAQ8plex [N-Term]	1.35718e-06	0.000217294	1	1	4	Q7MVN4	Q7MVN4 [880-891]		0	1702.89
High	[K].VGLLDER.[F]	1xiTRAQ8plex [N-Term]	0.000620171	0.000217294	1	1	4	Q7MXD7	Q7MXD7 [189-195]		0	1105.65
High	[R].VGLLDADIFGPSMPK.[M]	1xOxidation [M13]; 1xiTRAQ8plex [K15]; 1xiTRAQ8plex [N-Term]	2.50469e-06	0.000217294	1	1	2	Q7MVT0	Q7MVT0 [135-149]		0	2184.22
High	[R].VGLFTSPHLVDFR.[E]	1xiTRAQ8plex [N-Term]	2.6823e-05	0.000217294	1	1	1	Q7MWW9	Q7MWW9 [76-88]		0	1792.01
High	[K].VGLFGCGDASSYSDTFCAALGTIK.[A]	2xCarbamidomethyl [C6; C17]; 1xiTRAQ8plex [K24]; 1xiTRAQ8plex [N-Term]	5.09543e-10	0.000217294	1	1	15	Q7MTT3	Q7MTT3 [83-106]		0	3105.55
High	[K].VGGTVGFQDLLNTEK.[A]	1xiTRAQ8plex [K15]; 1xiTRAQ8plex [N-Term]	7.15158e-08	0.000217294	1	1	1	Q7MTJ3	Q7MTJ3 [130-144]		0	2186.23
High	[K].VGGNYAAGMIPTVK.[A]	1xOxidation [M9]; 1xiTRAQ8plex [K14]; 1xiTRAQ8plex [N-Term]	4.23205e-06	0.000217294	1	1	1	Q7MV21	Q7MV21 [184-197]		0	2002.13
High	[K].VGGNYAAGMIPTVK.[A]	1xiTRAQ8plex [K14]; 1xiTRAQ8plex [N-Term]	2.75795e-05	0.000217294	1	1	2	Q7MV21	Q7MV21 [184-197]		0	1986.13
High	[R].VGEIAYDVDDNPK.[A]	1xiTRAQ8plex [K13]; 1xiTRAQ8plex [N-Term]	5.46361e-07	0.000217294	1	1	3	Q7MX58	Q7MX58 [264-276]		0	2043.09
High	[K].VGDQLAGR.[F]	1xiTRAQ8plex [N-Term]	0.000467987	0.000217294	1	1	1	Q7MTX6	Q7MTX6 [79-86]		0	1119.64
High	[K].VGDIVNR.[D]	1xiTRAQ8plex [N-Term]	0.000514225	0.000217294	1	1	1	Q7MUS3	Q7MUS3 [520-526]		0	1076.64
High	[R].VGDISPTVVAGGMK.[V]	1xOxidation [M13]; 1xiTRAQ8plex [K14]; 1xiTRAQ8plex [N-Term]	9.02008e-08	0.000217294	1	1	4	Q7MW63	Q7MW63 [203-216]		0	1955.11
High	[K].VGAPLFDTDEDMR.[E]	1xOxidation [M12]; 1xiTRAQ8plex [N-Term]	2.4699e-09	0.000217294	1	1	21	Q7MWF2	Q7MWF2 [137-149]		0	1785.86
High	[K].VGAPLFDTDEDMR.[E]	1xiTRAQ8plex [N-Term]	5.14344e-08	0.000217294	1	1	7	Q7MWF2	Q7MWF2 [137-149]		0	1769.87
High	[K].VGAPLFDTDEDMR.[E]	1xOxidation [M12]	4.16582e-05	0.000217294	1	1	3	Q7MWF2	Q7MWF2 [137-149]		0	1481.66	NoQuanLabels
High	[K].VGLQAEASYIR.[L]	1xiTRAQ8plex [N-Term]	8.0319e-07	0.000217294	1	1	4	Q7MT42	Q7MT42 [92-102]		0	1510.85
High	[K].VGAPLFDTDEDMR.[E]		2.3232e-05	0.000217294	1	1	2	Q7MWF2	Q7MWF2 [137-149]		0	1465.66	NoQuanLabels
High	[K].VGIQNIIR.[R]	1xiTRAQ8plex [N-Term]	8.49433e-05	0.000217294	1	1	3	Q7MW04	Q7MW04 [89-96]		0	1216.77
High	[K].VGLVDFIYNRPRPNDDEFPK.[Y]	1xiTRAQ8plex [K20]	0.000651176	0.000217294	1	1	3	Q9RQJ2	Q9RQJ2 [143-162]		0	2695.41
High	[R].VHFQSSVLPPAPK.[I]	1xiTRAQ8plex [K13]; 1xiTRAQ8plex [N-Term]	3.12982e-06	0.000217294	1	1	3	Q7MUY0	Q7MUY0 [54-66]		0	2015.19
High	[K].VHFFGQCDR.[I]	1xCarbamidomethyl [C7]; 1xiTRAQ8plex [N-Term]	0.000577564	0.000217294	1	1	3	Q7MT05	Q7MT05 [551-559]		0	1469.73
High	[K].VHDFENDPIR.[T]	1xiTRAQ8plex [N-Term]	8.97843e-05	0.000217294	1	1	2	Q7MWQ8	Q7MWQ8 [87-96]		0	1545.8
High	[R].VHAYAGFISEK.[L]	1xiTRAQ8plex [K11]; 1xiTRAQ8plex [N-Term]	2.91944e-07	0.000217294	1	1	5	Q7MV12	Q7MV12 [360-370]		0	1830.04
High	[K].VHAVCVECGR.[L]	2xCarbamidomethyl [C5; C8]; 1xiTRAQ8plex [N-Term]	8.07343e-05	0.000217294	1	1	2	Q7MVV7	Q7MVV7 [148-157]		0	1490.75
High	[R].VGYDKDGDGDIDVEDLK.[L]	2xiTRAQ8plex [K5; K17]; 1xiTRAQ8plex [N-Term]	6.60908e-07	0.000217294	1	1	5	Q7MXB3	Q7MXB3 [41-57]		1	2765.46
High	[K].VGVGDVLIGAAALAADYNGVPK.[A]	1xiTRAQ8plex [K22]; 1xiTRAQ8plex [N-Term]	5.88357e-12	0.000217294	1	1	17	Q7MWD1	Q7MWD1 [300-321]		0	2678.53
High	[K].VGVGDVLIGAAALAADYNGVPK.[A]	1xiTRAQ8plex [K22]	2.28262e-06	0.000217294	1	1	2	Q7MWD1	Q7MWD1 [300-321]		0	2374.33
High	[K].VGVAGGPVIDWNR.[Y]	1xiTRAQ8plex [N-Term]	1.31988e-07	0.000217294	1	1	4	Q7MUW6	Q7MUW6 [622-634]		0	1643.92
High	[R].VGTVLECEK.[V]	1xCarbamidomethyl [C7]; 1xiTRAQ8plex [K9]; 1xiTRAQ8plex [N-Term]	3.12982e-06	0.000217294	1	1	1	Q7MXK7	Q7MXK7 [587-595]		0	1642.93
High	[K].VGSSIASELGTMR.[V]	1xOxidation [M12]; 1xiTRAQ8plex [N-Term]	7.73723e-06	0.000217294	1	1	3	Q7MVM0	Q7MVM0 [102-114]		0	1627.86
High	[K].VGQEVLIR.[A]	1xiTRAQ8plex [N-Term]	0.000311489	0.000217294	1	1	3	Q7MX36	Q7MX36 [406-413]		0	1217.75
High	[R].VGMHVGASTPVPVPQAMEHVYAWYPR.[L]	2xOxidation [M3; M17]; 1xiTRAQ8plex [N-Term]	2.09948e-09	0.000217294	1	1	5	Q7MXS7	Q7MXS7 [39-64]		0	3215.61
High	[R].VGLVEQETPR.[D]	1xiTRAQ8plex [N-Term]	1.64171e-06	0.000217294	1	1	6	Q7MXT8	Q7MXT8 [117-126]		0	1431.81
High	[K].VGLVDFIYNRPRPNDDEFPK.[Y]	1xiTRAQ8plex [K20]; 1xiTRAQ8plex [N-Term]	2.45861e-06	0.000217294	1	1	3	Q9RQJ2	Q9RQJ2 [143-162]		0	2999.62
High	[K].VGLTQLHVR.[S]	1xiTRAQ8plex [N-Term]	2.71035e-06	0.000217294	1	1	7	Q7MXJ5	Q7MXJ5 [104-112]		0	1326.82
High	[K].VGANLSGAIANR.[R]	1xiTRAQ8plex [N-Term]	4.19294e-06	0.000217294	1	1	3	Q7MXJ7	Q7MXJ7 [385-396]		0	1446.83
High	[R].VGAGPFPTELFDETGDK.[L]	1xiTRAQ8plex [K17]; 1xiTRAQ8plex [N-Term]	1.2777e-06	0.000217294	1	1	3	Q7MWW8	Q7MWW8 [272-288]		0	2388.25
High	[R].VFWNTIGR.[S]	1xiTRAQ8plex [N-Term]	0.000284382	0.000217294	1	1	1	Q7MXQ2	Q7MXQ2 [324-331]		0	1296.74
High	[R].VEVITDPGVK.[Y]	1xiTRAQ8plex [K10]; 1xiTRAQ8plex [N-Term]	1.59565e-05	0.000217294	1	1	2	Q7MVP2	Q7MVP2 [270-279]		0	1665
High	[R].VEVHYQTYR.[L]	1xiTRAQ8plex [N-Term]	1.71858e-05	0.000217294	1	1	6	Q7MT31	Q7MT31 [84-92]		0	1498.8
High	[R].VETLTPLSADIK.[I]	1xiTRAQ8plex [K12]; 1xiTRAQ8plex [N-Term]	2.38874e-05	0.000217294	1	1	1	Q7MXJ8	Q7MXJ8 [744-755]		0	1895.13
High	[K].VETEKPAEPVPSPK.[D]	2xiTRAQ8plex [K5; K14]; 1xiTRAQ8plex [N-Term]	5.81395e-05	0.000217294	1	1	2	Q7MXE4	Q7MXE4 [114-127]		0	2420.42
High	[K].VESSILFTDQLEEK.[V]	1xiTRAQ8plex [K14]; 1xiTRAQ8plex [N-Term]	9.31759e-09	0.000217294	1	1	2	Q7MV44	Q7MV44 [418-431]		0	2246.24
High	[K].VESIGDLTGK.[S]	1xiTRAQ8plex [K10]; 1xiTRAQ8plex [N-Term]	1.85232e-07	0.000217294	1	1	31	Q7MT75	Q7MT75 [43-52]		0	1626.95
High	[K].VESIGDLTGK.[S]	1xiTRAQ8plex [K10]	0.00066281	0.000217294	1	1	7	Q7MT75	Q7MT75 [43-52]		0	1322.75
High	[R].VEQEIDRLDNAIPK.[M]	1xiTRAQ8plex [K14]; 1xiTRAQ8plex [N-Term]	0.000320103	0.000217294	1	1	1	Q7MVE3	Q7MVE3 [93-106]		1	2248.28
High	[K].VEPSDLVTFLGAPR.[Y]	1xiTRAQ8plex [N-Term]	1.78479e-07	0.000217294	1	1	2	Q7MWJ0	Q7MWJ0 [572-585]		0	1805.01
High	[R].VEPADADFEGELQFVDEVK.[G]	1xiTRAQ8plex [K19]; 1xiTRAQ8plex [N-Term]	1.54534e-10	0.000217294	1	1	4	Q7MTL1	Q7MTL1 [519-537]		0	2745.41
High	[R].VENNCQNCGFNQVR.[I]	2xCarbamidomethyl [C5; C8]; 1xiTRAQ8plex [N-Term]	7.66698e-09	0.000217294	1	1	3	F5HHM2	F5HHM2 [166-179]		0	2042.94
High	[R].VENILAEGNTYMDENILER.[S]	1xOxidation [M12]; 1xiTRAQ8plex [N-Term]	1.45498e-08	0.000217294	1	1	4	Q7MU49	Q7MU49 [312-330]		0	2543.26
High	[K].VEISNTSHPFFTGK.[A]	1xiTRAQ8plex [K14]; 1xiTRAQ8plex [N-Term]	6.45723e-08	0.000217294	1	1	3	Q7MWL6	Q7MWL6 [48-61]		0	2172.19
High	[R].VELQDINPPR.[D]	1xiTRAQ8plex [N-Term]	0.000170334	0.000217294	1	1	2	Q7MUY8	Q7MUY8 [182-191]		0	1484.84
High	[R].VELPAGVTADK.[V]	1xiTRAQ8plex [K11]; 1xiTRAQ8plex [N-Term]	1.34398e-05	0.000217294	1	1	1	Q7MV12	Q7MV12 [389-399]		0	1708.01
High	[K].VEVYAFVDK.[V]	1xiTRAQ8plex [K9]; 1xiTRAQ8plex [N-Term]	0.000104076	0.000217294	1	1	2	Q7MVL8	Q7MVL8 [284-292]		0	1677.97
High	[R].VEYPNQIK.[I]	1xiTRAQ8plex [K8]; 1xiTRAQ8plex [N-Term]	0.000441401	0.000217294	1	1	2	Q7MTE8	Q7MTE8 [342-349]		0	1598.94
High	[R].VEYSLTPLGEK.[V]	1xiTRAQ8plex [K11]; 1xiTRAQ8plex [N-Term]	0.000136597	0.000217294	1	1	2	Q7M7B7	Q7M7B7 [78-88]		0	1844.06
High	[K].VEYYISAADNSGR.[K]		3.22871e-05	0.000217294	1	1	4	Q9RQJ2	Q9RQJ2 [433-445]		0	1444.67	NoQuanLabels
High	[K].VFTSQLPAGSGSYTLPVR.[L]		6.85777e-06	0.000217294	1	1	2	Q7MT25	Q7MT25 [206-223]		0	1879.99	NoQuanLabels
High	[K].VFSQVNASNLAQGLSFQPGVR.[V]	1xiTRAQ8plex [N-Term]	9.85092e-10	0.000217294	1	1	2	F5HHM2	F5HHM2 [145-165]		0	2523.36
High	[K].VFSAGTSIFR.[G]	1xiTRAQ8plex [N-Term]	3.94742e-06	0.000217294	1	1	2	Q7MWJ9	Q7MWJ9 [33-42]		0	1388.78
High	[K].VFPLLDNGEK.[V]	1xiTRAQ8plex [K10]; 1xiTRAQ8plex [N-Term]	1.64935e-06	0.000217294	1	1	3	Q7MVV4	Q7MVV4 [223-232]		0	1740.02
High	[K].VFNDPNLKPEISHAFSLSADMYHR.[F]	1xOxidation [M21]; 1xiTRAQ8plex [K8]; 1xiTRAQ8plex [N-Term]	4.19294e-06	0.000217294	1	1	1	F5HHM2	F5HHM2 [573-596]		0	3412.76
High	[K].VFLTVFDGR.[K]	1xiTRAQ8plex [N-Term]	3.28912e-05	0.000217294	1	1	6	Q7MXX2	Q7MXX2 [805-813]		0	1357.78
High	[K].VFLTVFDGR.[K]		0.000502833	0.000217294	1	1	1	Q7MXX2	Q7MXX2 [805-813]		0	1053.57	NoQuanLabels
High	[K].VEGTSIADVANDKPYTVAVSGK.[T]	2xiTRAQ8plex [K13; K22]; 1xiTRAQ8plex [N-Term]	8.06829e-10	0.000217294	1	1	3	P95493	P95493 [660-681]		0	3133.75
High	[K].VFLLQEEVTCPNVSIR.[D]	1xCarbamidomethyl [C10]; 1xiTRAQ8plex [N-Term]	1.34464e-06	0.000217294	1	1	4	Q7MVN8	Q7MVN8 [77-92]		0	2208.2
High	[K].VFGLNLEGK.[V]	1xiTRAQ8plex [K9]; 1xiTRAQ8plex [N-Term]	2.77399e-06	0.000217294	1	1	1	F5HHM2	F5HHM2 [642-650]		0	1584.96
High	[K].VFESEEIR.[N]	1xiTRAQ8plex [N-Term]	8.85489e-05	0.000217294	1	1	5	Q7MU58	Q7MU58 [475-482]		0	1312.71
High	[K].VFEPDDPQELEAYQSVLGYTPGIR.[G]	1xiTRAQ8plex [N-Term]	2.39092e-09	0.000217294	1	1	1	Q7MX17	Q7MX17 [77-100]		0	3027.53
High	[K].VFEISVLDIK.[R]	1xiTRAQ8plex [K10]; 1xiTRAQ8plex [N-Term]	3.08248e-05	0.000217294	1	1	2	Q7MT02	Q7MT02 [30-39]		0	1771.08
High	[R].VFDVNLFR.[K]	1xiTRAQ8plex [N-Term]	0.000168003	0.000217294	1	1	5	Q7MTJ4	Q7MTJ4 [28-35]		0	1313.75
High	[R].VFDVIDQDGK.[Q]	1xiTRAQ8plex [K10]; 1xiTRAQ8plex [N-Term]	1.71175e-07	0.000217294	1	1	5	Q7MW82	Q7MW82 [409-418]		0	1743.97
High	[K].VEYYISAADNSGR.[K]	1xiTRAQ8plex [N-Term]	7.59612e-09	0.000217294	1	1	5	Q9RQJ2	Q9RQJ2 [433-445]		0	1748.88
High	[K].VFGSYAHSGDNR.[I]	1xiTRAQ8plex [N-Term]	2.62378e-07	0.000217294	1	1	4	Q7MW51	Q7MW51 [62-73]		0	1613.8
High	[K].TYAIQAGR.[E]	1xiTRAQ8plex [N-Term]	0.000736832	0.000217294	1	1	1	Q7MX21	Q7MX21 [454-461]		0	1183.67
High	[R].VTQNLSFR.[G]	1xiTRAQ8plex [N-Term]	0.000199094	0.000217294	1	1	1	Q7MUS9	Q7MUS9 [863-870]		0	1268.73
High	[K].VTTSQYSADLETR.[I]		0.000289612	0.000217294	1	1	3	Q7MXJ7	Q7MXJ7 [843-855]		0	1470.71	NoQuanLabels
High	[K].YLFCDEPNSGLDPK.[T]	1xCarbamidomethyl [C4]; 1xiTRAQ8plex [K14]; 1xiTRAQ8plex [N-Term]	9.22933e-06	0.000217294	1	1	4	Q7MVL9	Q7MVL9 [158-171]		0	2263.15
High	[K].YIETGRTEEAISSLER.[A]	1xiTRAQ8plex [N-Term]	4.73128e-07	0.000217294	1	1	3	Q7MUU6	Q7MUU6 [262-277]		1	2158.13
High	[K].YLEDAGYEIASAEFVR.[I]	1xiTRAQ8plex [N-Term]	6.639e-10	0.000217294	1	1	5	Q7MXR6	Q7MXR6 [184-199]		0	2137.08
High	[R].YIDPLFIFSPR.[A]	1xiTRAQ8plex [N-Term]	1.58922e-06	0.000217294	1	1	3	F5HFX8	F5HFX8 [512-522]		0	1671.94
High	[R].YIDIDWQEAAHGR.[A]	1xiTRAQ8plex [N-Term]	1.14785e-05	0.000217294	1	1	2	Q7MTX1	Q7MTX1 [44-56]		0	1877.94
High	[K].YIDGSIGPDAVLEGK.[D]	1xiTRAQ8plex [K15]; 1xiTRAQ8plex [N-Term]	9.14407e-06	0.000217294	1	1	1	Q7MXS8	Q7MXS8 [183-197]		0	2142.19
High	[K].YIDEAGPANFFAIK.[N]	1xiTRAQ8plex [K14]; 1xiTRAQ8plex [N-Term]	2.85233e-08	0.000217294	1	1	8	Q7MV21	Q7MV21 [216-229]		0	2164.19
High	[K].YICGWAIEK.[M]	1xCarbamidomethyl [C3]; 1xiTRAQ8plex [K9]; 1xiTRAQ8plex [N-Term]	2.49309e-06	0.000217294	1	1	1	Q7MW49	Q7MW49 [692-700]		0	1747.97
High	[R].YLALLAHVEDGSVFER.[T]	1xiTRAQ8plex [N-Term]	1.25995e-08	0.000217294	1	1	2	Q9AGG3	Q9AGG3 [144-159]		0	2123.14
High	[K].YLAGATGK.[S]	1xiTRAQ8plex [K8]; 1xiTRAQ8plex [N-Term]	2.70728e-05	0.000217294	1	1	2	Q7MWD1	Q7MWD1 [412-419]		0	1388.84
High	[K].YLADTEPWK.[L]	1xiTRAQ8plex [K9]; 1xiTRAQ8plex [N-Term]	0.000241297	0.000217294	1	1	1	Q7MXK7	Q7MXK7 [459-467]		0	1730.96
High	[K].YKPIHGEDVEAIR.[D]	1xiTRAQ8plex [K2]; 1xiTRAQ8plex [N-Term]	0.000275452	0.000217294	1	1	1	Q7MUE7	Q7MUE7 [291-303]		0	2135.21	NoQuanValues
High	[R].YKNEQISTVDGVK.[I]	2xiTRAQ8plex [K2; K13]; 1xiTRAQ8plex [N-Term]	0.000862503	0.000217294	1	1	1	Q7MVH0	Q7MVH0 [404-416]		1	2393.38
High	[K].YKHPIHR.[E]	1xiTRAQ8plex [K2]; 1xiTRAQ8plex [N-Term]	0.000851314	0.000217294	1	1	2	Q7MWF4	Q7MWF4 [379-385]		1	1558.94
High	[K].YKGGGTGLTNIGLGR.[I]	1xiTRAQ8plex [K2]; 1xiTRAQ8plex [N-Term]	9.58143e-07	0.000217294	1	1	4	Q7MT25	Q7MT25 [159-173]		1	2072.21
High	[K].YLFEEGVHNSLLVR.[C]	1xiTRAQ8plex [N-Term]	8.69122e-08	0.000217294	1	1	2	Q7MUG7	Q7MUG7 [16-29]		0	1980.09
High	[K].YKGGGTGLTNIGLGR.[I]	1xiTRAQ8plex [K2]	0.000214237	0.000217294	1	1	2	Q7MT25	Q7MT25 [159-173]		1	1768
High	[K].YLFVSDK.[I]	1xiTRAQ8plex [K7]; 1xiTRAQ8plex [N-Term]	0.000307268	0.000217294	1	1	2	Q7MTV3	Q7MTV3 [106-112]		0	1479.87
High	[K].YIGSEENWER.[A]	1xiTRAQ8plex [N-Term]	6.13492e-06	0.000217294	1	1	3	Q7MVQ5	Q7MVQ5 [435-444]		0	1586.78
High	[R].YIVNPTFEQLER.[A]	1xiTRAQ8plex [N-Term]	8.02988e-06	0.000217294	1	1	1	Q7MW79	Q7MW79 [162-173]		0	1812.98
High	[R].YLTPLSVDTK.[K]	1xiTRAQ8plex [K10]; 1xiTRAQ8plex [N-Term]	0.000593205	0.000217294	1	1	1	Q7MWL2	Q7MWL2 [11-20]		0	1745.03
High	[R].YLTEEQER.[I]	1xiTRAQ8plex [N-Term]	0.000371797	0.000217294	1	1	1	Q7MTJ1	Q7MTJ1 [31-38]		0	1371.71
High	[K].YLSGGSSVDKNDYEEK.[C]	2xiTRAQ8plex [K10; K16]; 1xiTRAQ8plex [N-Term]	8.77347e-05	0.000217294	1	1	1	Q7MU45	Q7MU45 [573-588]		1	2703.42
High	[K].YLSGGSSVDK.[N]	1xiTRAQ8plex [K10]; 1xiTRAQ8plex [N-Term]	0.000310076	0.000217294	1	1	1	Q7MU45	Q7MU45 [573-582]		0	1620.91
High	[K].YLSEPGIK.[S]	1xiTRAQ8plex [K8]; 1xiTRAQ8plex [N-Term]	3.38186e-05	0.000217294	1	1	2	Q7MWS5	Q7MWS5 [380-387]		0	1514.9
High	[R].YIPDVLIPK.[A]	1xiTRAQ8plex [K9]; 1xiTRAQ8plex [N-Term]	0.000116794	0.000217294	1	1	2	Q7MU03	Q7MU03 [168-176]		0	1666.04
High	[K].YINQIAFSSAEEFLEK.[Y]	1xiTRAQ8plex [K16]; 1xiTRAQ8plex [N-Term]	8.45208e-09	0.000217294	1	1	3	P0C938	P0C938 [90-105]		0	2497.34
High	[R].YLNDEHFIDPELVSQR.[A]	1xiTRAQ8plex [N-Term]	1.21974e-06	0.000217294	1	1	2	Q7MTE4	Q7MTE4 [575-590]		0	2279.16
High	[R].YILVEDRDK.[L]	1xiTRAQ8plex [K9]; 1xiTRAQ8plex [N-Term]	1.93883e-05	0.000217294	1	1	4	Q7MWF7	Q7MWF7 [48-56]		1	1759.02
High	[R].YILVEDR.[D]	1xiTRAQ8plex [N-Term]	0.000390769	0.000217294	1	1	5	Q7MWF7	Q7MWF7 [48-54]		0	1211.69
High	[R].YIITVVAR.[K]	1xiTRAQ8plex [N-Term]	0.000622931	0.000217294	1	1	1	Q7MWG4	Q7MWG4 [100-107]		0	1238.78
High	[K].YLLNITNTTQQDYLSVLNDR.[T]	1xiTRAQ8plex [N-Term]	8.22028e-08	0.000217294	1	1	1	Q7MW82	Q7MW82 [229-248]		0	2688.41
High	[K].YLLGLIK.[-]	1xiTRAQ8plex [K7]; 1xiTRAQ8plex [N-Term]	0.000749899	0.000217294	1	1	1	Q7MUG0	Q7MUG0 [283-289]		0	1427.94
High	[R].YIIENLER.[F]	1xiTRAQ8plex [N-Term]	0.000310076	0.000217294	1	1	4	Q7MT02	Q7MT02 [105-112]		0	1353.77
High	[K].YIGQYPHFYLTDIEALNAEK.[T]	1xiTRAQ8plex [K20]; 1xiTRAQ8plex [N-Term]	3.6817e-10	0.000217294	1	1	5	Q7MX29	Q7MX29 [16-35]		0	2993.59
High	[K].YIVSSGGAPR.[K]	1xiTRAQ8plex [N-Term]	9.71152e-05	0.000217294	1	1	5	Q7MTK2	Q7MTK2 [77-86]		0	1310.74
High	[K].YKGFDPEAGGNVGK.[N]	2xiTRAQ8plex [K2; K14]; 1xiTRAQ8plex [N-Term]	3.76838e-06	0.000217294	1	1	1	Q7MXJ7	Q7MXJ7 [987-1000]		1	2351.31
High	[K].YKGEADHSQR.[V]	1xiTRAQ8plex [K2]; 1xiTRAQ8plex [N-Term]	0.000193691	0.000217294	1	1	4	Q7MXA0	Q7MXA0 [45-54]		1	1798.97
High	[K].YGNLFQMYEK.[I]	1xOxidation [M7]; 1xiTRAQ8plex [K10]; 1xiTRAQ8plex [N-Term]	5.57677e-05	0.000217294	1	1	2	Q7MUB6	Q7MUB6 [382-391]		0	1917
High	[K].YGNLFQMYEK.[I]	1xiTRAQ8plex [K10]; 1xiTRAQ8plex [N-Term]	1.63309e-05	0.000217294	1	1	3	Q7MUB6	Q7MUB6 [382-391]		0	1901.01
High	[R].YGLTGSIFSR.[D]	1xiTRAQ8plex [N-Term]	3.83255e-05	0.000217294	1	1	3	Q7MV36	Q7MV36 [454-463]		0	1404.78
High	[R].YGLKPTFLTPPSMQR.[A]	1xOxidation [M13]; 1xiTRAQ8plex [K4]; 1xiTRAQ8plex [N-Term]	7.46339e-05	0.000217294	1	1	6	F5HE64	F5HE64 [85-99]		0	2360.33
High	[K].YGGFYLGSVGGPAAILAQDSIK.[K]	1xiTRAQ8plex [K22]; 1xiTRAQ8plex [N-Term]	2.67272e-09	0.000217294	1	1	5	Q7MUS2	Q7MUS2 [477-498]		0	2792.54
High	[R].YGFHGTSHR.[Y]	1xiTRAQ8plex [N-Term]	0.00025606	0.000217294	1	1	1	Q7MVI0	Q7MVI0 [177-185]		0	1365.7
High	[R].YGEYEATIR.[I]	1xiTRAQ8plex [N-Term]	3.95887e-05	0.000217294	1	1	1	Q7MV52	Q7MV52 [167-175]		0	1405.73
High	[K].YGETLLEDSR.[I]	1xiTRAQ8plex [N-Term]	1.44831e-06	0.000217294	1	1	6	Q7MTL9	Q7MTL9 [28-37]		0	1486.77
High	[K].YGDSLPVGAGNVVDR.[D]	1xiTRAQ8plex [N-Term]	4.53708e-10	0.000217294	1	1	4	Q7MWR9	Q7MWR9 [282-296]		0	1822.96
High	[K].YGAPPHGGLAYGLDR.[W]	1xiTRAQ8plex [N-Term]	2.48161e-07	0.000217294	1	1	2	Q7MXM0	Q7MXM0 [522-536]		0	1847.97
High	[R].YFVENEPDK.[Y]	1xiTRAQ8plex [K9]; 1xiTRAQ8plex [N-Term]	1.09114e-06	0.000217294	1	1	1	Q7MVD7	Q7MVD7 [202-210]		0	1748.93
High	[K].YFTLTDVSYEQTTARPK.[K]	1xiTRAQ8plex [K17]; 1xiTRAQ8plex [N-Term]	4.7092e-08	0.000217294	1	1	3	Q7MV84	Q7MV84 [119-135]		0	2628.41
High	[R].YFTLQGVSYER.[V]	1xiTRAQ8plex [N-Term]	1.07107e-06	0.000217294	1	1	3	Q7MUL1	Q7MUL1 [120-130]		0	1666.87
High	[R].YFSEGSLIR.[Y]	1xiTRAQ8plex [N-Term]	2.88881e-05	0.000217294	1	1	1	Q7MVE4	Q7MVE4 [27-35]		0	1375.75
High	[R].YFPTTDLDPVFVEK.[H]	1xiTRAQ8plex [K14]; 1xiTRAQ8plex [N-Term]	0.000191923	0.000217294	1	1	1	Q7MUD3	Q7MUD3 [392-405]		0	2279.24
High	[R].YGQFGPAYMMDAVHGDPK.[D]	2xOxidation [M9; M10]; 1xiTRAQ8plex [K18]; 1xiTRAQ8plex [N-Term]	2.82262e-05	0.000217294	1	1	2	Q7MT05	Q7MT05 [120-137]		0	2624.27
High	[K].YKGEFEER.[L]	1xiTRAQ8plex [K2]; 1xiTRAQ8plex [N-Term]	0.000858758	0.000217294	1	1	3	Q7MVE7	Q7MVE7 [249-256]		1	1665.91
High	[K].YGQGEPSDEMMNNILADIR.[N]	2xOxidation [M10; M11]; 1xiTRAQ8plex [N-Term]	4.81996e-07	0.000217294	1	1	5	Q7MWD4	Q7MWD4 [57-75]		0	2489.16
High	[R].YGTAPHSGFGLGFER.[L]	1xiTRAQ8plex [N-Term]	1.58186e-06	0.000217294	1	1	4	Q7MVE5	Q7MVE5 [429-443]		0	1899.97
High	[K].YKGDNVEEDSELEK.[W]	2xiTRAQ8plex [K2; K14]; 1xiTRAQ8plex [N-Term]	1.94032e-06	0.000217294	1	1	1	Q7MAV5	Q7MAV5 [374-387]		1	2567.36
High	[K].YHSPFFATR.[L]	1xiTRAQ8plex [N-Term]	0.000163434	0.000217294	1	1	5	Q9S3R9	Q9S3R9 [83-91]		0	1429.75
High	[K].YHPVWLNTHFNHPNEVTEEAVEACER.[M]	1xCarbamidomethyl [C24]; 1xiTRAQ8plex [N-Term]	2.24047e-09	0.000217294	1	1	3	Q7MVJ1	Q7MVJ1 [223-248]		0	3482.65
High	[K].YHLNYSVLATPAEGLSGR.[F]	1xiTRAQ8plex [N-Term]	5.48806e-11	0.000217294	1	1	1	Q7MV40	Q7MV40 [634-651]		0	2252.2
High	[K].YHGLLVVPIPELGDQNR.[V]	1xiTRAQ8plex [N-Term]	1.47545e-07	0.000217294	1	1	1	Q7MU74	Q7MU74 [44-60]		0	2224.24
High	[R].YGYTFLHCR.[E]	1xCarbamidomethyl [C8]; 1xiTRAQ8plex [N-Term]	0.000698899	0.000217294	1	1	1	Q7MV54	Q7MV54 [323-331]		0	1520.76
High	[R].YGYASTPDEMLER.[L]	1xOxidation [M10]; 1xiTRAQ8plex [N-Term]	0.000151845	0.000217294	1	1	3	Q7MTJ1	Q7MTJ1 [423-435]		0	1851.87
High	[R].YGYASTPDEMLER.[L]	1xiTRAQ8plex [N-Term]	2.67287e-06	0.000217294	1	1	2	Q7MTJ1	Q7MTJ1 [423-435]		0	1835.88
High	[R].YGWTVFIPK.[F]	1xiTRAQ8plex [K9]; 1xiTRAQ8plex [N-Term]	0.000223247	0.000217294	1	1	4	Q7MU42	Q7MU42 [296-304]		0	1719.01
High	[K].YGVPVFLYEK.[S]	1xiTRAQ8plex [K10]; 1xiTRAQ8plex [N-Term]	5.46361e-07	0.000217294	1	1	3	Q7MX81	Q7MX81 [121-130]		0	1823.06
High	[K].YGVPSELISVEWK.[G]	1xiTRAQ8plex [K13]; 1xiTRAQ8plex [N-Term]	5.65474e-05	0.000217294	1	1	1	Q9S3R9	Q9S3R9 [358-370]		0	2115.19
High	[R].YGVEVTLVDTR.[H]	1xiTRAQ8plex [N-Term]	8.9783e-08	0.000217294	1	1	1	Q7MX71	Q7MX71 [128-138]		0	1555.86
High	[K].YGVEVLGTPVQAIMDTEDR.[E]	1xOxidation [M14]; 1xiTRAQ8plex [N-Term]	5.46341e-08	0.000217294	1	1	1	Q7MWR4	Q7MWR4 [111-129]		0	2413.22
High	[R].YGVAEVDATGK.[V]	1xiTRAQ8plex [K11]; 1xiTRAQ8plex [N-Term]	2.5754e-08	0.000217294	1	1	4	Q7MUG0	Q7MUG0 [145-155]		0	1717.96
High	[R].YGTTVAAIK.[R]	1xiTRAQ8plex [K9]; 1xiTRAQ8plex [N-Term]	1.71972e-06	0.000217294	1	1	3	Q7MXN3	Q7MXN3 [401-409]		0	1531.93
High	[R].YGSIYTAVEADK.[T]	1xiTRAQ8plex [K12]; 1xiTRAQ8plex [N-Term]	2.42461e-06	0.000217294	1	1	3	F5HFX8	F5HFX8 [667-678]		0	1925.05
High	[K].YLVVNTDAPK.[I]	1xiTRAQ8plex [K10]	0.00059585	0.000217294	1	1	3	Q7MWP7	Q7MWP7 [780-789]		0	1423.81
High	[K].YLVVNTDAPK.[I]	1xiTRAQ8plex [K10]; 1xiTRAQ8plex [N-Term]	4.73111e-08	0.000217294	1	1	7	Q7MWP7	Q7MWP7 [780-789]		0	1728.02
High	[R].YMAGGNVNR.[F]	1xOxidation [M2]; 1xiTRAQ8plex [N-Term]	0.000168776	0.000217294	1	1	2	Q7MU49	Q7MU49 [215-223]		0	1301.66
High	[R].YVIIGHSER.[R]	1xiTRAQ8plex [N-Term]	7.60267e-05	0.000217294	1	1	4	Q7MWI7	Q7MWI7 [91-99]		0	1377.78
High	[R].YVIHYDMPK.[S]	1xOxidation [M7]; 1xiTRAQ8plex [K9]; 1xiTRAQ8plex [N-Term]	0.000208429	0.000217294	1	1	2	Q7MX11	Q7MX11 [303-311]		0	1789.98
High	[R].YVLGDTVR.[F]	1xiTRAQ8plex [N-Term]	0.000142374	0.000217294	1	1	2	Q7MU46	Q7MU46 [350-357]		0	1226.7
High	[K].YVGTLVDGK.[E]	1xiTRAQ8plex [K9]; 1xiTRAQ8plex [N-Term]	4.79708e-06	0.000217294	1	1	2	Q7MWC1	Q7MWC1 [197-205]		0	1559.93
High	[R].YVGFDTQSDESSTTFPSTDK.[Q]	1xiTRAQ8plex [K20]; 1xiTRAQ8plex [N-Term]	2.42467e-07	0.000217294	1	1	3	Q7MWY4	Q7MWY4 [10-29]		0	2820.37
High	[R].YVGEVVDGR.[R]	1xiTRAQ8plex [N-Term]	2.36669e-05	0.000217294	1	1	4	Q7MWG4	Q7MWG4 [321-329]		0	1297.71
High	[R].YVEQLHKPAIFIINQLDQDK.[A]	2xiTRAQ8plex [K7; K20]; 1xiTRAQ8plex [N-Term]	8.10659e-08	0.000217294	1	1	2	Q7MVV0	Q7MVV0 [121-140]		0	3324.91
High	[R].YVDLVVNSHVK.[D]	1xiTRAQ8plex [K11]; 1xiTRAQ8plex [N-Term]	8.3336e-06	0.000217294	1	1	1	Q7MUV7	Q7MUV7 [172-182]		0	1881.11
High	[K].YTYGVLEK.[Q]	1xiTRAQ8plex [K8]; 1xiTRAQ8plex [N-Term]	2.14709e-05	0.000217294	1	1	1	Q7MTN9	Q7MTN9 [59-66]		0	1580.91
High	[R].YTPVEEKENGR.[M]	1xiTRAQ8plex [K7]; 1xiTRAQ8plex [N-Term]	1.30708e-05	0.000217294	1	1	3	P95493	P95493 [230-240]		1	1930.05
High	[R].YTPVEEK.[QE]	1xiTRAQ8plex [K7]; 1xiTRAQ8plex [N-Term]	0.000447403	0.000217294	2	2	13	Q7MTE2; P95493	Q7MTE2 [228-234]; P95493 [230-236]		0	1473.84	NotUnique
High	[K].YTIVDLNEK.[A]	1xiTRAQ8plex [K9]; 1xiTRAQ8plex [N-Term]	0.000397898	0.000217294	1	1	4	Q7MX79	Q7MX79 [4-12]		0	1702.98
High	[R].YTLGLMSVSYR.[L]	1xOxidation [M6]; 1xiTRAQ8plex [N-Term]	1.49531e-05	0.000217294	1	1	5	Q7MXH1	Q7MXH1 [136-146]		0	1609.86
High	[K].YTFVLPAGSSLPK.[V]	1xiTRAQ8plex [K13]; 1xiTRAQ8plex [N-Term]	4.26342e-05	0.000217294	1	1	1	Q7MU67	Q7MU67 [96-108]		0	1988.17
High	[R].YTEVTEEQIIVK.[Q]	1xiTRAQ8plex [K12]; 1xiTRAQ8plex [N-Term]	0.000163434	0.000217294	1	1	1	Q7MV18	Q7MV18 [62-73]		0	2060.17
High	[R].YVLLVIDK.[V]	1xiTRAQ8plex [K8]; 1xiTRAQ8plex [N-Term]	2.25945e-05	0.000217294	1	1	2	Q7MV25	Q7MV25 [698-705]		0	1571
High	[K].YTEEIDEYVR.[N]	1xiTRAQ8plex [N-Term]	6.02307e-07	0.000217294	1	1	1	Q7MW23	Q7MW23 [37-46]		0	1620.81
High	[K].YVPHGIPGVKPDEGWIEFQGR.[K]	1xiTRAQ8plex [K10]; 1xiTRAQ8plex [N-Term]	8.37278e-12	0.000217294	1	1	3	Q7MTR3	Q7MTR3 [328-348]		0	2989.61
High	[K].YVQDNDLVVDGAMTDPK.[G]	1xOxidation [M13]; 1xiTRAQ8plex [K17]; 1xiTRAQ8plex [N-Term]	1.73568e-08	0.000217294	1	1	21	Q7MWD1	Q7MWD1 [136-152]		0	2504.28
High	[K].YYTSMEANTVEADIIR.[V]	1xiTRAQ8plex [N-Term]	3.07239e-07	0.000217294	1	1	1	Q7MUR3	Q7MUR3 [206-221]		0	2180.08
High	[K].YYTAEEEEEK.[T]	1xiTRAQ8plex [K10]; 1xiTRAQ8plex [N-Term]	1.15902e-06	0.000217294	1	1	3	Q7MX27	Q7MX27 [569-578]		0	1898.95
High	[K].YYMGSGTFGVLTMPR.[Y]	2xOxidation [M3; M13]; 1xiTRAQ8plex [N-Term]	4.86492e-07	0.000217294	1	1	8	Q7MXJ7	Q7MXJ7 [405-419]		0	2015.99
High	[K].YYMGSGTFGVLTMPR.[Y]	1xOxidation [M]; 1xiTRAQ8plex [N-Term]	1.54549e-08	0.000217294	1	1	7	Q7MXJ7	Q7MXJ7 [405-419]		0	1999.99
High	[K].YYMGSGTFGVLTMPR.[Y]	2xOxidation [M3; M13]	0.000628485	0.000217294	1	1	5	Q7MXJ7	Q7MXJ7 [405-419]		0	1711.78	NoQuanLabels
High	[K].YYISTSGPK.[S]	1xiTRAQ8plex [K9]; 1xiTRAQ8plex [N-Term]	0.000200927	0.000217294	1	1	1	Q7MVN1	Q7MVN1 [416-424]		0	1623.92
High	[R].YYGGCEVVDQSEQIAIDR.[I]	1xCarbamidomethyl [C5]; 1xiTRAQ8plex [N-Term]	1.05603e-11	0.000217294	1	1	23	Q7MXW0	Q7MXW0 [56-73]		0	2406.15
High	[R].YYGGCEVVDQSEQIAIDR.[I]	1xCarbamidomethyl [C5]	2.77077e-05	0.000217294	1	1	1	Q7MXW0	Q7MXW0 [56-73]		0	2101.95	NoQuanLabels
High	[K].YYDNLPTSGNEGGR.[A]	1xiTRAQ8plex [N-Term]	2.01373e-06	0.000217294	1	1	2	Q7MUS2	Q7MUS2 [252-265]		0	1846.89
High	[K].YWVPFVIQK.[E]	1xiTRAQ8plex [K9]; 1xiTRAQ8plex [N-Term]	8.85489e-05	0.000217294	1	1	1	Q7MXK6	Q7MXK6 [202-210]		0	1788.07
High	[K].YVVMSAPSKDDTPMFVCGVNTDK.[Y]	1xCarbamidomethyl [C17]; 2xOxidation [M4; M14]; 2xiTRAQ8plex [K9; K23]; 1xiTRAQ8plex [N-Term]	4.11581e-06	0.000217294	1	1	2	Q7MT61	Q7MT61 [117-139]		1	3505.78
High	[K].YVVMSAPSKDDTPMFVCGVNTDK.[Y]	1xCarbamidomethyl [C17]; 1xOxidation [M4]; 2xiTRAQ8plex [K9; K23]; 1xiTRAQ8plex [N-Term]	2.98408e-05	0.000217294	1	1	1	Q7MT61	Q7MT61 [117-139]		1	3489.78
High	[K].YVVMSAPSKDDTPMFVCGVNTDK.[Y]	1xCarbamidomethyl [C17]; 2xiTRAQ8plex [K9; K23]; 1xiTRAQ8plex [N-Term]	0.000523516	0.000217294	1	1	1	Q7MT61	Q7MT61 [117-139]		1	3473.79
High	[K].YVTLTAEEEEGVK.[E]	1xiTRAQ8plex [K13]; 1xiTRAQ8plex [N-Term]	1.11152e-08	0.000217294	1	1	6	Q7MVJ1	Q7MVJ1 [38-50]		0	2076.13
High	[R].YVTAFAPDVAGGSYTPSSDSR.[L]	1xiTRAQ8plex [N-Term]	1.65702e-06	0.000217294	1	1	1	Q7MXF7	Q7MXF7 [348-368]		0	2452.19
High	[K].YVQDNDLVVDGAMTDPK.[G]	1xiTRAQ8plex [K17]; 1xiTRAQ8plex [N-Term]	1.31982e-08	0.000217294	1	1	6	Q7MWD1	Q7MWD1 [136-152]		0	2488.28
High	[R].YTDVVLGIVPK.[G]	1xiTRAQ8plex [K11]; 1xiTRAQ8plex [N-Term]	3.3044e-05	0.000217294	1	1	1	Q7MUX7	Q7MUX7 [78-88]		0	1812.11
High	[K].YTAGVSPK.[VKE]	1xiTRAQ8plex [K8]; 1xiTRAQ8plex [N-Term]	1.34398e-05	0.000217294	2	2	117	Q7MTE2; P59915	Q7MTE2 [904-911]; [1361-1368]; [1619-1626]; P59915 [454-461]; [907-914]; [1359-1366]; [1811-1818]		0	1430.85	NotUnique
High	[R].YSYTIDR.[N]	1xiTRAQ8plex [N-Term]	0.000656968	0.000217294	1	1	3	Q7MT85	Q7MT85 [593-599]		0	1221.64
High	[R].YPFGIPMELIK.[E]	1xiTRAQ8plex [K11]	0.000822131	0.000217294	1	1	3	Q9RQJ2	Q9RQJ2 [71-81]		0	1611.91
High	[K].YNVEDGIAR.[L]	1xiTRAQ8plex [N-Term]	0.000137227	0.000217294	1	1	1	Q7MU80	Q7MU80 [129-137]		0	1340.71
High	[K].YNSAVEASFNVLR.[A]	1xiTRAQ8plex [N-Term]	6.76407e-08	0.000217294	1	1	2	Q7MU12	Q7MU12 [129-141]		0	1773.94
High	[K].YNQPLAPDFEYYR.[N]	1xiTRAQ8plex [N-Term]	0.000280521	0.000217294	1	1	1	Q7MTP7	Q7MTP7 [443-455]		0	1979.98	NoQuanValues
High	[R].YNQIIDTWTHINGR.[L]	1xiTRAQ8plex [N-Term]	1.42827e-07	0.000217294	1	1	1	Q7MX26	Q7MX26 [685-698]		0	2035.07
High	[R].YNQDLQVSLADK.[K]	1xiTRAQ8plex [K12]; 1xiTRAQ8plex [N-Term]	0.000870038	0.000217294	1	1	1	Q7MWZ2	Q7MWZ2 [233-244]		0	2002.11
High	[R].YNIFYDNCATR.[L]	1xCarbamidomethyl [C8]; 1xiTRAQ8plex [N-Term]	4.88756e-07	0.000217294	1	1	3	Q7MWS3	Q7MWS3 [156-166]		0	1740.83
High	[R].YNEISPDLIK.[A]	1xiTRAQ8plex [K10]; 1xiTRAQ8plex [N-Term]	9.93824e-05	0.000217294	1	1	1	Q7MW51	Q7MW51 [78-87]		0	1800.04
High	[K].YNDGDIHFELIK.[C]	1xiTRAQ8plex [K12]; 1xiTRAQ8plex [N-Term]	7.49141e-08	0.000217294	1	1	15	Q7MVH1	Q7MVH1 [122-133]		0	2072.13
High	[K].YNDGDIHFELIK.[C]	1xiTRAQ8plex [K12]	0.000128069	0.000217294	1	1	5	Q7MVH1	Q7MVH1 [122-133]		0	1767.92
High	[K].YNDAPVDFPIEK.[G]	1xiTRAQ8plex [K12]; 1xiTRAQ8plex [N-Term]	5.38729e-06	0.000217294	1	1	6	Q7MXT3	Q7MXT3 [239-250]		0	2016.09
High	[R].YNANNVDLNR.[N]	1xiTRAQ8plex [N-Term]	5.21576e-07	0.000217294	1	1	4	F5HE64	F5HE64 [237-246]		0	1496.78
High	[K].YMWLHFAER.[A]	1xOxidation [M2]; 1xiTRAQ8plex [N-Term]	0.000397898	0.000217294	1	1	2	Q7MVD2	Q7MVD2 [398-406]		0	1572.79
High	[K].YMTSSFDK.[G]	1xiTRAQ8plex [K8]; 1xiTRAQ8plex [N-Term]	7.85265e-05	0.000217294	1	1	1	Q7MT27	Q7MT27 [247-254]		0	1586.83
High	[R].YMSGEAPK.[R]	1xOxidation [M2]; 1xiTRAQ8plex [K8]; 1xiTRAQ8plex [N-Term]	0.000449422	0.000217294	1	1	3	Q7MXV2	Q7MXV2 [115-122]		0	1506.81
High	[R].YPFGIPMELIK.[E]	1xiTRAQ8plex [K11]; 1xiTRAQ8plex [N-Term]	1.08106e-06	0.000217294	1	1	9	Q9RQJ2	Q9RQJ2 [71-81]		0	1916.12
High	[R].YPFGIPMELIK.[E]	1xOxidation [M7]; 1xiTRAQ8plex [K11]; 1xiTRAQ8plex [N-Term]	8.45518e-05	0.000217294	1	1	17	Q9RQJ2	Q9RQJ2 [71-81]		0	1932.11
High	[R].YPFLLVDK.[I]	1xiTRAQ8plex [K8]; 1xiTRAQ8plex [N-Term]	1.49531e-05	0.000217294	1	1	6	Q7MXT8	Q7MXT8 [332-339]		0	1602.97
High	[R].YPQGNVVAGYIPGAEPK.[G]	1xiTRAQ8plex [K17]; 1xiTRAQ8plex [N-Term]	3.92912e-09	0.000217294	1	1	3	Q7MV60	Q7MV60 [25-41]		0	2368.31
High	[K].YSSGILMPTYGEDNR.[Y]	1xOxidation [M7]; 1xiTRAQ8plex [N-Term]	2.69476e-05	0.000217294	1	1	4	Q7MUS9	Q7MUS9 [268-282]		0	2022.97
High	[R].YSLQDNER.[K]	1xiTRAQ8plex [N-Term]	0.000344227	0.000217294	1	1	2	Q7MUJ6	Q7MUJ6 [106-113]		0	1328.67
High	[K].YSLAGGR.[V]	1xiTRAQ8plex [N-Term]	0.000746612	0.000217294	1	1	2	Q7MTY1	Q7MTY1 [558-564]		0	1027.58
High	[K].YSKDHEWAR.[Q]	1xiTRAQ8plex [K3]; 1xiTRAQ8plex [N-Term]	0.000940666	0.000217294	1	1	3	Q7MVT9	Q7MVT9 [9-17]		1	1799.96
High	[R].YSGNETAIAECNPGDAR.[V]	1xCarbamidomethyl [C11]; 1xiTRAQ8plex [N-Term]	2.5635e-06	0.000217294	1	1	1	F5H8T8	F5H8T8 [425-441]		0	2128.99
High	[K].YSDINQLGNEAER.[A]	1xiTRAQ8plex [N-Term]	4.32308e-05	0.000217294	1	1	1	Q7MTK2	Q7MTK2 [286-298]		0	1812.9
High	[R].YSATETESTNALR.[A]	1xiTRAQ8plex [N-Term]	0.000136597	0.000217294	1	1	1	Q7MX84	Q7MX84 [389-401]		0	1746.88
High	[K].YFPESVTGR.[I]	1xiTRAQ8plex [N-Term]	0.00071763	0.000217294	1	1	5	F5H9B8	F5H9B8 [399-407]		0	1359.72
High	[R].YQVINDALNSTLGR.[T]	1xiTRAQ8plex [N-Term]	2.5279e-09	0.000217294	1	1	21	Q7MU12	Q7MU12 [868-881]		0	1868.02
High	[K].YQGFDWTTYLADR.[Q]	1xiTRAQ8plex [N-Term]	6.19299e-08	0.000217294	1	1	4	Q7MXL5	Q7MXL5 [273-285]		0	1939.95
High	[K].YQETSSISGIFSSFGDAPGGLKEEFR.[E]	1xiTRAQ8plex [K22]; 1xiTRAQ8plex [N-Term]	1.10611e-13	0.000217294	1	1	7	Q7MXX1	Q7MXX1 [284-309]		1	3417.74
High	[K].YQETSSISGIFSSFGDAPGGLKEEFR.[E]	1xiTRAQ8plex [K22]	1.40845e-08	0.000217294	1	1	2	Q7MXX1	Q7MXX1 [284-309]		1	3113.54
High	[K].YQETSSISGIFSSFGDAPGGLK.[E]	1xiTRAQ8plex [K22]; 1xiTRAQ8plex [N-Term]	5.11914e-10	0.000217294	1	1	3	Q7MXX1	Q7MXX1 [284-305]		0	2856.49
High	[K].YQDVVFEHDK.[A]	1xiTRAQ8plex [K10]; 1xiTRAQ8plex [N-Term]	0.000344227	0.000217294	1	1	1	Q7MW24	Q7MW24 [319-328]		0	1888.01
High	[K].YQAVLEAHR.[S]	1xiTRAQ8plex [N-Term]	0.000117876	0.000217294	1	1	1	Q7MX73	Q7MX73 [49-57]		0	1390.77
High	[K].YPTDANIIGHVK.[D]	1xiTRAQ8plex [K12]; 1xiTRAQ8plex [N-Term]	8.72944e-06	0.000217294	1	1	4	F5HHM2	F5HHM2 [29-40]		0	1936.11
High	[R].YQVINDALNSTLGR.[T]		0.000248004	0.000217294	1	1	1	Q7MU12	Q7MU12 [868-881]		0	1563.81	NoQuanLabels
High	[R].YFGPVDGNNVLR.[L]	1xiTRAQ8plex [N-Term]	6.95534e-07	0.000217294	1	1	1	Q7MSZ3	Q7MSZ3 [254-265]		0	1654.89
High	[K].YFGEDPK.[Y]	1xiTRAQ8plex [K7]; 1xiTRAQ8plex [N-Term]	0.000489482	0.000217294	1	1	9	Q7MWY0	Q7MWY0 [125-131]		0	1463.8
High	[K].YFDGAVPPK.[G]	1xiTRAQ8plex [K9]; 1xiTRAQ8plex [N-Term]	0.000324497	0.000217294	1	1	4	Q7MXK7	Q7MXK7 [404-412]		0	1601.91
High	[K].VYSIPLSHR.[I]	1xiTRAQ8plex [N-Term]	0.000814983	0.000217294	1	1	1	Q51834	Q51834 [136-144]		0	1375.8
High	[K].VYSFAVESLR.[Q]	1xiTRAQ8plex [N-Term]	0.000162685	0.000217294	1	1	1	F5HDB6	F5HDB6 [392-401]		0	1474.82	NoQuanValues
High	[K].VYSAATTDGPDGR.[L]	1xiTRAQ8plex [N-Term]	2.13903e-07	0.000217294	1	1	7	Q7MXH0	Q7MXH0 [251-263]		0	1613.81
High	[K].VYQTPKPEMTEESELPK.[A]	1xOxidation [M9]; 2xiTRAQ8plex [K6; K17]; 1xiTRAQ8plex [N-Term]	6.03319e-05	0.000217294	1	1	3	Q7MUZ2	Q7MUZ2 [449-465]		0	2934.59
High	[K].VYQTPKPEMTEESELPK.[A]	2xiTRAQ8plex [K6; K17]; 1xiTRAQ8plex [N-Term]	0.000137227	0.000217294	1	1	4	Q7MUZ2	Q7MUZ2 [449-465]		0	2918.59
High	[K].VYQGVNEK.[M]	1xiTRAQ8plex [K8]; 1xiTRAQ8plex [N-Term]	0.000686668	0.000217294	1	1	1	Q7MVC6	Q7MVC6 [283-290]		0	1544.89
High	[R].VYNIGCNLR.[E]	1xCarbamidomethyl [C6]; 1xiTRAQ8plex [N-Term]	0.000562317	0.000217294	1	1	1	Q7MWS5	Q7MWS5 [925-933]		0	1412.76
High	[R].VYLVAATGNK.[T]	1xiTRAQ8plex [K10]; 1xiTRAQ8plex [N-Term]	2.98786e-06	0.000217294	1	1	1	Q7MXJ6	Q7MXJ6 [180-189]		0	1643.99
High	[R].VYLSEGSGK.[I]	1xiTRAQ8plex [K9]; 1xiTRAQ8plex [N-Term]	8.3358e-07	0.000217294	1	1	2	Q7MX42	Q7MX42 [17-25]		0	1547.89
High	[K].VYLAEDK.[F]	1xiTRAQ8plex [K7]; 1xiTRAQ8plex [N-Term]	0.000743339	0.000217294	1	1	3	Q7MUR3	Q7MUR3 [64-70]		0	1445.85
High	[K].VYGVNLEGR.[I]	1xiTRAQ8plex [N-Term]	1.48839e-05	0.000217294	1	1	2	F5HFX8	F5HFX8 [639-647]		0	1310.74
High	[R].VYGHVSQR.[W]	1xiTRAQ8plex [N-Term]	0.000268017	0.000217294	1	1	6	Q7MWJ9	Q7MWJ9 [207-214]		0	1249.7
High	[R].VYGDVGGQADLSR.[I]	1xiTRAQ8plex [N-Term]	3.4183e-09	0.000217294	1	1	2	F5HE36	F5HE36 [189-201]		0	1640.85
High	[K].VYEWIKPTIDQHGENATPR.[A]	1xiTRAQ8plex [K6]; 1xiTRAQ8plex [N-Term]	1.37614e-08	0.000217294	1	1	5	Q7MWY0	Q7MWY0 [158-176]		0	2862.54
High	[K].VYEWIKPTIDQHGENATPR.[A]	1xiTRAQ8plex [K6]	1.00834e-06	0.000217294	1	1	5	Q7MWY0	Q7MWY0 [158-176]		0	2558.33
High	[R].VYSTTDGHPQSYNIWMGR.[S]	1xiTRAQ8plex [N-Term]	1.23112e-06	0.000217294	1	1	2	Q7MT47	Q7MT47 [467-484]		0	2416.17
High	[K].VYCVTDK.[L]	1xCarbamidomethyl [C3]; 1xiTRAQ8plex [K7]; 1xiTRAQ8plex [N-Term]	0.000207477	0.000217294	1	1	2	Q7MTA0	Q7MTA0 [362-368]		0	1492.83
High	[R].VYSTTDGHPQSYNIWMGR.[S]	1xOxidation [M16]; 1xiTRAQ8plex [N-Term]	5.72276e-09	0.000217294	1	1	4	Q7MT47	Q7MT47 [467-484]		0	2432.16
High	[R].VYVCTTSSR.[D]	1xCarbamidomethyl [C4]; 1xiTRAQ8plex [N-Term]	0.000142374	0.000217294	1	1	2	Q7MVM2	Q7MVM2 [112-120]		0	1376.71
High	[K].WIAAVIR.[E]	1xiTRAQ8plex [N-Term]	0.00090864	0.000217294	1	1	7	Q7MTF4	Q7MTF4 [354-360]		0	1132.71
High	[R].WKPEGGVPEVLEIPAEEQDK.[A]	2xiTRAQ8plex [K2; K20]; 1xiTRAQ8plex [N-Term]	3.24823e-06	0.000217294	1	1	2	Q7MVV0	Q7MVV0 [185-204]		0	3162.74
High	[K].WHEPYFGTR.[L]	1xiTRAQ8plex [N-Term]	0.000185007	0.000217294	1	1	4	Q9S3R8	Q9S3R8 [81-89]		0	1496.76
High	[K].WGWLFDAER.[R]	1xiTRAQ8plex [N-Term]	5.89522e-05	0.000217294	1	1	2	Q7MVD0	Q7MVD0 [258-266]		0	1483.76
High	[R].WGGMHGQEWTLFLER.[N]	1xOxidation [M4]; 1xiTRAQ8plex [N-Term]	1.9135e-07	0.000217294	1	1	3	Q7MAV8	Q7MAV8 [208-222]		0	2167.07
High	[K].WGDGVTPEK.[A]	1xiTRAQ8plex [K9]; 1xiTRAQ8plex [N-Term]	0.000119517	0.000217294	1	1	2	Q7MXD5	Q7MXD5 [179-187]		0	1596.88
High	[K].WENVFIGEYPDWESVSHD.[-]	1xiTRAQ8plex [N-Term]	4.9103e-07	0.000217294	1	1	1	Q7MWF7	Q7MWF7 [167-184]		0	2513.16
High	[K].WEFNVVEDK.[A]	1xiTRAQ8plex [K9]; 1xiTRAQ8plex [N-Term]	6.92312e-07	0.000217294	1	1	5	Q7MT10	Q7MT10 [94-102]		0	1773.96
High	[K].WDDAEGK.[H]	1xiTRAQ8plex [K7]; 1xiTRAQ8plex [N-Term]	0.000421948	0.000217294	1	1	1	Q7MVQ5	Q7MVQ5 [62-68]		0	1428.76
High	[K].WAYDGSTVR.[-]	1xiTRAQ8plex [N-Term]	0.000169553	0.000217294	1	1	1	Q7MAV3	Q7MAV3 [327-335]		0	1358.7
High	[K].WAAAVANHR.[L]	1xiTRAQ8plex [N-Term]	1.68026e-06	0.000217294	1	1	5	Q7MU28	Q7MU28 [58-66]		0	1299.72
High	[R].VYYVNAEGEYTDDMRDK.[G]	1xOxidation [M14]; 1xiTRAQ8plex [K17]; 1xiTRAQ8plex [N-Term]	3.69933e-07	0.000217294	1	1	3	Q7MV15	Q7MV15 [99-115]		1	2692.3
High	[R].VYYVNAEGEYTDDMR.[D]	1xOxidation [M14]; 1xiTRAQ8plex [N-Term]	2.08024e-06	0.000217294	1	1	7	Q7MV15	Q7MV15 [99-113]		0	2144.97
High	[R].VYYVNAEGEYTDDMR.[D]	1xiTRAQ8plex [N-Term]	1.79301e-08	0.000217294	1	1	4	Q7MV15	Q7MV15 [99-113]		0	2128.98
High	[K].VYVEDYENGELVR.[R]	1xiTRAQ8plex [N-Term]	0.00010504	0.000217294	1	1	1	Q7MX26	Q7MX26 [563-575]		0	1888.96
High	[K].VYTLNPNTGDLLR.[S]	1xiTRAQ8plex [N-Term]	2.813e-07	0.000217294	1	1	1	Q7MX53	Q7MX53 [92-104]		0	1779.99
High	[K].VYCTFTGR.[I]	1xCarbamidomethyl [C3]; 1xiTRAQ8plex [N-Term]	0.000233697	0.000217294	1	1	3	Q7MXE8	Q7MXE8 [556-563]		0	1307.67
High	[R].VWGGGIYEDER.[F]	1xiTRAQ8plex [N-Term]	0.000233697	0.000217294	1	1	1	Q7MXW7	Q7MXW7 [393-403]		0	1584.8	NoQuanValues
High	[R].VWFQPSDR.[F]	1xiTRAQ8plex [N-Term]	0.000659883	0.000217294	1	1	3	Q7MUY9	Q7MUY9 [366-373]		0	1338.71
High	[R].VVILLTDGSNNMGDITPR.[M]	1xOxidation [M12]; 1xiTRAQ8plex [N-Term]	2.10945e-07	0.000217294	1	1	1	Q7MUE6	Q7MUE6 [189-206]		0	2235.2
High	[K].VVLDEPSVVAFDR.[R]	1xiTRAQ8plex [N-Term]	8.61112e-07	0.000217294	1	1	4	Q7MUT6	Q7MUT6 [27-39]		0	1749.97
High	[K].VVLATILR.[A]	1xiTRAQ8plex [N-Term]	6.64867e-05	0.000217294	1	1	2	P0C939	P0C939 [74-81]		0	1188.8
High	[K].VVGYADEK.[T]	1xiTRAQ8plex [K8]; 1xiTRAQ8plex [N-Term]	4.94441e-05	0.000217294	1	1	9	Q9S3R8	Q9S3R8 [314-321]		0	1488.85
High	[K].VVESFMDTIK.[D]	1xOxidation [M6]; 1xiTRAQ8plex [K10]; 1xiTRAQ8plex [N-Term]	3.3555e-06	0.000217294	1	1	8	Q7MV42	Q7MV42 [24-33]		0	1793
High	[K].VVESFMDTIK.[D]	1xiTRAQ8plex [K10]; 1xiTRAQ8plex [N-Term]	3.76218e-05	0.000217294	1	1	2	Q7MV42	Q7MV42 [24-33]		0	1777
High	[R].VVEGGGEILPTEK.[G]	1xiTRAQ8plex [K13]; 1xiTRAQ8plex [N-Term]	4.33141e-06	0.000217294	1	1	3	Q7MT22	Q7MT22 [82-94]		0	1936.12
High	[R].VVDFGVIK.[E]	1xiTRAQ8plex [K8]; 1xiTRAQ8plex [N-Term]	0.000228413	0.000217294	1	1	1	Q7MVK3	Q7MVK3 [48-55]		0	1484.93
High	[R].VVALSGGYSR.[E]	1xiTRAQ8plex [N-Term]	1.93883e-05	0.000217294	1	1	3	P60053	P60053 [233-242]		0	1312.75
High	[K].VVADTEYFVEK.[I]	1xiTRAQ8plex [K11]; 1xiTRAQ8plex [N-Term]	9.80576e-09	0.000217294	1	1	5	Q7MT80	Q7MT80 [540-550]		0	1908.06
High	[K].VTVTDIVVDK.[L]	1xiTRAQ8plex [K10]; 1xiTRAQ8plex [N-Term]	2.08027e-07	0.000217294	1	1	7	F5H8T8	F5H8T8 [606-615]		0	1697.03
High	[K].VTVTDIVVDK.[L]	1xiTRAQ8plex [K10]	0.000366781	0.000217294	1	1	2	F5H8T8	F5H8T8 [606-615]		0	1392.83
High	[R].VTVQNLEVIK.[V]	1xiTRAQ8plex [K10]; 1xiTRAQ8plex [N-Term]	1.72772e-07	0.000217294	1	1	5	Q7MTL3	Q7MTL3 [170-179]		0	1751.09
High	[K].VTVELVDK.[A]	1xiTRAQ8plex [K8]; 1xiTRAQ8plex [N-Term]	4.18516e-05	0.000217294	1	1	1	Q7M7C8	Q7M7C8 [98-105]		0	1510.93	NoQuanValues
High	[K].VTTSQYSADLETR.[I]	1xiTRAQ8plex [N-Term]	8.73126e-09	0.000217294	1	1	8	Q7MXJ7	Q7MXJ7 [843-855]		0	1774.91
High	[R].VVLISGPSSSGK.[T]	1xiTRAQ8plex [K12]; 1xiTRAQ8plex [N-Term]	1.38191e-05	0.000217294	1	1	1	Q7MU25	Q7MU25 [266-277]		0	1739.05
High	[R].VVINSSILDDK.[V]	1xiTRAQ8plex [K11]; 1xiTRAQ8plex [N-Term]	4.35162e-09	0.000217294	1	1	2	Q7MUF7	Q7MUF7 [179-189]		0	1811.07
High	[R].VVIVASTAVK.[G]	1xiTRAQ8plex [K10]; 1xiTRAQ8plex [N-Term]	4.35156e-06	0.000217294	1	1	2	Q7MWQ6	Q7MWQ6 [814-823]		0	1595.04
High	[R].VVIYDWIQEGR.[T]	1xiTRAQ8plex [N-Term]	2.96025e-06	0.000217294	1	1	2	Q7MVD6	Q7MVD6 [58-68]		0	1681.92
High	[K].VVYLQDIQTFNR.[E]	1xiTRAQ8plex [N-Term]	5.21507e-06	0.000217294	1	1	6	Q7MWZ1	Q7MWZ1 [67-78]		0	1800
High	[K].VVYLQDIQTFNR.[E]		0.000500583	0.000217294	1	1	1	Q7MWZ1	Q7MWZ1 [67-78]		0	1495.79	NoQuanLabels
High	[R].VVVYDGK.[M]	1xiTRAQ8plex [K7]; 1xiTRAQ8plex [N-Term]	0.000289612	0.000217294	1	1	2	Q7MVV0	Q7MVV0 [585-591]		0	1387.84
High	[K].VVVSNGLVLDK.[K]	1xiTRAQ8plex [K11]; 1xiTRAQ8plex [N-Term]	0.000219197	0.000217294	1	1	1	Q7MUD3	Q7MUD3 [674-684]		0	1751.09
High	[R].VVVSFIVEK.[D]	1xiTRAQ8plex [K9]; 1xiTRAQ8plex [N-Term]	0.000112047	0.000217294	1	1	2	Q7MT17	Q7MT17 [376-384]		0	1628.02
High	[R].VVVDNVVYFR.[I]	1xiTRAQ8plex [N-Term]	4.25174e-06	0.000217294	1	1	3	Q9S3R8	Q9S3R8 [275-284]		0	1513.87
High	[K].VVTSNEGIVDDDVDQSIDNLTSIGR.[D]	1xiTRAQ8plex [N-Term]	1.30763e-08	0.000217294	1	1	3	Q7MVW8	Q7MVW8 [391-415]		0	2965.49
High	[K].WLDPDDSFAGR.[S]	1xiTRAQ8plex [N-Term]	0.000113608	0.000217294	1	1	2	Q7MWR1	Q7MWR1 [759-769]		0	1582.78
High	[K].VVTISGPDGYVYDPDGINTPEK.[F]	1xiTRAQ8plex [K22]; 1xiTRAQ8plex [N-Term]	1.48914e-08	0.000217294	1	1	16	P0C934	P0C934 [254-275]		0	2944.54
High	[K].VVQTVVGGETTPK.[A]	1xiTRAQ8plex [K13]; 1xiTRAQ8plex [N-Term]	1.01773e-07	0.000217294	1	1	3	Q7MXJ8	Q7MXJ8 [1374-1386]		0	1923.14
High	[K].VVQTVVGGETTPK.[A]	1xiTRAQ8plex [K13]	0.000314335	0.000217294	1	1	2	Q7MXJ8	Q7MXJ8 [1374-1386]		0	1618.93
High	[R].VVQTGEAVVDESGYFVIPVSLSRPEGR.[E]	1xiTRAQ8plex [N-Term]	1.60389e-09	0.000217294	1	1	2	Q7MT05	Q7MT05 [694-720]		0	3194.7
High	[R].VVQHEYDHIDGK.[L]	1xiTRAQ8plex [K12]; 1xiTRAQ8plex [N-Term]	2.06889e-05	0.000217294	1	1	1	Q7MT07	Q7MT07 [137-148]		0	2048.1
High	[R].VVPETQGFYLSYSTNL.[-]	1xiTRAQ8plex [N-Term]	6.89926e-05	0.000217294	1	1	4	Q7MT24	Q7MT24 [566-581]		0	2122.1
High	[K].VVNIILIGNVDSVK.[A]	1xiTRAQ8plex [K14]; 1xiTRAQ8plex [N-Term]	1.50303e-08	0.000217294	1	1	3	Q7MVH9	Q7MVH9 [40-53]		0	2091.3
High	[K].VVMFHHGVYSVR.[Q]	1xOxidation [M3]; 1xiTRAQ8plex [N-Term]	0.000289612	0.000217294	1	1	5	Q7MX70	Q7MX70 [324-335]		0	1750.94
High	[R].VVSVPASNIK.[K]	1xiTRAQ8plex [K10]; 1xiTRAQ8plex [N-Term]	2.99794e-05	0.000217294	1	1	1	Q7MTM7	Q7MTM7 [22-31]		0	1622.01
High	[K].VTTPSDWQAGTWLR.[I]	1xiTRAQ8plex [N-Term]	1.72657e-05	0.000217294	1	1	1	Q7MWP7	Q7MWP7 [695-708]		0	1922.01
High	[R].WLGASCPAHPSAVYAGDSIR.[L]	1xCarbamidomethyl [C6]; 1xiTRAQ8plex [N-Term]	2.08976e-09	0.000217294	1	1	2	Q7MUE1	Q7MUE1 [187-206]		0	2419.21
High	[K].WMDEVFTEGWAYGAGGDK.[M]	1xiTRAQ8plex [K18]; 1xiTRAQ8plex [N-Term]	1.30763e-08	0.000217294	1	1	1	Q7MTW5	Q7MTW5 [77-94]		0	2627.27
High	[R].YEEALQAEK.[G]	1xiTRAQ8plex [K9]; 1xiTRAQ8plex [N-Term]	0.000207477	0.000217294	1	1	2	Q7MU23	Q7MU23 [543-551]		0	1688.93
High	[R].YEDDVTEEELLACVHR.[L]	1xCarbamidomethyl [C13]; 1xiTRAQ8plex [N-Term]	2.36871e-10	0.000217294	1	1	5	Q7MVE9	Q7MVE9 [72-87]		0	2282.09
High	[R].YEDALIADR.[G]	1xiTRAQ8plex [N-Term]	0.000149077	0.000217294	1	1	2	Q7MT63	Q7MT63 [199-207]		0	1369.73
High	[K].YEADGKPNPFDKPSPR.[V]	2xiTRAQ8plex [K6; K12]; 1xiTRAQ8plex [N-Term]	1.90456e-08	0.000217294	1	1	12	Q7MTQ7	Q7MTQ7 [187-202]		0	2730.5
High	[K].YEADGKPNPFDKPSPR.[V]	2xiTRAQ8plex [K6; K12]	2.82597e-08	0.000217294	1	1	10	Q7MTQ7	Q7MTQ7 [187-202]		0	2426.29
High	[K].YDVQLTATNEGGSNVK.[K]	1xiTRAQ8plex [K16]; 1xiTRAQ8plex [N-Term]	9.44826e-09	0.000217294	1	1	3	F5HE64	F5HE64 [711-726]		0	2304.23
High	[K].YDVAAGVK.[R]	1xiTRAQ8plex [K8]; 1xiTRAQ8plex [N-Term]	1.43417e-05	0.000217294	1	1	6	Q7MUG9	Q7MUG9 [188-195]		0	1430.85
High	[R].YDSGGTETLK.[F]	1xiTRAQ8plex [K10]; 1xiTRAQ8plex [N-Term]	1.44831e-06	0.000217294	1	1	2	Q7MWR9	Q7MWR9 [420-429]		0	1678.91
High	[K].YDLVALPVVDSIGR.[L]	1xiTRAQ8plex [N-Term]	1.09112e-07	0.000217294	1	1	4	Q7MXN8	Q7MXN8 [226-239]		0	1821.04
High	[R].YDLAFLVVR.[V]	1xiTRAQ8plex [N-Term]	1.2712e-05	0.000217294	1	1	2	Q7MT85	Q7MT85 [729-737]		0	1399.83
High	[K].YDEVLDDLR.[S]	1xiTRAQ8plex [N-Term]	7.80938e-06	0.000217294	1	1	1	Q7MTC0	Q7MTC0 [81-89]		0	1441.75
High	[K].YDEAQEWGLNTVK.[D]	1xiTRAQ8plex [K13]; 1xiTRAQ8plex [N-Term]	5.26423e-08	0.000217294	1	1	4	F5HHM2	F5HHM2 [669-681]		0	2161.14
High	[R].YDDSVSLPDGK.[G]	1xiTRAQ8plex [K11]; 1xiTRAQ8plex [N-Term]	1.98588e-06	0.000217294	1	1	3	Q7MV13	Q7MV13 [418-428]		0	1803.96
High	[R].YDDFTFEAGK.[K]	1xiTRAQ8plex [K10]; 1xiTRAQ8plex [N-Term]	1.01775e-06	0.000217294	1	1	4	Q7MTE2	Q7MTE2 [1545-1554]		0	1800.93
High	[R].YDAVVHTYIR.[F]	1xiTRAQ8plex [N-Term]	2.95654e-05	0.000217294	1	1	1	Q7MXL2	Q7MXL2 [31-40]		0	1540.84
High	[K].YEEDIEDFVDWK.[N]	1xiTRAQ8plex [K12]; 1xiTRAQ8plex [N-Term]	0.000611961	0.000217294	1	1	1	P95493	P95493 [249-260]		0	2196.1
High	[K].YDAEGTSAILDIVTEEGK.[K]	1xiTRAQ8plex [K18]; 1xiTRAQ8plex [N-Term]	4.88738e-08	0.000217294	1	1	1	Q7MVP2	Q7MVP2 [280-297]		0	2519.33
High	[K].YEFVIPTELGYGER.[S]	1xiTRAQ8plex [N-Term]	1.91205e-05	0.000217294	1	1	1	Q7MWC0	Q7MWC0 [198-211]		0	1977.03
High	[K].YEHYLYQTQSDAVLVNQDFEPR.[E]	1xiTRAQ8plex [N-Term]	1.85215e-09	0.000217294	1	1	1	Q7MXT7	Q7MXT7 [46-67]		0	3019.47
High	[R].YFDFLSAYSAVNQGHCHPK.[I]	1xCarbamidomethyl [C16]; 1xiTRAQ8plex [K19]; 1xiTRAQ8plex [N-Term]	9.8053e-10	0.000217294	1	1	6	Q7MV34	Q7MV34 [45-63]		0	2849.43
High	[K].YFDDPSTITEDEIIAALR.[K]	1xiTRAQ8plex [N-Term]	0.000131052	0.000217294	1	1	1	Q7MTL1	Q7MTL1 [234-251]		0	2373.21
High	[R].YFAAFGQDK.[G]	1xiTRAQ8plex [K9]; 1xiTRAQ8plex [N-Term]	3.89283e-06	0.000217294	1	1	2	Q7MWI0	Q7MWI0 [69-77]		0	1654.9
High	[R].YETYLANCR.[I]	1xCarbamidomethyl [C8]; 1xiTRAQ8plex [N-Term]	0.000137227	0.000217294	1	1	2	Q7MVH6	Q7MVH6 [44-52]		0	1493.74
High	[R].YETEVLAASIR.[H]	1xiTRAQ8plex [N-Term]	3.8393e-07	0.000217294	1	1	4	Q7MXG0	Q7MXG0 [160-170]		0	1555.86
High	[R].YETEVLAASIR.[H]		0.000101234	0.000217294	1	1	1	Q7MXG0	Q7MXG0 [160-170]		0	1251.66	NoQuanLabels
High	[R].YEMLDVVLIDGR.[A]	1xOxidation [M3]; 1xiTRAQ8plex [N-Term]	2.26995e-05	0.000217294	1	1	1	Q7MUB6	Q7MUB6 [190-201]		0	1742.93
High	[R].YEMLDVVLIDGR.[A]	1xiTRAQ8plex [N-Term]	2.96038e-07	0.000217294	1	1	1	Q7MUB6	Q7MUB6 [190-201]		0	1726.94	NoQuanValues
High	[K].YEMGPDGHQMEYEEQGFSEVITGK.[K]	2xOxidation [M3; M10]; 1xiTRAQ8plex [K24]; 1xiTRAQ8plex [N-Term]	2.04191e-08	0.000217294	1	1	16	F5HFY5	F5HFY5 [53-76]		0	3401.58
High	[K].YEMGPDGHQMEYEEQGFSEVITGK.[K]	1xOxidation [M]; 1xiTRAQ8plex [K24]; 1xiTRAQ8plex [N-Term]	7.31884e-10	0.000217294	1	1	11	F5HFY5	F5HFY5 [53-76]		0	3385.58
High	[K].YEMGPDGHQMEYEEQGFSEVITGK.[K]	2xOxidation [M3; M10]; 1xiTRAQ8plex [K24]	4.75275e-06	0.000217294	1	1	2	F5HFY5	F5HFY5 [53-76]		0	3097.37
High	[K].YEMGPDGHQMEYEEQGFSEVITGK.[K]	1xOxidation [M]; 1xiTRAQ8plex [K24]	6.99563e-05	0.000217294	1	1	3	F5HFY5	F5HFY5 [53-76]		0	3081.38
High	[K].YEMAFAQFDPAESEER.[I]	1xOxidation [M3]; 1xiTRAQ8plex [N-Term]	1.28357e-08	0.000217294	1	1	6	Q7MTG5	Q7MTG5 [6-21]		0	2240.01
High	[K].YEMAFAQFDPAESEER.[I]	1xiTRAQ8plex [N-Term]	4.15422e-09	0.000217294	1	1	1	Q7MTG5	Q7MTG5 [6-21]		0	2224.02
High	[K].YEMAFAQFDPAESEER.[I]	1xOxidation [M3]	0.000940666	0.000217294	1	1	2	Q7MTG5	Q7MTG5 [6-21]		0	1935.81	NoQuanLabels
High	[K].YEHPQEYEAIK.[E]	1xiTRAQ8plex [K11]; 1xiTRAQ8plex [N-Term]	1.2777e-06	0.000217294	1	1	1	Q7MAV5	Q7MAV5 [216-226]		0	2015.07
High	[R].YDAAIPGNHDIETGHAVYDK.[W]	1xiTRAQ8plex [K20]; 1xiTRAQ8plex [N-Term]	9.40516e-07	0.000217294	1	1	3	Q7MXK6	Q7MXK6 [113-132]		0	2794.43
High	[R].YCEETYGEEYR.[E]	1xCarbamidomethyl [C2]; 1xiTRAQ8plex [N-Term]	1.21974e-06	0.000217294	1	1	2	Q7MUP1	Q7MUP1 [167-177]		0	1802.78
High	[R].YAVTGRPK.[G]	1xiTRAQ8plex [K8]; 1xiTRAQ8plex [N-Term]	0.000253732	0.000217294	1	1	3	Q7MUB5	Q7MUB5 [89-96]		0	1499.92
High	[K].YADLGNTFAPMTVEDR.[A]	1xOxidation [M11]; 1xiTRAQ8plex [N-Term]	6.28969e-05	0.000217294	1	1	2	Q7MWH3	Q7MWH3 [444-459]		0	2120.03
High	[K].YADFVFDK.[S]	1xiTRAQ8plex [K8]; 1xiTRAQ8plex [N-Term]	2.25945e-05	0.000217294	1	1	2	Q7MWU6	Q7MWU6 [481-488]		0	1612.88
High	[K].YAAVIEEIVR.[L]	1xiTRAQ8plex [N-Term]	5.53942e-06	0.000217294	1	1	3	Q7MWS5	Q7MWS5 [611-620]		0	1466.85
High	[R].WVPQYNYPANGPK.[G]	1xiTRAQ8plex [K13]; 1xiTRAQ8plex [N-Term]	4.24372e-05	0.000217294	1	1	1	Q7MX70	Q7MX70 [262-274]		0	2142.16
High	[K].WVEMFTHR.[Y]	1xOxidation [M4]; 1xiTRAQ8plex [N-Term]	0.000352122	0.000217294	1	1	19	Q7MWG3	Q7MWG3 [213-220]		0	1425.73
High	[K].WVEMFTHR.[Y]	1xiTRAQ8plex [N-Term]	0.00018416	0.000217294	1	1	6	Q7MWG3	Q7MWG3 [213-220]		0	1409.73
High	[R].WTTATFSFAER.[I]	1xiTRAQ8plex [N-Term]	7.91886e-06	0.000217294	1	1	1	Q7MTU1	Q7MTU1 [61-71]		0	1620.83
High	[K].WSWDNGLR.[T]	1xiTRAQ8plex [N-Term]	0.000191045	0.000217294	1	1	2	Q7MTZ1	Q7MTZ1 [77-84]		0	1337.69
High	[K].WSSEVAETFEK.[E]	1xiTRAQ8plex [K11]; 1xiTRAQ8plex [N-Term]	6.03319e-05	0.000217294	1	1	2	Q7MWJ0	Q7MWJ0 [265-275]		0	1921.02
High	[R].WSFGQGIHSNNAYDTFRPK.[L]	1xiTRAQ8plex [K19]; 1xiTRAQ8plex [N-Term]	1.86934e-10	0.000217294	1	1	1	Q7MW24	Q7MW24 [211-229]		0	2833.46
High	[K].WSCDGSPEYTLEPADK.[A]	1xCarbamidomethyl [C3]; 1xiTRAQ8plex [K16]; 1xiTRAQ8plex [N-Term]	4.54902e-05	0.000217294	1	1	2	P0C938	P0C938 [147-162]		0	2463.2
High	[R].WQLLIEPLASPHPR.[K]	1xiTRAQ8plex [N-Term]	6.92291e-08	0.000217294	1	1	5	Q7MXN6	Q7MXN6 [78-91]		0	1961.13
High	[K].WNYPNGYEPDKTDDK.[DK]	2xiTRAQ8plex [K11; K15]; 1xiTRAQ8plex [N-Term]	1.21921e-05	0.000217294	1	1	1	F5HGU5	F5HGU5 [492-506]; [757-771]		1	2754.41
High	[K].WMYIDFSVR.[N]	1xOxidation [M2]; 1xiTRAQ8plex [N-Term]	0.000639735	0.000217294	1	1	4	Q7MXJ7	Q7MXJ7 [603-611]		0	1536.78
High	[K].WMDEVFTEGWAYGAGGDK.[M]	1xOxidation [M2]; 1xiTRAQ8plex [K18]; 1xiTRAQ8plex [N-Term]	5.96721e-08	0.000217294	1	1	1	Q7MTW5	Q7MTW5 [77-94]		0	2643.26
High	[R].YADYDIQDR.[F]	1xiTRAQ8plex [N-Term]	2.94287e-05	0.000217294	1	1	2	Q7MT22	Q7MT22 [178-186]		0	1462.71
High	[K].YAEENDLPATN.[-]	1xiTRAQ8plex [N-Term]	0.000692758	0.000217294	1	1	1	Q7MVW2	Q7MVW2 [241-251]		0	1540.74
High	[K].YAEGYPGK.[R]	1xiTRAQ8plex [K8]; 1xiTRAQ8plex [N-Term]	0.000192805	0.000217294	1	1	2	Q7MXW0	Q7MXW0 [47-54]		0	1492.83
High	[K].YAEIEANEVR.[Y]	1xiTRAQ8plex [N-Term]	1.47546e-06	0.000217294	1	1	1	Q7MTW9	Q7MTW9 [231-240]		0	1497.79
High	[R].YAVSMAHQAQER.[N]	1xOxidation [M5]; 1xiTRAQ8plex [N-Term]	9.44597e-06	0.000217294	1	1	7	Q7MX84	Q7MX84 [257-268]		0	1710.85
High	[K].YAVGVGEIR.[F]	1xiTRAQ8plex [N-Term]	7.06062e-05	0.000217294	1	1	5	Q7MWJ7	Q7MWJ7 [208-216]		0	1267.73
High	[K].YATTTTANAMGPSFVDPR.[S]	1xOxidation [M10]; 1xiTRAQ8plex [N-Term]	8.3336e-06	0.000217294	1	1	2	Q7MTD8	Q7MTD8 [367-384]		0	2220.09
High	[R].YATADELVSFLANGR.[V]	1xiTRAQ8plex [N-Term]	5.28848e-09	0.000217294	1	1	6	Q7MV15	Q7MV15 [84-98]		0	1931.02
High	[K].YASQLISADGK.[V]	1xiTRAQ8plex [K11]; 1xiTRAQ8plex [N-Term]	3.55871e-05	0.000217294	1	1	1	Q7MW51	Q7MW51 [51-61]		0	1761
High	[R].YAQLAQVAADESVK.[D]	1xiTRAQ8plex [K14]; 1xiTRAQ8plex [N-Term]	4.2918e-07	0.000217294	1	1	5	Q7MAV6	Q7MAV6 [74-87]		0	2101.17
High	[R].YAQLAQVAADESVK.[D]	1xiTRAQ8plex [K14]	9.27225e-06	0.000217294	1	1	5	Q7MAV6	Q7MAV6 [74-87]		0	1796.97
High	[R].WITNGTGTEHPIATSR.[V]	1xiTRAQ8plex [N-Term]	7.77303e-13	0.000217294	1	1	6	Q7MT31	Q7MT31 [68-83]		0	2045.07
High	[R].YAQGLHGR.[F]	1xiTRAQ8plex [N-Term]	0.000193691	0.000217294	1	1	6	Q7MT42	Q7MT42 [172-179]		0	1205.67
High	[R].YAPNFQDAWLLER.[A]		0.000161197	0.000217294	1	1	2	Q7MUY3	Q7MUY3 [170-182]		0	1622.8	NoQuanLabels
High	[R].YAPLSGGLLSLSAGR.[Q]	1xiTRAQ8plex [N-Term]	1.89582e-07	0.000217294	1	1	5	Q7MVG2	Q7MVG2 [603-617]		0	1766.01
High	[R].YAPESNEHAAMDSVYER.[V]	1xOxidation [M11]; 1xiTRAQ8plex [N-Term]	0.000547455	0.000217294	1	1	1	Q7MUE3	Q7MUE3 [568-584]		0	2289.04
High	[R].YAISQGWVDPDR.[I]		3.77965e-05	0.000217294	1	1	2	Q7MVP4	Q7MVP4 [597-608]		0	1406.67	NoQuanLabels
High	[K].YAGTEIELEGEK.[Y]	1xiTRAQ8plex [K12]; 1xiTRAQ8plex [N-Term]	2.03087e-05	0.000217294	1	1	4	P42376	P42376 [65-76]		0	1947.05
High	[K].YAGCSLAEGASAEGLR.[R]	1xCarbamidomethyl [C4]; 1xiTRAQ8plex [N-Term]	0.000472212	0.000217294	1	1	1	Q7MUF0	Q7MUF0 [83-98]		0	1915.95
High	[R].YAELFSISEK.[E]	1xiTRAQ8plex [K10]; 1xiTRAQ8plex [N-Term]	0.000213258	0.000217294	1	1	1	Q7MW04	Q7MW04 [311-320]		0	1795.01
High	[R].YAPNFQDAWLLER.[A]	1xiTRAQ8plex [N-Term]	1.04642e-08	0.000217294	1	1	7	Q7MUY3	Q7MUY3 [170-182]		0	1927
High	[K].TWQSILGFNPEK.[H]	1xiTRAQ8plex [K12]; 1xiTRAQ8plex [N-Term]	4.0591e-08	0.000217294	1	1	6	Q7MVU7	Q7MVU7 [3-14]		0	2028.14
High	[K].TWFVAGQVEER.[L]	1xiTRAQ8plex [N-Term]	3.94742e-06	0.000217294	1	1	6	Q7MUU6	Q7MUU6 [62-72]		0	1625.86
High	[K].TWFVAGQVEER.[L]		0.000271709	0.000217294	1	1	1	Q7MUU6	Q7MUU6 [62-72]		0	1321.65	NoQuanLabels
High	[K].SIAMTGEQLDLALEK.[A]	1xiTRAQ8plex [K15]; 1xiTRAQ8plex [N-Term]	7.77509e-07	0.000217294	1	1	1	F5H9J5	F5H9J5 [139-153]		0	2227.25
High	[K].SIAGNIDR.[Y]	1xiTRAQ8plex [N-Term]	6.74156e-05	0.000217294	1	1	3	Q7MV36	Q7MV36 [276-283]		0	1149.65
High	[K].SLAEVNER.[M]	1xiTRAQ8plex [N-Term]	0.000330447	0.000217294	1	1	3	Q7MTP4	Q7MTP4 [538-545]		0	1221.67
High	[K].SIAESLGR.[K]	1xiTRAQ8plex [N-Term]	0.000387251	0.000217294	1	1	1	Q7MWJ0	Q7MWJ0 [370-377]		0	1136.66
High	[R].SKPHVNVGTIGHVDHGK.[T]	2xiTRAQ8plex [K2; K17]; 1xiTRAQ8plex [N-Term]	1.86094e-07	0.000217294	1	1	5	F5HDQ9	F5HDQ9 [9-25]		0	2694.56
High	[K].SKEEAEAASTLMAEAR.[E]	1xiTRAQ8plex [K2]; 1xiTRAQ8plex [N-Term]	4.16582e-05	0.000217294	1	1	1	Q7MXD5	Q7MXD5 [220-235]		1	2302.22	NoQuanValues
High	[R].SKDQGATYQK.[L]	2xiTRAQ8plex [K2; K10]; 1xiTRAQ8plex [N-Term]	9.01999e-05	0.000217294	1	1	1	F5HI79	F5HI79 [76-85]		1	2038.17
High	[R].SKDEVLADIR.[E]	1xiTRAQ8plex [K2]; 1xiTRAQ8plex [N-Term]	0.000783523	0.000217294	1	1	2	Q7MXU3	Q7MXU3 [635-644]		1	1754.03
High	[R].SHVALSDGQIAEK.[I]	1xiTRAQ8plex [K13]; 1xiTRAQ8plex [N-Term]	2.01376e-07	0.000217294	1	1	1	Q7MTQ0	Q7MTQ0 [341-353]		0	1963.11
High	[R].SHVALSDGQIAEK.[I]	1xiTRAQ8plex [K13]	4.95549e-06	0.000217294	1	1	2	Q7MTQ0	Q7MTQ0 [341-353]		0	1658.9
High	[K].SHACSCGTPVHEDIVR.[L]	2xCarbamidomethyl [C4; C6]; 1xiTRAQ8plex [N-Term]	1.11116e-05	0.000217294	1	1	1	Q7MX86	Q7MX86 [86-101]		0	2129.02	NoQuanValues
High	[K].SGVMITASHNPK.[E]	1xOxidation [M4]; 1xiTRAQ8plex [K12]; 1xiTRAQ8plex [N-Term]	9.44623e-05	0.000217294	1	1	1	Q7MTF4	Q7MTF4 [115-126]		0	1866.04
High	[R].SGVLITDKPK.[K]	2xiTRAQ8plex [K8; K10]; 1xiTRAQ8plex [N-Term]	1.85097e-05	0.000217294	1	1	4	Q7MVD9	Q7MVD9 [642-651]		0	1970.24
High	[K].SGVLGVSGVSSDMR.[E]	1xOxidation [M13]; 1xiTRAQ8plex [N-Term]	1.21409e-06	0.000217294	1	1	3	Q7MVI0	Q7MVI0 [272-285]		0	1670.87
High	[K].SGVAHFAVNSEEDGIR.[L]	1xiTRAQ8plex [N-Term]	2.97416e-07	0.000217294	1	1	3	Q7MUB9	Q7MUB9 [224-239]		0	1992.01
High	[K].SIAMTGEQLDLALEK.[A]	1xOxidation [M4]; 1xiTRAQ8plex [K15]; 1xiTRAQ8plex [N-Term]	1.3384e-07	0.000217294	1	1	4	F5H9J5	F5H9J5 [139-153]		0	2243.24
High	[K].SGTVTNDVGAAVK.[E]	1xiTRAQ8plex [K13]; 1xiTRAQ8plex [N-Term]	9.80621e-08	0.000217294	1	1	4	Q7MX30	Q7MX30 [142-154]		0	1827.04
High	[R].SIAPYVADK.[H]	1xiTRAQ8plex [K9]; 1xiTRAQ8plex [N-Term]	0.000194582	0.000217294	1	1	1	Q7MXH7	Q7MXH7 [79-87]		0	1571.93
High	[R].SLAVSDTR.[E]	1xiTRAQ8plex [N-Term]	0.000449422	0.000217294	1	1	1	Q7MTE2	Q7MTE2 [91-98]		0	1152.65
High	[R].SLGAHSYLR.[L]	1xiTRAQ8plex [N-Term]	0.000156812	0.000217294	1	1	2	F5HHM2	F5HHM2 [312-320]		0	1307.74
High	[K].SLFYIEPHASIELVMSNQHR.[L]	1xOxidation [M15]; 1xiTRAQ8plex [N-Term]	2.12727e-05	0.000217294	1	1	1	Q7MUL5	Q7MUL5 [595-614]		0	2691.39
High	[R].SLFLPETYEVDWDIRPK.[D]	1xiTRAQ8plex [K17]; 1xiTRAQ8plex [N-Term]	3.51502e-08	0.000217294	1	1	3	Q7MU63	Q7MU63 [182-198]		0	2716.48
High	[K].SLFGIAER.[C]	1xiTRAQ8plex [N-Term]	0.000296282	0.000217294	1	1	2	Q7MVX6	Q7MVX6 [195-202]		0	1196.69
High	[R].SLFESLNLDLPK.[G]	1xiTRAQ8plex [K12]; 1xiTRAQ8plex [N-Term]	5.69652e-08	0.000217294	1	1	5	Q7MVN8	Q7MVN8 [16-27]		0	1984.16
High	[R].SLFEAMPNDK.[I]	1xOxidation [M6]; 1xiTRAQ8plex [K10]; 1xiTRAQ8plex [N-Term]	6.11751e-05	0.000217294	1	1	3	Q7MTR7	Q7MTR7 [265-274]		0	1775.95
High	[K].SLETENIIDR.[K]	1xiTRAQ8plex [N-Term]	4.49574e-07	0.000217294	1	1	4	Q7MTA5	Q7MTA5 [14-23]		0	1493.81
High	[K].SLDLTQNPK.[L]	1xiTRAQ8plex [K9]; 1xiTRAQ8plex [N-Term]	1.41508e-06	0.000217294	1	1	24	F5HDB6	F5HDB6 [131-139]		0	1623.95
High	[K].SLDLTQNPK.[L]	1xiTRAQ8plex [K9]	0.000858758	0.000217294	1	1	7	F5HDB6	F5HDB6 [131-139]		0	1319.75
High	[K].SIDISLESEDK.[Q]	1xiTRAQ8plex [K11]; 1xiTRAQ8plex [N-Term]	2.45612e-05	0.000217294	1	1	2	Q7MVP2	Q7MVP2 [167-177]		0	1844.01
High	[K].SIDGVAEQVFPYGVDK.[L]	1xiTRAQ8plex [K16]; 1xiTRAQ8plex [N-Term]	2.74834e-08	0.000217294	1	1	4	Q7MW69	Q7MW69 [45-60]		0	2332.26
High	[K].SIDEYEGR.[C]	1xiTRAQ8plex [N-Term]	6.14588e-05	0.000217294	1	1	3	Q7MTS1	Q7MTS1 [82-89]		0	1272.64
High	[R].SIDEQVAYLTELVGK.[Y]	1xiTRAQ8plex [K15]; 1xiTRAQ8plex [N-Term]	1.21407e-07	0.000217294	1	1	4	Q7MTV8	Q7MTV8 [267-281]		0	2273.28
High	[K].SIDDLTEK.[L]	1xiTRAQ8plex [K8]; 1xiTRAQ8plex [N-Term]	2.41099e-05	0.000217294	1	1	4	Q7MXF4	Q7MXF4 [104-111]		0	1528.87
High	[K].SIAWISMER.[D]	1xiTRAQ8plex [N-Term]	5.03683e-05	0.000217294	1	1	1	Q7MWA7	Q7MWA7 [253-261]		0	1396.76
High	[K].SLASSIDGSDK.[R]	1xiTRAQ8plex [K11]; 1xiTRAQ8plex [N-Term]	5.93957e-08	0.000217294	1	1	3	Q7MXB5	Q7MXB5 [44-54]		0	1687.93
High	[R].SLGALLGYRPEK.[G]	1xiTRAQ8plex [K12]; 1xiTRAQ8plex [N-Term]	4.22411e-05	0.000217294	1	1	1	Q7MWN5	Q7MWN5 [193-204]		0	1912.15
High	[K].SGTFVNGLLDAVVK.[S]	1xiTRAQ8plex [K14]; 1xiTRAQ8plex [N-Term]	3.85686e-06	0.000217294	1	1	2	Q7MW39	Q7MW39 [341-354]		0	2028.19
High	[K].SGNESVTGTPTNDIYQEIR.[S]	1xiTRAQ8plex [N-Term]	9.94396e-07	0.000217294	1	1	2	Q7MUA0	Q7MUA0 [73-91]		0	2385.18
High	[K].SFSSYSNYEYGVDNR.[L]		3.94057e-05	0.000217294	1	1	2	Q7MWU2	Q7MWU2 [50-64]		0	1787.75	NoQuanLabels
High	[R].SFSFYSLQDASDRR.[I]	1xiTRAQ8plex [N-Term]	1.98588e-06	0.000217294	1	1	1	Q7MU40	Q7MU40 [132-145]		1	1982.99
High	[R].SFSFYSLQDASDR.[R]	1xiTRAQ8plex [N-Term]	2.45846e-09	0.000217294	1	1	6	Q7MU40	Q7MU40 [132-144]		0	1826.89
High	[K].SFPQLQEAISR.[Y]	1xiTRAQ8plex [N-Term]	1.19174e-07	0.000217294	1	1	1	Q7MWL5	Q7MWL5 [355-365]		0	1579.87
High	[K].SFMSAASFQETTK.[V]	1xOxidation [M3]; 1xiTRAQ8plex [K13]; 1xiTRAQ8plex [N-Term]	0.000211313	0.000217294	1	1	1	Q7MX26	Q7MX26 [1348-1360]		0	2059.06
High	[K].SFLSVPTAEPAMEEAPSE.[-]	1xOxidation [M12]; 1xiTRAQ8plex [N-Term]	5.68097e-05	0.000217294	1	1	5	Q7MX26	Q7MX26 [1416-1433]		0	2212.06
High	[R].SFINAPFR.[L]	1xiTRAQ8plex [N-Term]	0.000230513	0.000217294	1	1	6	Q7MWK8	Q7MWK8 [230-237]		0	1255.71
High	[K].SFGLIPEIIGR.[L]	1xiTRAQ8plex [N-Term]	8.06723e-06	0.000217294	1	1	6	Q7MX10	Q7MX10 [293-303]		0	1505.9
High	[R].SFGGAQVSR.[T]	1xiTRAQ8plex [N-Term]	0.0007532	0.000217294	1	1	2	Q7MUB6	Q7MUB6 [147-155]		0	1212.66
High	[R].SFGAAVQEQTAEIK.[A]	1xiTRAQ8plex [K14]; 1xiTRAQ8plex [N-Term]	9.06227e-07	0.000217294	1	1	5	Q7MT37	Q7MT37 [82-95]		0	2087.16
High	[R].SFDSIDNAPEEK.[E]	1xiTRAQ8plex [K12]; 1xiTRAQ8plex [N-Term]	8.06905e-08	0.000217294	1	1	6	F5HDQ9	F5HDQ9 [46-57]		0	1960.01
High	[K].SFDFIVK.[T]	1xiTRAQ8plex [K7]; 1xiTRAQ8plex [N-Term]	0.000324497	0.000217294	1	1	2	Q7MX31	Q7MX31 [65-71]		0	1463.87
High	[K].SFASLGGFIAGDK.[S]	1xiTRAQ8plex [K13]; 1xiTRAQ8plex [N-Term]	4.62273e-07	0.000217294	1	1	2	Q7MTZ6	Q7MTZ6 [244-256]		0	1878.06
High	[K].SFANIPSLVDK.[L]	1xiTRAQ8plex [K11]; 1xiTRAQ8plex [N-Term]	7.70265e-09	0.000217294	1	1	5	Q7MTB7	Q7MTB7 [170-180]		0	1799.05
High	[R].SEVQLNIK.[R]	1xiTRAQ8plex [K8]; 1xiTRAQ8plex [N-Term]	2.64525e-05	0.000217294	1	1	4	Q7MTN7	Q7MTN7 [73-80]		0	1538.94
High	[K].SFSSYSNYEYGVDNR.[L]	1xiTRAQ8plex [N-Term]	5.36239e-10	0.000217294	1	1	3	Q7MWU2	Q7MWU2 [50-64]		0	2091.96
High	[R].SGSTFFR.[Q]	1xiTRAQ8plex [N-Term]	0.00081143	0.000217294	1	1	1	Q7MWX7	Q7MWX7 [33-39]		0	1105.59
High	[R].SFVNVSLEYDR.[L]	1xiTRAQ8plex [N-Term]	1.58185e-07	0.000217294	1	1	3	Q7MWY1	Q7MWY1 [392-402]		0	1632.85
High	[K].SFVVLADAPIR.[F]	1xiTRAQ8plex [N-Term]	1.33221e-06	0.000217294	1	1	3	Q7MXB8	Q7MXB8 [70-80]		0	1491.88
High	[R].SGIYVVSVR.[L]	1xiTRAQ8plex [N-Term]	1.83388e-05	0.000217294	1	1	1	Q7MVM2	Q7MVM2 [425-433]		0	1283.76
High	[R].SGITEIILCEENR.[K]	1xCarbamidomethyl [C9]; 1xiTRAQ8plex [N-Term]	9.3616e-07	0.000217294	1	1	1	Q7MWJ0	Q7MWJ0 [732-744]		0	1837.96
High	[K].SGIDFVPTHPK.[A]	1xiTRAQ8plex [K11]; 1xiTRAQ8plex [N-Term]	7.18507e-07	0.000217294	1	1	2	Q7MV20	Q7MV20 [178-188]		0	1806.04
High	[K].SGIDAVLEIR.[Q]	1xiTRAQ8plex [N-Term]	2.57543e-06	0.000217294	1	1	1	Q7MVU4	Q7MVU4 [91-100]		0	1376.81
High	[K].SGGWLNMVK.[V]	1xOxidation [M7]; 1xiTRAQ8plex [K9]; 1xiTRAQ8plex [N-Term]	0.000866263	0.000217294	1	1	2	Q7MU56	Q7MU56 [418-426]		0	1615.91
High	[K].SGGFTCSHLR.[F]	1xCarbamidomethyl [C6]; 1xiTRAQ8plex [N-Term]	1.97669e-06	0.000217294	1	1	4	Q7MWP8	Q7MWP8 [461-470]		0	1425.72
High	[K].SGGAELALTLEEK.[G]	1xiTRAQ8plex [K13]; 1xiTRAQ8plex [N-Term]	5.66947e-06	0.000217294	1	1	1	Q7MXE1	Q7MXE1 [227-239]		0	1926.1
High	[K].SGEVALSILMFER.[A]	1xOxidation [M10]; 1xiTRAQ8plex [N-Term]	9.7158e-07	0.000217294	1	1	2	Q7MUE2	Q7MUE2 [114-126]		0	1771.96
High	[R].SGETEDTTIADIAVATNSGQIK.[T]	1xiTRAQ8plex [K22]; 1xiTRAQ8plex [N-Term]	7.99297e-12	0.000217294	1	1	8	Q7MTV8	Q7MTV8 [370-391]		0	2829.49
High	[R].SGEPYILHPIAVAR.[I]	1xiTRAQ8plex [N-Term]	1.63309e-05	0.000217294	1	1	1	Q7MAV5	Q7MAV5 [68-81]		0	1827.04
High	[K].SGDADGLIAGAQNTTGDVLRPALQVIK.[T]	1xiTRAQ8plex [K27]; 1xiTRAQ8plex [N-Term]	1.58163e-10	0.000217294	1	1	5	Q7MVH9	Q7MVH9 [116-142]		0	3288.84
High	[R].SGAVVEGADIR.[F]	1xiTRAQ8plex [N-Term]	9.85206e-07	0.000217294	1	1	2	Q7MXG4	Q7MXG4 [304-314]		0	1377.76
High	[R].SGASTQTSLSLSPEEQQLLLPPTNEHAR.[T]	1xiTRAQ8plex [N-Term]	2.83912e-08	0.000217294	1	1	1	Q7MUL5	Q7MUL5 [302-329]		0	3295.71
High	[R].SGANFFEVVR.[Q]	1xiTRAQ8plex [N-Term]	0.000769908	0.000217294	1	1	1	Q7MTL1	Q7MTL1 [144-153]		0	1429.77
High	[R].SGAHYTSLIK.[E]	1xiTRAQ8plex [K10]; 1xiTRAQ8plex [N-Term]	0.000257232	0.000217294	1	1	1	Q7MWS1	Q7MWS1 [127-136]		0	1684.98	NoQuanValues
High	[K].SFVTHLIER.[L]	1xiTRAQ8plex [N-Term]	6.31886e-05	0.000217294	1	1	1	Q7MV40	Q7MV40 [242-250]		0	1405.81
High	[K].SIGILNIDER.[T]	1xiTRAQ8plex [N-Term]	2.45861e-06	0.000217294	1	1	2	Q7MWD5	Q7MWD5 [80-89]		0	1433.83
High	[R].SIGPYSLITQQPLGGK.[A]	1xiTRAQ8plex [K16]; 1xiTRAQ8plex [N-Term]	2.4222e-05	0.000217294	1	1	2	Q7MX27	Q7MX27 [1176-1191]		0	2267.32
High	[R].SLLQMTYDR.[F]	1xiTRAQ8plex [N-Term]	0.000870038	0.000217294	1	1	1	Q7MSZ5	Q7MSZ5 [40-48]		0	1430.76
High	[R].SSAEAVELAER.[M]	1xiTRAQ8plex [N-Term]	1.71972e-06	0.000217294	1	1	1	Q7MVW1	Q7MVW1 [220-230]		0	1465.78	NoQuanValues
High	[R].SQTTVTGVQPK.[L]	1xiTRAQ8plex [K11]; 1xiTRAQ8plex [N-Term]	1.92093e-05	0.000217294	1	1	4	Q7MW07	Q7MW07 [53-63]		0	1754.03
High	[K].SQSWVDADR.[I]	1xiTRAQ8plex [N-Term]	3.3868e-06	0.000217294	1	1	2	Q7MUW6	Q7MUW6 [588-596]		0	1367.69
High	[R].SQPSVTVTGMAER.[N]	1xOxidation [M10]; 1xiTRAQ8plex [N-Term]	3.66514e-07	0.000217294	1	1	9	Q7MX59	Q7MX59 [48-60]		0	1682.87
High	[K].SQNYYAIPIR.[H]	1xiTRAQ8plex [N-Term]	2.5635e-06	0.000217294	1	1	2	Q7MTR3	Q7MTR3 [399-408]		0	1528.84
High	[K].SQLSEASR.[L]	1xiTRAQ8plex [N-Term]	0.000323026	0.000217294	1	1	1	Q7MTR3	Q7MTR3 [177-184]		0	1181.64
High	[R].SQGYELGNIDATIAAEQPK.[L]	1xiTRAQ8plex [K19]; 1xiTRAQ8plex [N-Term]	1.14292e-08	0.000217294	1	1	5	Q7MXX0	Q7MXX0 [90-108]		0	2613.4
High	[R].SQGAFHILAGADYTFEMGGR.[K]	1xOxidation [M17]; 1xiTRAQ8plex [N-Term]	3.49865e-06	0.000217294	1	1	2	Q7MWR1	Q7MWR1 [600-619]		0	2448.19
High	[R].SPVFELEHR.[M]	1xiTRAQ8plex [N-Term]	5.76039e-05	0.000217294	1	1	1	Q7MW57	Q7MW57 [684-692]		0	1417.77	NoQuanValues
High	[K].SPTDETPIK.[K]	1xiTRAQ8plex [K9]; 1xiTRAQ8plex [N-Term]	3.39757e-05	0.000217294	1	1	1	Q7MWG3	Q7MWG3 [122-130]		0	1595.91
High	[K].SPLPGVILDVCVK.[V]	1xCarbamidomethyl [C11]; 1xiTRAQ8plex [K13]; 1xiTRAQ8plex [N-Term]	0.000961215	0.000217294	1	1	1	Q7MUC2	Q7MUC2 [80-92]		0	2005.2
High	[R].SPFPELLPFGEVSVR.[D]	1xiTRAQ8plex [N-Term]	1.07603e-07	0.000217294	1	1	1	Q7MTR2	Q7MTR2 [322-336]		0	1978.1
High	[R].SNYLEFPLLLK.[Y]	1xiTRAQ8plex [K11]; 1xiTRAQ8plex [N-Term]	1.56631e-05	0.000217294	1	1	2	F5HG90	F5HG90 [131-141]		0	1945.16
High	[K].SNTTCIFINQLR.[E]	1xCarbamidomethyl [C5]; 1xiTRAQ8plex [N-Term]	6.98749e-08	0.000217294	1	1	1	P77925	P77925 [193-204]		0	1770.95
High	[K].SNNVTIGSSPK.[R]	1xiTRAQ8plex [K11]; 1xiTRAQ8plex [N-Term]	2.23859e-05	0.000217294	1	1	2	Q7MU82	Q7MU82 [198-208]		0	1711.98
High	[R].SSAEQGLNIDDIK.[R]	1xiTRAQ8plex [K13]; 1xiTRAQ8plex [N-Term]	0.000115722	0.000217294	1	1	1	Q7MWG4	Q7MWG4 [120-132]		0	1998.1
High	[R].SNLTVYIAPVLR.[A]	1xiTRAQ8plex [N-Term]	1.80143e-06	0.000217294	1	1	1	Q7MXH0	Q7MXH0 [237-248]		0	1649.99
High	[R].SSAFFHSR.[F]	1xiTRAQ8plex [N-Term]	0.00037859	0.000217294	1	1	1	Q7MUH8	Q7MUH8 [9-16]		0	1242.65
High	[K].SSEILESIK.[H]	1xiTRAQ8plex [K9]; 1xiTRAQ8plex [N-Term]	0.000142374	0.000217294	1	1	1	F5HFT7	F5HFT7 [59-67]		0	1613.96	NoQuanValues
High	[K].STGYLPGVSPWK.[S]	1xiTRAQ8plex [K12]; 1xiTRAQ8plex [N-Term]	2.0231e-06	0.000217294	1	1	1	Q7MUS3	Q7MUS3 [571-582]		0	1900.08
High	[R].STGATAVDVTKNPNLTYLACPK.[N]	1xCarbamidomethyl [C20]; 2xiTRAQ8plex [K11; K22]; 1xiTRAQ8plex [N-Term]	1.80974e-08	0.000217294	1	1	1	F5HDB6	F5HDB6 [105-126]		1	3233.8
High	[R].STGATAVDVTK.[N]	1xiTRAQ8plex [K11]; 1xiTRAQ8plex [N-Term]	4.77486e-06	0.000217294	1	1	2	F5HDB6	F5HDB6 [105-115]		0	1657.96
High	[K].STAISSQNADEMIK.[K]	1xOxidation [M12]; 1xiTRAQ8plex [K14]; 1xiTRAQ8plex [N-Term]	2.16903e-07	0.000217294	1	1	7	Q7MWC0	Q7MWC0 [80-93]		0	2119.12
High	[K].STAISSQNADEMIK.[K]	1xiTRAQ8plex [K14]; 1xiTRAQ8plex [N-Term]	3.82137e-08	0.000217294	1	1	6	Q7MWC0	Q7MWC0 [80-93]		0	2103.12
High	[K].STAEFGLDVK.[A]	1xiTRAQ8plex [K10]; 1xiTRAQ8plex [N-Term]	1.58185e-07	0.000217294	1	1	2	Q7MWZ9	Q7MWZ9 [151-160]		0	1674.95
High	[R].SSYGHSVEADEVTANDVVK.[G]	1xiTRAQ8plex [K19]; 1xiTRAQ8plex [N-Term]	1.0368e-07	0.000217294	1	1	1	Q7MW80	Q7MW80 [151-169]		0	2615.34
High	[R].SSTGVTYIGTR.[H]	1xiTRAQ8plex [N-Term]	5.36309e-07	0.000217294	1	1	2	Q7MVM2	Q7MVM2 [154-164]		0	1445.79
High	[R].SSSAALIR.[R]	1xiTRAQ8plex [N-Term]	9.71152e-05	0.000217294	1	1	3	Q7MVQ9	Q7MVQ9 [79-86]		0	1108.66
High	[R].SSLYVSIPMQNTHR.[L]	1xOxidation [M9]; 1xiTRAQ8plex [N-Term]	0.000392539	0.000217294	1	1	1	Q7MVM9	Q7MVM9 [426-439]		0	1953.02
High	[R].SSLYGEYGYYDEK.[K]	1xiTRAQ8plex [K13]; 1xiTRAQ8plex [N-Term]	4.50708e-05	0.000217294	1	1	1	Q7MX13	Q7MX13 [287-299]		0	2182.08
High	[R].SSILNVGYNVMEADK.[N]	1xiTRAQ8plex [K15]; 1xiTRAQ8plex [N-Term]	1.06078e-05	0.000217294	1	1	1	Q7MXF7	Q7MXF7 [423-437]		0	2248.21
High	[R].SSLDDLEIIR.[I]	1xiTRAQ8plex [N-Term]	4.88756e-07	0.000217294	1	1	2	Q7MV87	Q7MV87 [59-68]		0	1464.82
High	[R].SSGSGMFDCQSLTTDHADIK.[M]	1xCarbamidomethyl [C9]; 1xOxidation [M6]; 1xiTRAQ8plex [K20]; 1xiTRAQ8plex [N-Term]	1.71956e-09	0.000217294	1	1	5	Q7MX07	Q7MX07 [218-237]		0	2781.33
High	[R].SSGSGMFDCQSLTTDHADIK.[M]	1xCarbamidomethyl [C9]; 1xOxidation [M6]; 1xiTRAQ8plex [K20]	0.000258409	0.000217294	1	1	1	Q7MX07	Q7MX07 [218-237]		0	2477.12
High	[R].SSDYNYLSSPDDVYVSQQQIK.[H]	1xiTRAQ8plex [K21]; 1xiTRAQ8plex [N-Term]	3.5808e-06	0.000217294	1	1	1	Q7MX79	Q7MX79 [305-325]		0	3044.53
High	[K].SNLIDGVLVDSTDIK.[F]	1xiTRAQ8plex [K15]; 1xiTRAQ8plex [N-Term]	1.85232e-07	0.000217294	1	1	1	Q7MUN9	Q7MUN9 [595-609]		0	2197.25
High	[R].SNHVTIYVDTLNNDNN.[-]	1xiTRAQ8plex [N-Term]	7.63789e-05	0.000217294	1	1	3	Q7MTL8	Q7MTL8 [119-134]		0	2137.05
High	[R].SNELPHFDYTAEHNIIR.[Y]	1xiTRAQ8plex [N-Term]	2.63588e-08	0.000217294	1	1	1	Q7MWY8	Q7MWY8 [671-687]		0	2360.19
High	[R].SLSYSEAVQIAR.[E]	1xiTRAQ8plex [N-Term]	1.8783e-07	0.000217294	1	1	1	Q7MU17	Q7MU17 [72-83]		0	1627.9
High	[K].SISVEEYNAACR.[R]	1xCarbamidomethyl [C11]; 1xiTRAQ8plex [N-Term]	4.88756e-07	0.000217294	1	1	2	Q7MUD3	Q7MUD3 [112-123]		0	1702.84
High	[R].SISPNAAVR.[V]	1xiTRAQ8plex [N-Term]	0.000786962	0.000217294	1	1	4	Q7MX07	Q7MX07 [97-105]		0	1218.71
High	[K].SISACASDN.[-]	1xCarbamidomethyl [C5]; 1xiTRAQ8plex [N-Term]	0.000593205	0.000217294	1	1	2	Q7MUX1	Q7MUX1 [154-162]		0	1228.58
High	[R].SLQMLGTSIGYGK.[R]	1xOxidation [M4]; 1xiTRAQ8plex [K13]; 1xiTRAQ8plex [N-Term]	0.00037859	0.000217294	1	1	1	Q7MXJ3	Q7MXJ3 [603-615]		0	1979.11	NoQuanValues
High	[K].SLPVTVDK.[S]	1xiTRAQ8plex [K8]; 1xiTRAQ8plex [N-Term]	0.000948836	0.000217294	1	1	2	Q7MVN2	Q7MVN2 [336-343]		0	1466.9
High	[K].SIPRPIPNPETGTVDIEYDLVPR.[S]	1xiTRAQ8plex [N-Term]	7.28494e-10	0.000217294	1	1	1	Q7MXJ3	Q7MXJ3 [439-461]		0	2882.56
High	[R].SIPMVLFVPVK.[G]	1xOxidation [M4]; 1xiTRAQ8plex [K11]; 1xiTRAQ8plex [N-Term]	0.000114133	0.000217294	1	1	1	Q7MXC8	Q7MXC8 [132-142]		0	1854.14
High	[R].SLPHISILDMPR.[A]	1xOxidation [M10]; 1xiTRAQ8plex [N-Term]	1.16394e-05	0.000217294	1	1	1	Q7MT05	Q7MT05 [1573-1584]		0	1698.95
High	[R].SLPFVTVMGDK.[T]	1xOxidation [M8]; 1xiTRAQ8plex [K11]; 1xiTRAQ8plex [N-Term]	2.84891e-05	0.000217294	1	1	4	Q7MUB1	Q7MUB1 [267-277]		0	1818.03
High	[R].SLPFSDDSAQNR.[F]	1xiTRAQ8plex [N-Term]	2.48151e-08	0.000217294	1	1	4	Q7MTI1	Q7MTI1 [112-123]		0	1640.82
High	[R].SIPAHTIK.[R]	1xiTRAQ8plex [K8]; 1xiTRAQ8plex [N-Term]	0.00059585	0.000217294	1	1	1	Q7MVP2	Q7MVP2 [261-268]		0	1474.92
High	[R].SLNECLLGYMSGGR.[V]	1xCarbamidomethyl [C5]; 1xOxidation [M10]; 1xiTRAQ8plex [N-Term]	1.72657e-05	0.000217294	1	1	1	Q7MT90	Q7MT90 [163-176]		0	1876.92
High	[R].SILTFTIDPK.[D]	1xiTRAQ8plex [K10]; 1xiTRAQ8plex [N-Term]	0.00013597	0.000217294	1	1	2	Q7MU45	Q7MU45 [252-261]		0	1743.05
High	[K].SILSEDSSLAVEDIIK.[R]	1xiTRAQ8plex [K16]; 1xiTRAQ8plex [N-Term]	6.02259e-09	0.000217294	1	1	4	Q7MW36	Q7MW36 [181-196]		0	2327.32
High	[K].SITGAGSPIVPPVSTTEAIEK.[E]	1xiTRAQ8plex [K21]	2.88881e-05	0.000217294	1	1	3	Q7MTR3	Q7MTR3 [438-458]		0	2358.31
High	[K].SITGAGSPIVPPVSTTEAIEK.[E]	1xiTRAQ8plex [K21]; 1xiTRAQ8plex [N-Term]	4.37167e-10	0.000217294	1	1	9	Q7MTR3	Q7MTR3 [438-458]		0	2662.51
High	[R].SLTGEVIEK.[G]	1xiTRAQ8plex [K9]; 1xiTRAQ8plex [N-Term]	3.92236e-05	0.000217294	1	1	3	Q7MUY7	Q7MUY7 [122-130]		0	1583.95
High	[R].SLTVGGSIR.[Y]	1xiTRAQ8plex [N-Term]	0.000692758	0.000217294	1	1	4	Q7MVG2	Q7MVG2 [718-726]		0	1193.72
High	[K].SMVQVYLLEDK.[L]	1xOxidation [M2]; 1xiTRAQ8plex [K11]; 1xiTRAQ8plex [N-Term]	5.91131e-06	0.000217294	1	1	4	F5HAH6	F5HAH6 [193-203]		0	1949.09
High	[R].SMNIYELDAASNNSVDDIR.[L]	1xOxidation [M2]; 1xiTRAQ8plex [N-Term]	1.3948e-05	0.000217294	1	1	1	Q7MUS1	Q7MUS1 [90-108]		0	2447.17
High	[K].SMLTEECHLNEYLIEK.[G]	1xCarbamidomethyl [C7]; 1xOxidation [M2]; 1xiTRAQ8plex [K16]; 1xiTRAQ8plex [N-Term]	9.93824e-05	0.000217294	1	1	1	Q7MVA5	Q7MVA5 [82-97]		0	2633.34
High	[K].SMLTEECHLNEYLIEK.[G]	1xCarbamidomethyl [C7]; 1xiTRAQ8plex [K16]; 1xiTRAQ8plex [N-Term]	0.00014369	0.000217294	1	1	1	Q7MVA5	Q7MVA5 [82-97]		0	2617.35
High	[K].SMLSVGYR.[I]	1xiTRAQ8plex [N-Term]	4.34314e-05	0.000217294	1	1	1	Q7MWR4	Q7MWR4 [932-939]		0	1216.67
High	[R].SMAGAFGALGGDFSAIGQNPAGLGIFR.[S]	1xOxidation [M2]; 1xiTRAQ8plex [N-Term]	1.496e-09	0.000217294	1	1	1	Q7MUA6	Q7MUA6 [55-81]		0	2902.48
High	[K].SIYLSSTMSFGIK.[V]	1xOxidation [M8]; 1xiTRAQ8plex [K13]; 1xiTRAQ8plex [N-Term]	1.06572e-05	0.000217294	1	1	1	Q7MX30	Q7MX30 [211-223]		0	2058.14
High	[R].SESYSQWYQDLVIK.[A]	1xiTRAQ8plex [K14]; 1xiTRAQ8plex [N-Term]	3.59184e-05	0.000217294	1	1	1	Q7MVS7	Q7MVS7 [12-25]		0	2354.25
High	[K].SLYHIIRPEIDFPVGKDEHDADVYEK.[A]	2xiTRAQ8plex [K16; K26]; 1xiTRAQ8plex [N-Term]	7.9947e-07	0.000217294	1	1	1	Q7MV28	Q7MV28 [43-68]		1	3998.14
High	[R].SIVYGLLLSER.[Q]	1xiTRAQ8plex [N-Term]	1.94032e-06	0.000217294	1	1	3	Q7MX73	Q7MX73 [129-139]		0	1553.92
High	[R].SIVSYGGVQSGLLEK.[N]	1xiTRAQ8plex [K15]; 1xiTRAQ8plex [N-Term]	3.59706e-11	0.000217294	1	1	10	Q7MW63	Q7MW63 [155-169]		0	2145.24
High	[K].SIVNNVNADR.[F]	1xiTRAQ8plex [N-Term]	2.11923e-06	0.000217294	1	1	3	Q7MU51	Q7MU51 [35-44]		0	1405.77
High	[R].SLVIGAVYSPR.[V]	1xiTRAQ8plex [N-Term]	3.76852e-08	0.000217294	1	1	14	Q7MWY1	Q7MWY1 [239-249]		0	1465.87
High	[R].SLVIGAVYSPR.[V]		0.000822131	0.000217294	1	1	2	Q7MWY1	Q7MWY1 [239-249]		0	1161.66	NoQuanLabels
High	[R].SITYTYTLMPK.[S]	1xOxidation [M9]; 1xiTRAQ8plex [K11]; 1xiTRAQ8plex [N-Term]	8.61287e-05	0.000217294	1	1	3	Q7MUE3	Q7MUE3 [87-97]		0	1942.08
High	[R].SITYTYTLMPK.[S]	1xiTRAQ8plex [K11]; 1xiTRAQ8plex [N-Term]	0.000131052	0.000217294	1	1	2	Q7MUE3	Q7MUE3 [87-97]		0	1926.09
High	[K].SLWNTLSPK.[A]	1xiTRAQ8plex [K9]; 1xiTRAQ8plex [N-Term]	6.27894e-06	0.000217294	1	1	5	Q7MVN6	Q7MVN6 [259-267]		0	1653.98
High	[K].SEQTDLLQALFGR.[N]	1xiTRAQ8plex [N-Term]	1.89564e-09	0.000217294	1	1	3	Q7MWZ9	Q7MWZ9 [354-366]		0	1781.97
High	[R].SEQFIEK.[N]	1xiTRAQ8plex [K7]; 1xiTRAQ8plex [N-Term]	0.000390769	0.000217294	1	1	3	Q7MUR3	Q7MUR3 [20-26]		0	1488.85
High	[R].SEPIVSMTMNEEGAR.[K]	1xOxidation [M9]; 1xiTRAQ8plex [N-Term]	0.000686668	0.000217294	1	1	1	Q7MU12	Q7MU12 [359-373]		0	1970.95
High	[K].QYPAMIK.[D]	1xOxidation [M5]; 1xiTRAQ8plex [K7]; 1xiTRAQ8plex [N-Term]	0.000445394	0.000217294	1	1	2	Q7MW80	Q7MW80 [345-351]		0	1474.85
High	[K].QYLDNTQR.[S]	1xiTRAQ8plex [N-Term]	0.000611961	0.000217294	1	1	2	Q7MTP7	Q7MTP7 [704-711]		0	1341.71
High	[K].QYLDLLR.[R]	1xiTRAQ8plex [N-Term]	0.000389006	0.000217294	1	1	2	Q7MTB5	Q7MTB5 [3-9]		0	1224.73
[truncated: 4,220 more rows]

## Sheet: 表头解释
Header	Implication
Confidence	谱图的可信度水平，分为high,median,low，PD仅保留了High结果
Annotated Sequence	谱图被注释的肽段序列，左右方括号内的字母为被注释肽段序列的N、端的前一个(后一个)氨基酸，小写字母表示发生了修饰，发生的修饰类型在下一列显示
Modifications	修饰类型，若一条肽段发生多个位点修饰，用分号隔开。小括号前面内容为发生的修饰名称及对应的氨基酸和氨基酸在肽段序列中的位置
# Proteins	表示该肽段匹配到的蛋白质数目
# PSMS	表示该肽段匹配到的谱图数目
Master Protein Accessions	表示该肽段匹配到的优势蛋白的登录号，所谓优势蛋白是指这类蛋白匹配到了更多的肽段
Positions in Master Proteins	肽段的氨基酸序列在Master蛋白序列中位置分布
# Missed Cleavages	该肽段酶解时的漏切数，即理论上应该得到酶解而实际上未被酶解的数目
Theo. MH+ [Da]	肽段前体离子的分子量，该值根据数据库中肽段的氨基酸组成理论计算得到
Quan Info	定量信息注释，No Quan Labels表示未检测到报告基团信号，即该肽段未得到标记，不可定量
XCorr	SEQUENCE软件的一个得分
# Protein Groups	该肽段在蛋白质group中出现的次数，所谓蛋白group是指肽段鉴定结果经过蛋白归并后，将包含相同肽谱的蛋白归为一个group
Percolator q-Value	肽段和谱图匹配的随机概率，该值综合了多种特征值计算而来，越小说明匹配度越高，结果越可信
Percolator PEP	和Percolator q-Value意义类似
